# Supplementary material for: Quantifying gaze and mouse interactions on spatial visual interfaces with a new movement analytics methodology
Source: PLoS One. 2017 Aug 4;12(8):e0181818. doi: 10.1371/journal.pone.0181818 (PMC5544210; doi:10.1371/journal.pone.0181818)
Supplement: S1 Code — (ZIP) [file pone.0181818.s001.zip]

Archive with 9 entries (9 files):
- WriteCSVtableFromRectangular3DArrays.R
- CodeDescription_ReadMe.txt
- DecayFunctions.R
- DensityAroundOnePoint.R
- DensityAroundTrajectory.R
- DynamicInteractionEyeAndMouse.R
- SquaredDistance2points.R
- Task_1_EyeTrajectories_Example.csv
- Task_1_MouseTrajectories_Example.csv
