# Supplementary material for: Quantifying gaze and mouse interactions on spatial visual interfaces with a new movement analytics methodology
Source: PLoS One. 2017 Aug 4;12(8):e0181818. doi: 10.1371/journal.pone.0181818 (PMC5544210; doi:10.1371/journal.pone.0181818)
Supplement: S1 Data — (ZIP) [file pone.0181818.s002.zip]

Archive with 25 entries (25 files):
- Task_12_MouseTrajectories.csv
- DataDescription_ReadMe.txt
- Task_1_EyeTrajectories.csv
- Task_1_MouseTrajectories.csv
- Task_2_EyeTrajectories.csv
- Task_2_MouseTrajectories.csv
- Task_3_EyeTrajectories.csv
- Task_3_MouseTrajectories.csv
- Task_4_EyeTrajectories.csv
- Task_4_MouseTrajectories.csv
- Task_5_EyeTrajectories.csv
- Task_5_MouseTrajectories.csv
- Task_6_EyeTrajectories.csv
- Task_6_MouseTrajectories.csv
- Task_7_EyeTrajectories.csv
- Task_7_MouseTrajectories.csv
- Task_8_EyeTrajectories.csv
- Task_8_MouseTrajectories.csv
- Task_9_EyeTrajectories.csv
- Task_9_MouseTrajectories.csv
- Task_10_EyeTrajectories.csv
- Task_10_MouseTrajectories.csv
- Task_11_EyeTrajectories.csv
- Task_11_MouseTrajectories.csv
- Task_12_EyeTrajectories.csv
