# Supplementary material for: Quantifying gaze and mouse interactions on spatial visual interfaces with a new movement analytics methodology
Source: PLoS One. 2017 Aug 4;12(8):e0181818. doi: 10.1371/journal.pone.0181818 (PMC5544210; doi:10.1371/journal.pone.0181818)
Supplement: S1 Data — (ZIP) [file pone.0181818.s002.zip › Task_12_MouseTrajectories.csv]

TaskNo	PartNo	MousePointX	MousePointY	Time
12	1	958	215	0
12	1	958	215	1
12	1	958	215	2
12	1	958	215	3
12	1	958	215	4
12	1	958	215	5
12	1	958	215	6
12	1	958	215	7
12	1	958	215	8
12	1	958	215	9
12	1	958	215	10
12	1	958	215	11
12	1	958	215	12
12	1	958	215	13
12	1	958	215	14
12	1	958	215	15
12	1	958	215	16
12	1	958	215	17
12	1	958	215	18
12	1	958	215	19
12	1	958	215	20
12	1	958	215	21
12	1	958	215	22
12	1	958	215	23
12	1	958	215	24
12	1	958	215	25
12	1	958	215	26
12	1	958	215	27
12	1	958	215	28
12	1	958	215	29
12	1	958	215	30
12	1	958	215	31
12	1	958	215	32
12	1	958	215	33
12	1	958	215	34
12	1	958	215	35
12	1	958	215	36
12	1	958	215	37
12	1	958	215	38
12	1	958	215	39
12	1	958	215	40
12	1	958	215	41
12	1	958	215	42
12	1	958	215	43
12	1	958	215	44
12	1	958	215	45
12	1	958	215	46
12	1	958	215	47
12	1	958	215	48
12	1	958	215	49
12	1	958	215	50
12	1	958	215	51
12	1	958	215	52
12	1	958	215	53
12	1	958	215	54
12	1	958	215	55
12	1	958	215	56
12	1	958	215	57
12	1	958	215	58
12	1	958	215	59
12	1	958	215	60
12	1	958	215	61
12	1	958	215	62
12	1	958	215	63
12	1	958	215	64
12	1	958	215	65
12	1	958	215	66
12	1	958	215	67
12	1	958	215	68
12	1	958	215	69
12	1	958	215	70
12	1	958	215	71
12	1	958	215	72
12	1	958	215	73
12	1	958	215	74
12	1	958	215	75
12	1	958	215	76
12	1	958	215	77
12	1	958	215	78
12	1	958	215	79
12	1	958	215	80
12	1	958	215	81
12	1	958	215	82
12	1	958	215	83
12	1	958	215	84
12	1	958	215	85
12	1	958	215	86
12	1	958	215	87
12	1	958	215	88
12	1	958	215	89
12	1	958	215	90
12	1	958	215	91
12	1	958	215	92
12	1	958	215	93
12	1	958	215	94
12	1	958	215	95
12	1	958	215	96
12	1	958	215	97
12	1	958	215	98
12	1	958	215	99
12	1	958	215	100
12	1	958	215	101
12	1	958	215	102
12	1	958	215	103
12	1	958	215	104
12	1	958	215	105
12	1	958	215	106
12	1	958	215	107
12	1	958	215	108
12	1	958	215	109
12	1	958	215	110
12	1	958	215	111
12	1	958	215	112
12	1	958	215	113
12	1	958	215	114
12	1	958	215	115
12	1	958	215	116
12	1	958	215	117
12	1	958	215	118
12	1	958	215	119
12	1	958	215	120
12	1	958	215	121
12	1	958	215	122
12	1	958	215	123
12	1	958	215	124
12	1	958	215	125
12	1	958	215	126
12	1	958	215	127
12	1	958	215	128
12	1	958	215	129
12	1	958	215	130
12	1	958	215	131
12	1	958	215	132
12	1	958	215	133
12	1	958	215	134
12	1	958	215	135
12	1	958	215	136
12	1	958	215	137
12	1	958	215	138
12	1	958	215	139
12	1	958	215	140
12	1	958	215	141
12	1	958	215	142
12	1	958	215	143
12	1	958	215	144
12	1	958	215	145
12	1	958	215	146
12	1	958	215	147
12	1	958	215	148
12	1	958	215	149
12	1	958	215	150
12	1	958	215	151
12	1	958	215	152
12	1	958	215	153
12	1	958	215	154
12	1	958	215	155
12	1	958	215	156
12	1	958	215	157
12	1	958	215	158
12	1	958	215	159
12	1	958	215	160
12	1	958	215	161
12	1	958	215	162
12	1	958	215	163
12	1	958	215	164
12	1	958	215	165
12	1	958	215	166
12	1	958	215	167
12	1	958	215	168
12	1	958	215	169
12	1	958	215	170
12	1	958	215	171
12	1	958	215	172
12	1	958	215	173
12	1	958	215	174
12	1	958	215	175
12	1	958	215	176
12	1	958	215	177
12	1	958	215	178
12	1	958	215	179
12	1	958	215	180
12	1	958	215	181
12	1	958	215	182
12	1	958	215	183
12	1	958	215	184
12	1	958	215	185
12	1	958	215	186
12	1	958	215	187
12	1	958	215	188
12	1	958	215	189
12	1	958	215	190
12	1	958	215	191
12	1	958	215	192
12	1	958	215	193
12	1	958	215	194
12	1	958	215	195
12	1	958	215	196
12	1	958	215	197
12	1	958	215	198
12	1	958	215	199
12	1	958	215	200
12	1	958	215	201
12	1	958	215	202
12	1	958	215	203
12	1	958	215	204
12	1	958	215	205
12	1	958	215	206
12	1	958	215	207
12	1	958	215	208
12	1	958	215	209
12	1	958	215	210
12	1	958	215	211
12	1	958	215	212
12	1	958	215	213
12	1	958	215	214
12	1	958	215	215
12	1	958	215	216
12	1	958	215	217
12	1	958	215	218
12	1	958	215	219
12	1	958	215	220
12	1	958	215	221
12	1	958	215	222
12	1	958	215	223
12	1	958	215	224
12	1	958	215	225
12	1	958	215	226
12	1	958	215	227
12	1	958	215	228
12	1	958	215	229
12	1	958	215	230
12	1	958	215	231
12	1	958	215	232
12	1	958	215	233
12	1	958	215	234
12	1	958	215	235
12	1	958	215	236
12	1	958	215	237
12	1	958	215	238
12	1	958	215	239
12	1	958	215	240
12	1	958	215	241
12	1	958	215	242
12	1	958	215	243
12	1	958	215	244
12	1	958	215	245
12	1	958	215	246
12	1	958	215	247
12	1	958	215	248
12	1	958	215	249
12	1	958	215	250
12	1	958	215	251
12	1	958	215	252
12	1	958	215	253
12	1	958	215	254
12	1	958	215	255
12	1	958	215	256
12	1	958	215	257
12	1	958	215	258
12	1	958	215	259
12	1	958	215	260
12	1	958	215	261
12	1	958	215	262
12	1	958	215	263
12	1	958	215	264
12	1	958	215	265
12	1	958	215	266
12	1	958	215	267
12	1	958	215	268
12	1	958	215	269
12	1	958	215	270
12	1	958	215	271
12	1	958	215	272
12	1	958	215	273
12	1	958	215	274
12	1	958	215	275
12	1	958	215	276
12	1	958	215	277
12	1	958	215	278
12	1	958	215	279
12	1	958	215	280
12	1	958	215	281
12	1	958	215	282
12	1	958	215	283
12	1	958	215	284
12	1	958	215	285
12	1	958	215	286
12	1	958	215	287
12	1	958	215	288
12	1	958	215	289
12	1	958	215	290
12	1	958	215	291
12	1	958	215	292
12	1	958	215	293
12	1	958	215	294
12	1	958	215	295
12	1	958	215	296
12	1	958	215	297
12	1	958	215	298
12	1	958	215	299
12	1	958	215	300
12	1	958	215	301
12	1	958	215	302
12	1	958	215	303
12	1	958	215	304
12	1	958	215	305
12	1	958	215	306
12	1	958	215	307
12	1	958	215	308
12	1	958	215	309
12	1	958	215	310
12	1	958	215	311
12	1	958	215	312
12	1	958	215	313
12	1	958	215	314
12	1	958	215	315
12	1	958	215	316
12	1	958	215	317
12	1	958	215	318
12	1	958	215	319
12	1	958	215	320
12	1	958	215	321
12	1	958	215	322
12	1	958	215	323
12	1	958	215	324
12	1	958	215	325
12	1	958	215	326
12	1	958	215	327
12	1	958	215	328
12	1	958	215	329
12	1	958	215	330
12	1	958	215	331
12	1	958	215	332
12	1	958	215	333
12	1	958	215	334
12	1	958	215	335
12	1	958	215	336
12	1	958	215	337
12	1	958	215	338
12	1	958	215	339
12	1	958	215	340
12	1	958	215	341
12	1	958	215	342
12	1	958	215	343
12	1	958	215	344
12	1	958	215	345
12	1	958	215	346
12	1	958	215	347
12	1	958	215	348
12	1	958	215	349
12	1	958	215	350
12	1	958	215	351
12	1	958	215	352
12	1	958	215	353
12	1	958	215	354
12	1	958	215	355
12	1	958	215	356
12	1	958	215	357
12	1	958	215	358
12	1	958	215	359
12	1	958	215	360
12	1	958	215	361
12	1	958	215	362
12	1	958	215	363
12	1	958	215	364
12	1	958	215	365
12	1	958	215	366
12	1	958	215	367
12	1	958	215	368
12	1	958	215	369
12	1	958	215	370
12	1	958	215	371
12	1	958	215	372
12	1	958	215	373
12	1	958	215	374
12	1	958	215	375
12	1	958	215	376
12	1	958	215	377
12	1	958	215	378
12	1	958	215	379
12	1	958	215	380
12	1	958	215	381
12	1	958	215	382
12	1	958	215	383
12	1	958	215	384
12	1	958	215	385
12	1	958	215	386
12	1	958	215	387
12	1	958	215	388
12	1	958	215	389
12	1	958	215	390
12	1	958	215	391
12	1	958	215	392
12	1	958	215	393
12	1	958	215	394
12	1	958	215	395
12	1	958	215	396
12	1	958	215	397
12	1	958	215	398
12	1	958	215	399
12	1	958	215	400
12	1	958	215	401
12	1	958	215	402
12	1	958	215	403
12	1	958	215	404
12	1	958	215	405
12	1	958	215	406
12	1	958	215	407
12	1	958	215	408
12	1	958	215	409
12	1	958	215	410
12	1	958	215	411
12	1	958	215	412
12	1	958	215	413
12	1	958	215	414
12	1	958	215	415
12	1	958	215	416
12	1	958	215	417
12	1	958	215	418
12	1	958	215	419
12	1	958	215	420
12	1	958	215	421
12	1	958	215	422
12	1	958	215	423
12	1	958	215	424
12	1	958	215	425
12	1	958	215	426
12	1	958	215	427
12	1	958	215	428
12	1	958	215	429
12	1	958	215	430
12	1	958	215	431
12	1	956	217	432
12	1	956	217	433
12	1	956	217	434
12	1	956	217	435
12	1	956	217	436
12	1	956	217	437
12	1	956	217	438
12	1	956	217	439
12	1	956	217	440
12	1	956	217	441
12	1	956	217	442
12	1	956	217	443
12	1	956	217	444
12	1	956	217	445
12	1	956	217	446
12	1	956	217	447
12	1	956	218	448
12	1	956	218	449
12	1	956	218	450
12	1	956	218	451
12	1	956	218	452
12	1	956	218	453
12	1	956	218	454
12	1	956	218	455
12	1	956	218	456
12	1	956	218	457
12	1	956	218	458
12	1	956	218	459
12	1	956	218	460
12	1	956	218	461
12	1	956	218	462
12	1	956	218	463
12	1	956	220	464
12	1	955	220	465
12	1	955	220	466
12	1	955	220	467
12	1	955	220	468
12	1	955	220	469
12	1	955	220	470
12	1	955	220	471
12	1	955	221	472
12	1	955	221	473
12	1	955	221	474
12	1	955	221	475
12	1	955	221	476
12	1	955	221	477
12	1	955	221	478
12	1	955	221	479
12	1	955	222	480
12	1	955	222	481
12	1	955	222	482
12	1	955	222	483
12	1	955	222	484
12	1	955	222	485
12	1	955	222	486
12	1	955	222	487
12	1	954	222	488
12	1	954	222	489
12	1	954	222	490
12	1	954	222	491
12	1	954	222	492
12	1	954	222	493
12	1	954	222	494
12	1	954	222	495
12	1	954	223	496
12	1	954	223	497
12	1	954	223	498
12	1	954	223	499
12	1	954	223	500
12	1	954	223	501
12	1	954	223	502
12	1	954	223	503
12	1	954	223	504
12	1	954	223	505
12	1	954	223	506
12	1	954	223	507
12	1	954	223	508
12	1	954	223	509
12	1	954	223	510
12	1	954	223	511
12	1	954	225	512
12	1	954	225	513
12	1	954	225	514
12	1	954	225	515
12	1	954	225	516
12	1	954	225	517
12	1	954	225	518
12	1	954	225	519
12	1	954	225	520
12	1	954	225	521
12	1	954	225	522
12	1	954	225	523
12	1	954	225	524
12	1	954	225	525
12	1	954	225	526
12	1	954	225	527
12	1	954	225	528
12	1	954	225	529
12	1	954	225	530
12	1	954	225	531
12	1	954	225	532
12	1	954	225	533
12	1	954	225	534
12	1	954	225	535
12	1	953	225	536
12	1	953	225	537
12	1	953	225	538
12	1	953	225	539
12	1	953	225	540
12	1	953	225	541
12	1	953	225	542
12	1	953	225	543
12	1	953	225	544
12	1	953	225	545
12	1	953	225	546
12	1	953	225	547
12	1	953	225	548
12	1	953	225	549
12	1	953	225	550
12	1	953	225	551
12	1	953	226	552
12	1	953	226	553
12	1	953	226	554
12	1	953	226	555
12	1	953	226	556
12	1	953	226	557
12	1	953	226	558
12	1	953	226	559
12	1	953	226	560
12	1	953	226	561
12	1	953	226	562
12	1	953	226	563
12	1	953	226	564
12	1	953	226	565
12	1	953	226	566
12	1	953	226	567
12	1	953	226	568
12	1	953	226	569
12	1	953	226	570
12	1	953	226	571
12	1	953	226	572
12	1	953	226	573
12	1	953	226	574
12	1	953	226	575
12	1	952	227	576
12	1	952	227	577
12	1	952	227	578
12	1	952	227	579
12	1	952	227	580
12	1	952	227	581
12	1	952	227	582
12	1	952	227	583
12	1	952	228	584
12	1	952	228	585
12	1	952	228	586
12	1	952	228	587
12	1	952	228	588
12	1	952	228	589
12	1	952	228	590
12	1	952	228	591
12	1	952	228	592
12	1	952	228	593
12	1	952	228	594
12	1	952	228	595
12	1	952	228	596
12	1	952	228	597
12	1	952	228	598
12	1	952	228	599
12	1	951	229	600
12	1	951	229	601
12	1	951	229	602
12	1	951	229	603
12	1	951	229	604
12	1	951	229	605
12	1	951	229	606
12	1	951	229	607
12	1	951	230	608
12	1	951	230	609
12	1	951	230	610
12	1	951	230	611
12	1	951	230	612
12	1	951	230	613
12	1	951	230	614
12	1	951	230	615
12	1	951	231	616
12	1	951	231	617
12	1	951	231	618
12	1	951	231	619
12	1	951	231	620
12	1	951	231	621
12	1	951	231	622
12	1	951	231	623
12	1	950	231	624
12	1	950	231	625
12	1	950	231	626
12	1	950	231	627
12	1	950	231	628
12	1	950	231	629
12	1	950	231	630
12	1	950	231	631
12	1	950	232	632
12	1	950	232	633
12	1	950	232	634
12	1	950	232	635
12	1	950	232	636
12	1	950	232	637
12	1	950	232	638
12	1	950	232	639
12	1	949	233	640
12	1	949	233	641
12	1	949	233	642
12	1	949	233	643
12	1	949	233	644
12	1	949	233	645
12	1	949	233	646
12	1	949	233	647
12	1	949	233	648
12	1	949	233	649
12	1	949	233	650
12	1	949	233	651
12	1	949	233	652
12	1	949	233	653
12	1	949	233	654
12	1	949	233	655
12	1	949	234	656
12	1	949	234	657
12	1	949	234	658
12	1	949	234	659
12	1	949	234	660
12	1	949	234	661
12	1	949	234	662
12	1	949	234	663
12	1	949	234	664
12	1	949	234	665
12	1	949	234	666
12	1	949	234	667
12	1	949	234	668
12	1	949	234	669
12	1	949	234	670
12	1	949	234	671
12	1	949	235	672
12	1	949	235	673
12	1	949	235	674
12	1	949	235	675
12	1	949	235	676
12	1	949	235	677
12	1	949	235	678
12	1	949	235	679
12	1	949	236	680
12	1	949	236	681
12	1	949	236	682
12	1	949	236	683
12	1	949	236	684
12	1	949	236	685
12	1	949	236	686
12	1	948	237	687
12	1	948	237	691
12	1	948	237	692
12	1	948	237	693
12	1	948	237	694
12	1	948	237	695
12	1	948	237	696
12	1	948	237	697
12	1	948	237	698
12	1	948	237	699
12	1	948	237	700
12	1	948	237	701
12	1	948	237	702
12	1	948	237	703
12	1	948	238	704
12	1	948	238	705
12	1	948	238	706
12	1	948	238	707
12	1	948	238	708
12	1	948	238	709
12	1	948	238	710
12	1	948	238	711
12	1	948	240	712
12	1	948	240	713
12	1	948	240	714
12	1	948	240	715
12	1	948	240	716
12	1	948	240	717
12	1	948	240	718
12	1	948	240	719
12	1	947	240	720
12	1	947	240	721
12	1	947	240	722
12	1	947	240	723
12	1	947	240	724
12	1	947	240	725
12	1	947	240	726
12	1	947	240	727
12	1	946	242	728
12	1	946	242	729
12	1	946	242	730
12	1	946	242	731
12	1	946	242	732
12	1	946	242	733
12	1	946	242	734
12	1	946	242	735
12	1	946	242	736
12	1	946	242	737
12	1	946	242	738
12	1	946	242	739
12	1	946	242	740
12	1	946	242	741
12	1	946	242	742
12	1	946	242	743
12	1	946	244	744
12	1	946	244	745
12	1	946	244	746
12	1	946	244	747
12	1	946	244	748
12	1	946	244	749
12	1	946	244	750
12	1	946	244	751
12	1	945	245	752
12	1	945	245	753
12	1	945	245	754
12	1	945	245	755
12	1	945	245	756
12	1	945	245	757
12	1	945	245	758
12	1	945	245	759
12	1	945	246	760
12	1	945	246	761
12	1	945	246	762
12	1	945	246	763
12	1	945	246	764
12	1	945	246	765
12	1	945	246	766
12	1	945	246	767
12	1	945	246	768
12	1	945	246	769
12	1	945	246	770
12	1	945	246	771
12	1	945	246	772
12	1	945	246	773
12	1	945	246	774
12	1	945	246	775
12	1	945	248	776
12	1	945	248	777
12	1	945	248	778
12	1	945	248	779
12	1	945	248	780
12	1	945	248	781
12	1	945	248	782
12	1	945	248	783
12	1	945	249	784
12	1	945	249	785
12	1	945	249	786
12	1	945	249	787
12	1	945	249	788
12	1	945	249	789
12	1	945	249	790
12	1	945	249	791
12	1	944	250	792
12	1	944	250	793
12	1	944	250	794
12	1	944	250	795
12	1	944	250	796
12	1	944	250	797
12	1	944	250	798
12	1	944	250	799
12	1	944	250	800
12	1	944	250	801
12	1	944	250	802
12	1	944	250	803
12	1	944	250	804
12	1	944	250	805
12	1	944	250	806
12	1	944	250	807
12	1	944	251	808
12	1	944	251	809
12	1	944	251	810
12	1	944	251	811
12	1	944	251	812
12	1	944	251	813
12	1	944	251	814
12	1	944	251	815
12	1	944	252	816
12	1	944	252	817
12	1	944	252	818
12	1	944	252	819
12	1	944	252	820
12	1	944	252	821
12	1	944	252	822
12	1	944	252	823
12	1	944	253	824
12	1	944	253	825
12	1	944	253	826
12	1	944	253	827
12	1	944	253	828
12	1	944	253	829
12	1	944	253	830
12	1	944	253	831
12	1	943	254	832
12	1	943	254	833
12	1	943	254	834
12	1	943	254	835
12	1	943	254	836
12	1	943	254	837
12	1	943	254	838
12	1	943	254	839
12	1	943	254	840
12	1	943	254	841
12	1	943	254	842
12	1	943	254	843
12	1	943	254	844
12	1	943	254	845
12	1	943	254	846
12	1	943	254	847
12	1	943	255	848
12	1	943	255	849
12	1	943	255	850
12	1	943	255	851
12	1	943	255	852
12	1	943	255	853
12	1	943	255	854
12	1	943	255	855
12	1	943	256	856
12	1	943	256	857
12	1	943	256	858
12	1	943	256	859
12	1	943	256	860
12	1	943	256	861
12	1	943	256	862
12	1	943	256	863
12	1	943	256	864
12	1	943	256	865
12	1	943	256	866
12	1	943	256	867
12	1	943	256	868
12	1	943	256	869
12	1	943	256	870
12	1	943	256	871
12	1	943	257	872
12	1	943	257	873
12	1	943	257	874
12	1	943	257	875
12	1	943	257	876
12	1	943	257	877
12	1	943	257	878
12	1	943	257	879
12	1	942	258	880
12	1	942	258	881
12	1	942	258	882
12	1	942	258	883
12	1	942	258	884
12	1	942	258	885
12	1	942	258	886
12	1	942	258	887
12	1	942	259	888
12	1	942	259	889
12	1	942	259	890
12	1	942	259	891
12	1	942	259	892
12	1	942	259	893
12	1	942	259	894
12	1	942	259	895
12	1	942	260	896
12	1	942	260	897
12	1	942	260	898
12	1	942	260	899
12	1	942	260	900
12	1	942	260	901
12	1	942	260	902
12	1	942	260	903
12	1	941	260	904
12	1	941	260	905
12	1	941	260	906
12	1	941	260	907
12	1	941	260	908
12	1	941	260	909
12	1	941	260	910
12	1	941	260	911
12	1	941	262	912
12	1	941	262	913
12	1	941	262	914
12	1	941	262	915
12	1	941	262	916
12	1	941	262	917
12	1	941	262	918
12	1	941	262	919
12	1	941	265	920
12	1	941	265	921
12	1	941	265	922
12	1	941	265	923
12	1	941	265	924
12	1	941	265	925
12	1	941	265	926
12	1	941	265	927
12	1	941	266	928
12	1	941	266	929
12	1	941	266	930
12	1	941	266	931
12	1	941	266	932
12	1	941	266	933
12	1	941	266	934
12	1	941	266	935
12	1	941	267	936
12	1	941	267	937
12	1	941	267	938
12	1	941	267	939
12	1	941	267	940
12	1	941	267	941
12	1	941	267	942
12	1	941	267	943
12	1	940	270	944
12	1	940	270	944
12	1	940	270	946
12	1	940	270	947
12	1	940	270	948
12	1	940	270	948
12	1	940	270	950
12	1	940	270	951
12	1	939	271	952
12	1	939	271	952
12	1	939	271	954
12	1	939	271	955
12	1	939	271	956
12	1	939	271	956
12	1	939	271	958
12	1	939	271	959
12	1	939	272	960
12	1	939	272	960
12	1	939	272	962
12	1	939	272	963
12	1	939	272	964
12	1	939	272	964
12	1	939	272	966
12	1	939	272	967
12	1	939	273	968
12	1	939	273	968
12	1	939	273	970
12	1	939	273	971
12	1	939	273	972
12	1	939	273	972
12	1	939	273	974
12	1	939	273	975
12	1	938	274	976
12	1	938	274	976
12	1	938	274	978
12	1	938	274	979
12	1	938	274	980
12	1	938	274	980
12	1	938	274	982
12	1	938	274	983
12	1	938	275	984
12	1	938	275	984
12	1	938	275	986
12	1	938	275	987
12	1	938	275	988
12	1	938	275	988
12	1	938	275	990
12	1	938	275	991
12	1	937	275	992
12	1	937	275	993
12	1	937	275	994
12	1	937	275	995
12	1	937	275	996
12	1	937	275	997
12	1	937	275	998
12	1	937	275	999
12	1	937	277	1000
12	1	937	277	1001
12	1	937	277	1002
12	1	937	277	1003
12	1	937	277	1004
12	1	937	277	1005
12	1	937	277	1006
12	1	937	277	1007
12	1	937	279	1008
12	1	937	279	1009
12	1	937	279	1010
12	1	937	279	1011
12	1	937	279	1012
12	1	937	279	1013
12	1	937	279	1014
12	1	937	279	1015
12	1	937	279	1016
12	1	937	279	1017
12	1	937	279	1018
12	1	937	279	1019
12	1	937	279	1020
12	1	937	279	1021
12	1	937	279	1022
12	1	937	279	1023
12	1	937	280	1024
12	1	937	280	1025
12	1	937	280	1026
12	1	937	280	1027
12	1	937	280	1028
12	1	937	280	1029
12	1	937	280	1030
12	1	937	280	1031
12	1	937	281	1032
12	1	937	281	1033
12	1	937	281	1034
12	1	937	281	1035
12	1	937	281	1036
12	1	937	281	1037
12	1	937	281	1038
12	1	937	281	1039
12	1	936	282	1040
12	1	936	282	1041
12	1	936	282	1042
12	1	936	282	1043
12	1	936	282	1044
12	1	936	282	1045
12	1	936	282	1046
12	1	936	282	1047
12	1	936	282	1048
12	1	936	282	1049
12	1	936	282	1050
12	1	936	282	1051
12	1	936	282	1052
12	1	936	282	1053
12	1	936	282	1054
12	1	936	282	1055
12	1	936	283	1056
12	1	936	283	1057
12	1	936	283	1058
12	1	936	283	1059
12	1	936	283	1060
12	1	936	283	1061
12	1	936	283	1062
12	1	936	283	1063
12	1	935	284	1064
12	1	935	284	1065
12	1	935	284	1066
12	1	935	284	1067
12	1	935	284	1068
12	1	935	284	1069
12	1	935	284	1070
12	1	935	284	1071
12	1	935	284	1072
12	1	935	284	1073
12	1	935	284	1074
12	1	935	284	1075
12	1	935	284	1076
12	1	935	284	1077
12	1	935	284	1078
12	1	935	284	1079
12	1	935	286	1080
12	1	935	286	1081
12	1	935	286	1082
12	1	935	286	1083
12	1	935	286	1084
12	1	935	286	1085
12	1	935	286	1086
12	1	935	286	1087
12	1	935	287	1088
12	1	935	287	1089
12	1	935	287	1090
12	1	935	287	1091
12	1	935	287	1092
12	1	935	287	1093
12	1	935	287	1094
12	1	935	287	1095
12	1	934	287	1096
12	1	934	287	1097
12	1	934	287	1098
12	1	934	287	1099
12	1	934	287	1100
12	1	934	287	1101
12	1	934	287	1102
12	1	934	287	1103
12	1	934	289	1104
12	1	934	289	1105
12	1	934	289	1106
12	1	934	289	1107
12	1	934	289	1108
12	1	934	289	1109
12	1	934	289	1110
12	1	934	289	1111
12	1	933	291	1112
12	1	933	291	1113
12	1	933	291	1114
12	1	933	291	1115
12	1	933	291	1116
12	1	933	291	1117
12	1	933	291	1118
12	1	933	291	1119
12	1	933	291	1120
12	1	933	291	1121
12	1	933	291	1122
12	1	933	291	1123
12	1	933	291	1124
12	1	933	291	1125
12	1	933	291	1126
12	1	933	291	1127
12	1	932	293	1128
12	1	932	293	1129
12	1	932	293	1130
12	1	932	293	1131
12	1	932	293	1132
12	1	932	293	1133
12	1	932	293	1134
12	1	932	293	1135
12	1	931	295	1136
12	1	931	295	1137
12	1	931	295	1138
12	1	931	295	1139
12	1	931	295	1140
12	1	931	295	1141
12	1	931	295	1142
12	1	931	295	1143
12	1	931	297	1144
12	1	931	297	1145
12	1	931	297	1146
12	1	931	297	1147
12	1	931	297	1148
12	1	931	297	1149
12	1	931	297	1150
12	1	931	297	1151
12	1	931	298	1152
12	1	931	298	1153
12	1	931	298	1154
12	1	931	298	1155
12	1	931	298	1156
12	1	931	298	1157
12	1	931	298	1158
12	1	931	298	1159
12	1	930	299	1160
12	1	930	299	1161
12	1	930	299	1162
12	1	930	299	1163
12	1	930	299	1164
12	1	930	299	1165
12	1	930	299	1166
12	1	930	299	1167
12	1	930	300	1168
12	1	930	300	1169
12	1	930	300	1170
12	1	930	300	1171
12	1	930	300	1172
12	1	930	300	1173
12	1	930	300	1174
12	1	930	300	1175
12	1	930	301	1176
12	1	930	301	1177
12	1	930	301	1178
12	1	930	301	1179
12	1	930	301	1180
12	1	930	301	1181
12	1	930	301	1182
12	1	930	301	1183
12	1	929	302	1184
12	1	929	302	1185
12	1	929	302	1186
12	1	929	302	1187
12	1	929	302	1188
12	1	929	302	1189
12	1	929	302	1190
12	1	929	302	1191
12	1	929	303	1192
12	1	929	303	1193
12	1	929	303	1194
12	1	929	303	1195
12	1	929	303	1196
12	1	929	303	1197
12	1	929	303	1198
12	1	929	303	1199
12	1	929	305	1200
12	1	929	305	1201
12	1	929	305	1202
12	1	929	305	1203
12	1	929	305	1204
12	1	929	305	1205
12	1	929	305	1206
12	1	929	305	1207
12	1	928	305	1208
12	1	928	305	1209
12	1	928	305	1210
12	1	928	305	1211
12	1	928	305	1212
12	1	928	305	1213
12	1	928	305	1214
12	1	928	305	1215
12	1	928	306	1216
12	1	928	306	1217
12	1	928	306	1218
12	1	928	306	1219
12	1	928	306	1220
12	1	928	306	1221
12	1	928	306	1222
12	1	928	306	1223
12	1	928	306	1224
12	1	928	306	1225
12	1	928	306	1226
12	1	928	306	1227
12	1	928	306	1228
12	1	928	306	1229
12	1	928	306	1230
12	1	928	306	1231
12	1	928	306	1232
12	1	928	306	1233
12	1	928	306	1234
12	1	928	306	1235
12	1	928	306	1236
12	1	928	306	1237
12	1	928	306	1238
12	1	928	306	1239
12	1	928	306	1240
12	1	928	306	1241
12	1	928	306	1242
12	1	928	306	1243
12	1	928	306	1244
12	1	928	306	1245
12	1	928	306	1246
12	1	928	306	1247
12	1	927	308	1248
12	1	927	308	1249
12	1	927	308	1250
12	1	927	308	1251
12	1	927	308	1252
12	1	927	308	1253
12	1	927	308	1254
12	1	927	308	1255
12	1	927	308	1256
12	1	927	308	1257
12	1	927	308	1258
12	1	927	308	1259
12	1	927	308	1260
12	1	927	308	1261
12	1	927	308	1262
12	1	927	308	1263
12	1	927	308	1264
12	1	927	308	1265
12	1	927	308	1266
12	1	927	308	1267
12	1	927	308	1268
12	1	927	308	1269
12	1	927	308	1270
12	1	927	308	1271
12	1	927	309	1272
12	1	927	309	1273
12	1	927	309	1274
12	1	927	309	1275
12	1	927	309	1276
12	1	927	309	1277
12	1	927	309	1278
12	1	927	309	1279
12	1	927	309	1280
12	1	927	309	1281
12	1	927	309	1282
12	1	927	309	1283
12	1	927	309	1284
12	1	927	309	1285
12	1	927	309	1286
12	1	927	309	1287
12	1	927	309	1288
12	1	927	309	1289
12	1	927	309	1290
12	1	927	309	1291
12	1	927	309	1292
12	1	927	309	1293
12	1	927	309	1294
12	1	927	309	1295
12	1	926	310	1296
12	1	926	310	1297
12	1	926	310	1298
12	1	926	310	1299
12	1	926	310	1300
12	1	926	310	1301
12	1	926	310	1302
12	1	926	310	1303
12	1	926	311	1304
12	1	926	311	1305
12	1	926	311	1306
12	1	926	311	1307
12	1	926	311	1308
12	1	926	311	1309
12	1	926	311	1310
12	1	926	311	1311
12	1	926	312	1312
12	1	926	312	1313
12	1	926	312	1314
12	1	926	312	1315
12	1	926	312	1316
12	1	926	312	1317
12	1	926	312	1318
12	1	926	312	1319
12	1	926	312	1320
12	1	926	312	1321
12	1	926	312	1322
12	1	926	312	1323
12	1	926	312	1324
12	1	926	312	1325
12	1	926	312	1326
12	1	926	312	1327
12	1	925	313	1328
12	1	925	313	1329
12	1	925	313	1330
12	1	925	313	1331
12	1	925	313	1332
12	1	925	313	1333
12	1	925	313	1334
12	1	925	313	1335
12	1	925	314	1336
12	1	925	314	1337
12	1	925	314	1338
12	1	925	314	1339
12	1	925	314	1340
12	1	925	314	1341
12	1	925	314	1342
12	1	925	314	1343
12	1	925	314	1344
12	1	925	314	1345
12	1	925	314	1346
12	1	925	314	1347
12	1	925	314	1348
12	1	925	314	1349
12	1	925	314	1350
12	1	925	314	1351
12	1	924	316	1352
12	1	924	316	1353
12	1	924	316	1354
12	1	924	316	1355
12	1	924	316	1356
12	1	924	316	1357
12	1	924	316	1358
12	1	924	316	1359
12	1	924	316	1360
12	1	924	316	1361
12	1	924	316	1362
12	1	924	316	1363
12	1	924	316	1364
12	1	924	316	1365
12	1	924	316	1366
12	1	924	316	1367
12	1	924	317	1368
12	1	924	317	1369
12	1	924	317	1370
12	1	924	317	1371
12	1	924	317	1372
12	1	924	317	1373
12	1	924	317	1374
12	1	924	317	1375
12	1	924	318	1376
12	1	924	318	1377
12	1	924	318	1378
12	1	924	318	1379
12	1	924	318	1380
12	1	924	318	1381
12	1	924	318	1382
12	1	924	318	1383
12	1	924	319	1384
12	1	924	319	1385
12	1	924	319	1386
12	1	924	319	1387
12	1	924	319	1388
12	1	924	319	1389
12	1	924	319	1390
12	1	924	319	1391
12	1	924	320	1392
12	1	924	320	1393
12	1	924	320	1394
12	1	924	320	1395
12	1	924	320	1396
12	1	924	320	1397
12	1	924	320	1398
12	1	924	320	1399
12	1	924	321	1400
12	1	924	321	1401
12	1	924	321	1402
12	1	924	321	1403
12	1	924	321	1404
12	1	924	321	1405
12	1	924	321	1406
12	1	924	321	1407
12	1	923	322	1408
12	1	923	322	1409
12	1	923	322	1410
12	1	923	322	1411
12	1	923	322	1412
12	1	923	322	1413
12	1	923	322	1414
12	1	923	322	1415
12	1	923	323	1416
12	1	923	323	1417
12	1	923	323	1418
12	1	923	323	1419
12	1	923	323	1420
12	1	923	323	1421
12	1	923	323	1422
12	1	923	323	1423
12	1	923	325	1424
12	1	923	325	1425
12	1	923	325	1426
12	1	923	325	1427
12	1	923	325	1428
12	1	923	325	1429
12	1	923	325	1430
12	1	923	325	1431
12	1	922	326	1432
12	1	922	326	1433
12	1	922	326	1434
12	1	922	326	1435
12	1	922	326	1436
12	1	922	326	1437
12	1	922	326	1438
12	1	922	326	1439
12	1	922	329	1440
12	1	922	329	1441
12	1	922	329	1442
12	1	922	329	1443
12	1	922	329	1444
12	1	922	329	1445
12	1	922	329	1446
12	1	922	329	1447
12	1	920	332	1448
12	1	920	332	1449
12	1	920	332	1450
12	1	920	332	1451
12	1	920	332	1452
12	1	920	332	1453
12	1	920	332	1454
12	1	920	332	1455
12	1	919	334	1456
12	1	919	334	1457
12	1	919	334	1458
12	1	919	334	1459
12	1	919	334	1460
12	1	919	334	1461
12	1	919	334	1462
12	1	919	334	1463
12	1	919	336	1464
12	1	919	336	1465
12	1	919	336	1466
12	1	919	336	1467
12	1	919	336	1468
12	1	919	336	1469
12	1	919	336	1470
12	1	919	336	1471
12	1	918	339	1472
12	1	918	339	1473
12	1	918	339	1474
12	1	918	339	1475
12	1	918	339	1476
12	1	918	339	1477
12	1	918	339	1478
12	1	918	339	1479
12	1	918	343	1481
12	1	918	343	1482
12	1	918	343	1483
12	1	918	343	1484
12	1	918	343	1485
12	1	918	343	1486
12	1	918	345	1487
12	1	917	345	1488
12	1	917	345	1489
12	1	917	345	1490
12	1	917	345	1491
12	1	917	345	1492
12	1	917	345	1493
12	1	917	345	1494
12	1	917	345	1495
12	1	916	347	1496
12	1	916	347	1497
12	1	916	347	1498
12	1	916	347	1499
12	1	916	347	1500
12	1	916	347	1501
12	1	916	347	1502
12	1	916	347	1503
12	1	915	350	1504
12	1	915	350	1505
12	1	915	350	1506
12	1	915	350	1507
12	1	915	350	1508
12	1	915	350	1509
12	1	915	350	1510
12	1	915	350	1511
12	1	915	351	1512
12	1	915	351	1513
12	1	915	351	1514
12	1	915	351	1515
12	1	915	351	1516
12	1	915	351	1517
12	1	915	351	1518
12	1	915	351	1519
12	1	915	352	1520
12	1	915	352	1521
12	1	915	352	1522
12	1	915	352	1523
12	1	915	352	1524
12	1	915	352	1525
12	1	915	352	1526
12	1	915	352	1527
12	1	915	353	1528
12	1	915	353	1529
12	1	915	353	1530
12	1	915	353	1531
12	1	915	353	1532
12	1	915	353	1533
12	1	915	353	1534
12	1	915	353	1535
12	1	914	354	1536
12	1	914	354	1537
12	1	914	354	1538
12	1	914	354	1539
12	1	914	354	1540
12	1	914	354	1541
12	1	914	354	1542
12	1	914	354	1543
12	1	914	355	1545
12	1	914	355	1546
12	1	914	355	1547
12	1	914	355	1548
12	1	914	355	1549
12	1	914	355	1550
12	1	914	355	1551
12	1	913	358	1552
12	1	913	358	1553
12	1	913	358	1554
12	1	913	358	1555
12	1	913	358	1556
12	1	913	358	1557
12	1	913	358	1558
12	1	913	358	1559
12	1	913	359	1560
12	1	913	359	1561
12	1	913	359	1562
12	1	913	359	1563
12	1	913	359	1564
12	1	913	359	1565
12	1	913	359	1566
12	1	913	359	1567
12	1	912	361	1568
12	1	912	361	1569
12	1	912	361	1570
12	1	912	361	1571
12	1	912	361	1572
12	1	912	361	1573
12	1	912	361	1574
12	1	912	361	1575
12	1	912	363	1576
12	1	912	363	1577
12	1	912	363	1578
12	1	912	363	1579
12	1	912	363	1580
12	1	912	363	1581
12	1	912	363	1582
12	1	912	363	1583
12	1	911	365	1584
12	1	911	365	1585
12	1	911	365	1586
12	1	911	365	1587
12	1	911	365	1588
12	1	911	365	1589
12	1	911	365	1590
12	1	911	365	1591
12	1	911	366	1592
12	1	911	366	1593
12	1	911	366	1594
12	1	911	366	1595
12	1	911	366	1596
12	1	911	366	1597
12	1	911	366	1598
12	1	911	366	1599
12	1	911	368	1600
12	1	911	368	1601
12	1	911	368	1602
12	1	911	368	1603
12	1	911	368	1604
12	1	911	368	1605
12	1	911	368	1606
12	1	911	368	1607
12	1	910	371	1608
12	1	910	371	1609
12	1	910	371	1610
12	1	910	371	1611
12	1	910	371	1612
12	1	910	371	1613
12	1	910	371	1614
12	1	910	371	1615
12	1	909	372	1616
12	1	909	372	1617
12	1	909	372	1618
12	1	909	372	1619
12	1	909	372	1620
12	1	909	372	1621
12	1	909	372	1622
12	1	909	372	1623
12	1	909	374	1624
12	1	909	374	1625
12	1	909	374	1626
12	1	909	374	1627
12	1	909	374	1628
12	1	909	374	1629
12	1	909	374	1630
12	1	909	374	1631
12	1	908	376	1632
12	1	908	376	1633
12	1	908	376	1634
12	1	908	376	1635
12	1	908	376	1636
12	1	908	376	1637
12	1	908	376	1638
12	1	908	376	1639
12	1	908	378	1640
12	1	908	378	1641
12	1	908	378	1642
12	1	908	378	1643
12	1	908	378	1644
12	1	908	378	1645
12	1	908	378	1646
12	1	908	378	1647
12	1	907	379	1648
12	1	907	379	1649
12	1	907	379	1650
12	1	907	379	1651
12	1	907	379	1652
12	1	907	379	1653
12	1	907	379	1654
12	1	907	379	1655
12	1	907	381	1656
12	1	907	381	1657
12	1	907	381	1658
12	1	907	381	1659
12	1	907	381	1660
12	1	907	381	1661
12	1	907	381	1662
12	1	907	381	1663
12	1	906	381	1664
12	1	906	381	1665
12	1	906	381	1666
12	1	906	381	1667
12	1	906	381	1668
12	1	906	381	1669
12	1	906	381	1670
12	1	906	381	1671
12	1	906	382	1672
12	1	906	382	1673
12	1	906	382	1674
12	1	906	382	1675
12	1	906	382	1676
12	1	906	382	1677
12	1	906	382	1678
12	1	906	382	1679
12	1	906	383	1680
12	1	906	383	1681
12	1	906	383	1682
12	1	906	383	1683
12	1	906	383	1684
12	1	906	383	1685
12	1	906	383	1686
12	1	906	383	1687
12	1	906	384	1688
12	1	906	384	1689
12	1	906	384	1690
12	1	906	384	1691
12	1	906	384	1692
12	1	906	384	1693
12	1	906	384	1694
12	1	906	384	1695
12	1	905	384	1696
12	1	905	384	1697
12	1	905	384	1698
12	1	905	384	1699
12	1	905	384	1700
12	1	905	384	1701
12	1	905	384	1702
12	1	905	384	1703
12	1	905	385	1704
12	1	905	385	1705
12	1	905	385	1706
12	1	905	385	1707
12	1	905	385	1708
12	1	905	385	1709
12	1	905	385	1710
12	1	905	385	1711
12	1	905	386	1712
12	1	905	386	1713
12	1	905	386	1714
12	1	905	386	1715
12	1	905	386	1716
12	1	905	386	1717
12	1	905	386	1718
12	1	905	386	1719
12	1	905	387	1720
12	1	905	387	1721
12	1	905	387	1722
12	1	905	387	1723
12	1	905	387	1724
12	1	905	387	1725
12	1	905	387	1726
12	1	905	387	1727
12	1	905	388	1728
12	1	905	388	1729
12	1	905	388	1730
12	1	905	388	1731
12	1	905	388	1732
12	1	905	388	1733
12	1	905	388	1734
12	1	905	388	1735
12	1	905	388	1736
12	1	905	388	1737
12	1	905	388	1738
12	1	905	388	1739
12	1	905	388	1740
12	1	905	388	1741
12	1	905	388	1742
12	1	905	388	1743
12	1	904	389	1744
12	1	904	389	1745
12	1	904	389	1746
12	1	904	389	1747
12	1	904	389	1748
12	1	904	389	1749
12	1	904	389	1750
12	1	904	389	1751
12	1	904	390	1752
12	1	904	390	1753
12	1	904	390	1754
12	1	904	390	1755
12	1	904	390	1756
12	1	904	390	1757
12	1	904	390	1758
12	1	904	390	1759
12	1	904	390	1760
12	1	904	390	1761
12	1	904	390	1762
12	1	904	390	1763
12	1	904	390	1764
12	1	904	390	1765
12	1	904	390	1766
12	1	904	390	1767
12	1	904	392	1768
12	1	904	392	1769
12	1	904	392	1770
12	1	904	392	1771
12	1	904	392	1772
12	1	904	392	1773
12	1	904	392	1774
12	1	904	392	1775
12	1	903	392	1776
12	1	903	392	1777
12	1	903	392	1778
12	1	903	392	1779
12	1	903	392	1780
12	1	903	392	1781
12	1	903	392	1782
12	1	903	392	1783
12	1	903	393	1784
12	1	903	393	1785
12	1	903	393	1786
12	1	903	393	1787
12	1	903	393	1788
12	1	903	393	1789
12	1	903	393	1790
12	1	903	393	1791
12	1	903	393	1792
12	1	903	393	1793
12	1	903	393	1794
12	1	903	393	1795
12	1	903	393	1796
12	1	903	393	1797
12	1	903	393	1798
12	1	903	393	1799
12	1	903	395	1800
12	1	903	395	1801
12	1	903	395	1802
12	1	903	395	1803
12	1	903	395	1804
12	1	903	395	1805
12	1	903	395	1806
12	1	903	395	1807
12	1	903	396	1808
12	1	903	396	1809
12	1	903	396	1810
12	1	903	396	1811
12	1	903	396	1812
12	1	903	396	1813
12	1	903	396	1814
12	1	903	396	1815
12	1	903	397	1816
12	1	903	397	1817
12	1	903	397	1818
12	1	903	397	1819
12	1	903	397	1820
12	1	903	397	1821
12	1	903	397	1822
12	1	903	397	1823
12	1	903	397	1824
12	1	903	397	1825
12	1	903	397	1826
12	1	903	397	1827
12	1	903	397	1828
12	1	903	397	1829
12	1	903	397	1830
12	1	903	397	1831
12	1	902	398	1832
12	1	902	398	1833
12	1	902	398	1834
12	1	902	398	1835
12	1	902	398	1836
12	1	902	398	1837
12	1	902	398	1838
12	1	902	398	1839
12	1	902	399	1840
12	1	902	399	1841
12	1	902	399	1842
12	1	902	399	1843
12	1	902	399	1844
12	1	902	399	1845
12	1	902	399	1846
12	1	902	399	1847
12	1	902	400	1848
12	1	902	400	1849
12	1	902	400	1850
12	1	902	400	1851
12	1	902	400	1852
12	1	902	400	1853
12	1	902	400	1854
12	1	902	400	1855
12	1	902	401	1856
12	1	902	401	1857
12	1	902	401	1858
12	1	902	401	1859
12	1	902	401	1860
12	1	902	401	1861
12	1	902	401	1862
12	1	902	401	1863
12	1	902	402	1864
12	1	902	402	1865
12	1	902	402	1866
12	1	902	402	1867
12	1	902	402	1868
12	1	902	402	1869
12	1	902	402	1870
12	1	902	402	1871
12	1	901	402	1872
12	1	901	402	1873
12	1	901	402	1874
12	1	901	402	1875
12	1	901	402	1876
12	1	901	402	1877
12	1	901	402	1878
12	1	901	402	1879
12	1	900	403	1880
12	1	900	403	1881
12	1	900	403	1882
12	1	900	403	1883
12	1	900	403	1884
12	1	900	403	1885
12	1	900	403	1886
12	1	900	403	1887
12	1	900	403	1888
12	1	900	403	1889
12	1	900	403	1890
12	1	900	403	1891
12	1	900	403	1892
12	1	900	403	1893
12	1	900	403	1894
12	1	900	403	1895
12	1	900	404	1896
12	1	900	404	1897
12	1	900	404	1898
12	1	900	404	1899
12	1	900	404	1900
12	1	900	404	1901
12	1	900	404	1902
12	1	900	404	1903
12	1	900	405	1904
12	1	900	405	1905
12	1	900	405	1906
12	1	900	405	1907
12	1	900	405	1908
12	1	900	405	1909
12	1	900	405	1910
12	1	900	405	1911
12	1	900	406	1912
12	1	900	406	1914
12	1	900	406	1915
12	1	900	406	1916
12	1	900	406	1917
12	1	900	406	1918
12	1	900	406	1919
12	1	899	408	1920
12	1	899	408	1921
12	1	899	408	1922
12	1	899	408	1923
12	1	899	408	1924
12	1	899	408	1925
12	1	899	408	1926
12	1	899	408	1927
12	1	899	408	1928
12	1	899	408	1929
12	1	899	408	1930
12	1	899	408	1931
12	1	899	408	1932
12	1	899	408	1933
12	1	899	408	1934
12	1	899	408	1935
12	1	898	410	1936
12	1	898	410	1937
12	1	898	410	1938
12	1	898	410	1939
12	1	898	410	1940
12	1	898	410	1941
12	1	898	410	1942
12	1	898	410	1943
12	1	897	411	1944
12	1	897	411	1945
12	1	897	411	1946
12	1	897	411	1947
12	1	897	411	1948
12	1	897	411	1949
12	1	897	411	1950
12	1	897	411	1951
12	1	896	412	1952
12	1	896	412	1953
12	1	896	412	1954
12	1	896	412	1955
12	1	896	412	1956
12	1	896	412	1957
12	1	896	412	1958
12	1	896	412	1959
12	1	896	413	1960
12	1	896	413	1961
12	1	896	413	1962
12	1	896	413	1963
12	1	896	413	1964
12	1	896	413	1965
12	1	896	413	1966
12	1	896	413	1967
12	1	895	414	1968
12	1	895	414	1969
12	1	895	414	1970
12	1	895	414	1971
12	1	895	414	1972
12	1	895	414	1973
12	1	895	414	1974
12	1	895	414	1975
12	1	894	415	1976
12	1	894	415	1977
12	1	894	415	1978
12	1	894	415	1979
12	1	894	415	1980
12	1	894	415	1981
12	1	894	415	1982
12	1	894	415	1983
12	1	894	416	1984
12	1	894	416	1985
12	1	894	416	1986
12	1	894	416	1987
12	1	894	416	1988
12	1	894	416	1989
12	1	894	416	1990
12	1	894	416	1991
12	1	894	416	1992
12	1	894	416	1993
12	1	894	416	1994
12	1	894	416	1995
12	1	894	416	1996
12	1	894	416	1997
12	1	894	416	1998
12	1	894	416	1999
12	1	893	417	2000
12	1	893	417	2001
12	1	893	417	2002
12	1	893	417	2003
12	1	893	417	2004
[truncated: 233,724 more rows]
