# Supplementary material for: Quantifying gaze and mouse interactions on spatial visual interfaces with a new movement analytics methodology
Source: PLoS One. 2017 Aug 4;12(8):e0181818. doi: 10.1371/journal.pone.0181818 (PMC5544210; doi:10.1371/journal.pone.0181818)
Supplement: S1 Data — (ZIP) [file pone.0181818.s002.zip › DataDescription_ReadMe.txt]

----------------------------------------------
Eye and mouse tracking data 

Authors: Urska Demsar (1) and Arzu Coltekin (2)

(1) University of St Andrews, UK, urska.demsar@st-andrews.ac.uk
(2) University of Zurich, Switzerland, arzu@geo.uzh.ch

16 Feb 2017

----------------------------------------------
These data are made open as supplementary information to the following article:
"Quantifying Gaze and Mouse Interactions on Spatial Visual Interfaces with a New Movement Analytics Methodology".

The data can be used freely, but we would appreciate if you would please, cite the paper 
if you use them as well as send us a message - we will be delighted if anyone is interested 
in analysing these data further.
----------------------------------------------

These data present gaze and mouse trajectories on the screen, recorded during the eye-tracking experiment on geometric
tracing (for details see the paper). Data are anonymised by listing participants only by number and by removing any other identifying information, leaving only spatio-temporal geometric configuration of gaze and mouse trajectories.

Data are provided in separate csv files for each type of trajectory (eye/mouse) and for each task 1-12. 
Tasks are numbered in the same way as in the paper - see table 2.

Files are:
- Task_n_EyeTrajectories.csv -> this file has gaze trajectories for all ten participants for task n
- Task_n_MouseTrajectories.csv -> this file has mouse trajectories for all ten participants for task n

Each file has five columns:
TaskNo - task number (1 to 12)
PartNo - participant number (1 to 10)
GazePointX or MousePointX - x coordinate of the position of the gaze or mouse on the screen
GazePointY or MousePointY - y coordinate of the position of the gaze or mouse on the screen	
Time - time (in miliseconds) when the x,y position was recorded, measured from the start of tracing of the relevant participant (i.e. time starts at 0 for each participant in each task)

Data are ordered per task and per participant. This means that each file consists of a sequence of trajectories for
participants 1 to 10, where the trajectories are appended whole one after another (i.e. trajectory points are not mixed between participants).

Coordinate system:
The (x,y) coordinate system for both eye and mouse positions is a two-dimensional Cartesian system with the origin point at the upper left corner of the screen, placing the 900x900 pixels stimulus image at the extent of [510,1410] on x axis and [90,990] on y axis. x axis extends from the origin towards the right of the screen and y axis towards the bottom of the screen. Coordinates of gaze and mouse positions were measured in pixels.
Time between respective eye and mouse trajectory is synchronised, i.e. for each participant and task, the start of experiment at 0 ms is the same moment in time for both trajectories.
