# Supplementary material for: Quantifying gaze and mouse interactions on spatial visual interfaces with a new movement analytics methodology
Source: PLoS One. 2017 Aug 4;12(8):e0181818. doi: 10.1371/journal.pone.0181818 (PMC5544210; doi:10.1371/journal.pone.0181818)
Supplement: S1 Data — (ZIP) [file pone.0181818.s002.zip › Task_1_EyeTrajectories.csv]

TaskNo	PartNo	GazePointX	GazePointY	Time
1	1	956	277	0
1	1	956	272	3
1	1	955	274	7
1	1	956	279	10
1	1	958	279	13
1	1	956	281	17
1	1	955	281	20
1	1	957	275	23
1	1	955	276	27
1	1	955	280	30
1	1	954	275	33
1	1	952	269	37
1	1	958	276	40
1	1	954	275	43
1	1	957	282	47
1	1	956	275	50
1	1	955	277	53
1	1	956	271	57
1	1	956	274	60
1	1	960	280	63
1	1	956	280	67
1	1	955	279	70
1	1	956	274	73
1	1	959	278	77
1	1	956	277	80
1	1	958	276	83
1	1	954	274	87
1	1	955	274	90
1	1	958	276	93
1	1	953	279	97
1	1	961	279	100
1	1	955	278	103
1	1	956	278	107
1	1	959	273	110
1	1	956	271	113
1	1	957	279	117
1	1	956	274	120
1	1	955	280	123
1	1	953	273	127
1	1	954	276	130
1	1	956	275	133
1	1	957	278	137
1	1	956	280	140
1	1	954	281	143
1	1	954	282	147
1	1	956	278	150
1	1	952	282	153
1	1	956	279	157
1	1	956	279	160
1	1	958	282	163
1	1	959	274	167
1	1	954	280	170
1	1	956	282	173
1	1	956	282	177
1	1	955	281	180
1	1	956	278	183
1	1	955	286	187
1	1	957	280	190
1	1	955	284	193
1	1	956	289	197
1	1	959	284	200
1	1	956	283	203
1	1	956	281	207
1	1	957	278	210
1	1	955	274	213
1	1	956	278	217
1	1	954	279	220
1	1	956	284	223
1	1	959	284	227
1	1	958	286	230
1	1	954	283	233
1	1	955	282	237
1	1	956	285	240
1	1	954	276	243
1	1	956	285	247
1	1	956	289	250
1	1	960	285	253
1	1	955	286	257
1	1	957	289	260
1	1	957	285	263
1	1	958	286	267
1	1	958	281	270
1	1	958	281	273
1	1	958	281	277
1	1	957	283	280
1	1	958	282	283
1	1	961	283	287
1	1	958	284	290
1	1	957	283	293
1	1	958	284	297
1	1	959	282	300
1	1	960	283	303
1	1	957	283	307
1	1	960	280	310
1	1	962	281	313
1	1	959	280	317
1	1	958	278	320
1	1	958	280	323
1	1	957	284	327
1	1	958	277	330
1	1	961	283	333
1	1	957	284	337
1	1	958	282	340
1	1	959	278	343
1	1	959	285	347
1	1	960	281	350
1	1	958	286	353
1	1	957	284	357
1	1	957	283	360
1	1	958	288	363
1	1	956	284	367
1	1	959	281	370
1	1	958	284	373
1	1	956	294	377
1	1	956	288	380
1	1	956	287	383
1	1	959	281	387
1	1	957	287	390
1	1	957	287	393
1	1	952	284	397
1	1	954	284	400
1	1	955	283	403
1	1	956	289	406
1	1	959	285	410
1	1	957	287	413
1	1	957	285	417
1	1	958	280	420
1	1	959	285	423
1	1	957	282	427
1	1	953	285	430
1	1	956	286	433
1	1	956	286	436
1	1	952	283	440
1	1	955	290	443
1	1	954	286	447
1	1	952	292	450
1	1	949	295	453
1	1	946	292	457
1	1	946	287	460
1	1	934	294	463
1	1	924	301	466
1	1	909	311	470
1	1	895	306	473
1	1	892	311	477
1	1	897	306	480
1	1	901	307	483
1	1	905	307	487
1	1	905	309	490
1	1	904	308	493
1	1	903	309	496
1	1	905	308	500
1	1	903	305	503
1	1	904	309	506
1	1	901	307	510
1	1	902	310	513
1	1	905	305	517
1	1	901	310	520
1	1	903	305	523
1	1	904	312	527
1	1	905	304	530
1	1	902	310	533
1	1	901	313	536
1	1	900	310	540
1	1	904	308	543
1	1	903	311	547
1	1	903	307	550
1	1	904	307	553
1	1	906	311	557
1	1	907	309	560
1	1	903	306	563
1	1	901	311	566
1	1	903	312	570
1	1	905	313	573
1	1	903	311	576
1	1	901	308	580
1	1	901	308	583
1	1	902	308	587
1	1	902	312	590
1	1	899	308	593
1	1	897	302	596
1	1	899	310	600
1	1	898	313	603
1	1	896	310	606
1	1	897	308	610
1	1	895	313	613
1	1	895	312	617
1	1	897	310	620
1	1	895	309	623
1	1	898	311	626
1	1	898	315	630
1	1	894	311	633
1	1	892	310	636
1	1	894	309	640
1	1	895	316	643
1	1	893	309	646
1	1	889	309	650
1	1	891	310	653
1	1	892	312	657
1	1	891	311	660
1	1	886	312	663
1	1	890	321	666
1	1	887	316	670
1	1	889	312	673
1	1	888	312	676
1	1	891	309	680
1	1	891	314	683
1	1	890	318	687
1	1	890	317	690
1	1	888	315	693
1	1	891	311	696
1	1	886	317	700
1	1	885	312	703
1	1	889	315	706
1	1	885	309	710
1	1	887	313	713
1	1	883	315	716
1	1	885	314	720
1	1	883	312	723
1	1	883	315	726
1	1	882	313	730
1	1	875	319	733
1	1	852	323	736
1	1	820	334	740
1	1	796	347	743
1	1	774	356	746
1	1	760	360	750
1	1	752	371	753
1	1	757	379	757
1	1	770	385	760
1	1	775	374	763
1	1	775	372	766
1	1	769	366	770
1	1	771	370	773
1	1	772	365	776
1	1	770	368	780
1	1	770	366	783
1	1	767	364	786
1	1	768	372	790
1	1	769	378	793
1	1	768	375	796
1	1	771	372	800
1	1	774	376	803
1	1	771	378	806
1	1	767	370	810
1	1	769	376	813
1	1	766	372	816
1	1	768	368	820
1	1	767	375	823
1	1	769	372	826
1	1	766	376	830
1	1	768	372	833
1	1	766	374	836
1	1	766	376	840
1	1	768	369	843
1	1	767	372	846
1	1	768	379	850
1	1	765	370	853
1	1	767	369	856
1	1	762	379	860
1	1	763	375	863
1	1	767	374	866
1	1	765	373	870
1	1	767	377	873
1	1	766	381	876
1	1	766	377	880
1	1	765	377	883
1	1	766	380	886
1	1	763	379	890
1	1	764	378	893
1	1	763	374	896
1	1	765	378	900
1	1	764	374	903
1	1	768	380	906
1	1	764	370	910
1	1	763	380	913
1	1	766	370	916
1	1	764	379	920
1	1	765	383	923
1	1	763	378	926
1	1	765	381	930
1	1	765	374	933
1	1	765	374	936
1	1	765	371	940
1	1	765	378	943
1	1	765	380	946
1	1	762	378	950
1	1	763	378	953
1	1	764	379	956
1	1	762	378	960
1	1	765	379	963
1	1	764	377	966
1	1	764	377	970
1	1	765	376	973
1	1	762	378	976
1	1	763	378	980
1	1	765	377	983
1	1	764	382	986
1	1	765	376	990
1	1	762	381	993
1	1	760	375	996
1	1	762	381	1000
1	1	761	376	1003
1	1	763	375	1006
1	1	763	375	1010
1	1	763	375	1013
1	1	761	373	1016
1	1	763	376	1020
1	1	757	378	1023
1	1	741	397	1026
1	1	726	412	1030
1	1	704	421	1033
1	1	700	435	1036
1	1	698	440	1040
1	1	705	445	1043
1	1	708	444	1046
1	1	711	441	1050
1	1	714	432	1053
1	1	714	439	1056
1	1	710	432	1060
1	1	715	444	1063
1	1	717	441	1066
1	1	712	446	1070
1	1	712	442	1073
1	1	713	436	1076
1	1	710	432	1080
1	1	709	431	1083
1	1	708	436	1086
1	1	710	435	1090
1	1	709	437	1093
1	1	710	432	1096
1	1	710	435	1100
1	1	710	437	1103
1	1	708	430	1106
1	1	713	437	1110
1	1	710	440	1113
1	1	711	437	1116
1	1	711	437	1120
1	1	708	440	1123
1	1	709	431	1126
1	1	708	436	1130
1	1	707	438	1133
1	1	708	436	1136
1	1	706	438	1140
1	1	707	439	1143
1	1	706	439	1146
1	1	706	435	1150
1	1	711	441	1153
1	1	710	446	1156
1	1	710	446	1160
1	1	709	439	1163
1	1	709	438	1166
1	1	708	438	1170
1	1	705	438	1173
1	1	706	441	1176
1	1	709	443	1180
1	1	709	440	1183
1	1	705	440	1186
1	1	705	437	1190
1	1	707	438	1193
1	1	708	436	1196
1	1	706	437	1200
1	1	706	443	1203
1	1	699	438	1206
1	1	705	439	1210
1	1	706	437	1213
1	1	707	438	1216
1	1	705	440	1220
1	1	711	441	1223
1	1	707	441	1226
1	1	707	438	1230
1	1	708	445	1233
1	1	704	441	1236
1	1	705	438	1240
1	1	705	444	1243
1	1	707	440	1246
1	1	709	443	1250
1	1	709	446	1253
1	1	711	448	1256
1	1	709	444	1260
1	1	705	444	1263
1	1	708	441	1266
1	1	704	439	1270
1	1	700	439	1273
1	1	707	446	1276
1	1	702	441	1280
1	1	707	446	1283
1	1	709	441	1286
1	1	707	441	1290
1	1	704	440	1293
1	1	704	442	1296
1	1	703	441	1300
1	1	709	442	1303
1	1	707	441	1306
1	1	705	438	1310
1	1	708	438	1313
1	1	702	435	1316
1	1	704	435	1320
1	1	707	442	1323
1	1	702	436	1326
1	1	704	446	1330
1	1	709	440	1333
1	1	709	436	1336
1	1	704	440	1340
1	1	708	445	1343
1	1	702	439	1346
1	1	708	442	1350
1	1	707	441	1353
1	1	702	442	1356
1	1	705	442	1360
1	1	702	443	1363
1	1	706	445	1366
1	1	707	447	1370
1	1	702	445	1373
1	1	702	457	1376
1	1	704	456	1380
1	1	702	471	1383
1	1	701	485	1386
1	1	698	489	1390
1	1	697	496	1393
1	1	697	507	1396
1	1	697	511	1400
1	1	698	516	1403
1	1	699	515	1406
1	1	703	510	1410
1	1	701	513	1413
1	1	699	504	1416
1	1	699	509	1420
1	1	697	508	1423
1	1	699	507	1426
1	1	696	509	1430
1	1	696	505	1433
1	1	698	507	1436
1	1	695	513	1440
1	1	694	505	1443
1	1	693	504	1446
1	1	696	511	1450
1	1	700	512	1453
1	1	698	510	1456
1	1	700	509	1460
1	1	693	506	1463
1	1	698	513	1466
1	1	697	509	1470
1	1	694	512	1473
1	1	695	514	1476
1	1	694	517	1480
1	1	696	516	1483
1	1	690	515	1486
1	1	693	513	1490
1	1	696	516	1493
1	1	694	509	1496
1	1	690	508	1500
1	1	689	506	1503
1	1	691	512	1506
1	1	692	509	1510
1	1	693	512	1513
1	1	693	511	1516
1	1	693	513	1520
1	1	690	509	1523
1	1	691	511	1526
1	1	694	510	1530
1	1	692	516	1533
1	1	694	513	1536
1	1	695	517	1540
1	1	687	518	1543
1	1	691	513	1546
1	1	689	513	1550
1	1	693	513	1553
1	1	691	513	1556
1	1	688	517	1560
1	1	691	511	1563
1	1	689	509	1566
1	1	692	514	1570
1	1	694	515	1573
1	1	693	517	1576
1	1	690	513	1580
1	1	690	517	1583
1	1	694	515	1586
1	1	692	510	1590
1	1	689	515	1593
1	1	691	515	1596
1	1	690	517	1600
1	1	691	518	1603
1	1	691	516	1606
1	1	691	516	1610
1	1	694	519	1613
1	1	690	518	1616
1	1	685	514	1620
1	1	688	521	1623
1	1	691	520	1626
1	1	688	520	1630
1	1	691	523	1633
1	1	688	516	1636
1	1	691	520	1640
1	1	687	522	1643
1	1	691	531	1646
1	1	692	537	1650
1	1	683	549	1653
1	1	689	578	1656
1	1	688	591	1660
1	1	687	613	1663
1	1	692	637	1666
1	1	695	646	1670
1	1	697	662	1673
1	1	705	672	1676
1	1	707	676	1680
1	1	707	673	1683
1	1	706	667	1686
1	1	705	659	1690
1	1	704	660	1693
1	1	702	664	1696
1	1	702	667	1700
1	1	706	667	1703
1	1	701	664	1706
1	1	703	674	1710
1	1	704	668	1713
1	1	704	669	1716
1	1	705	663	1720
1	1	703	668	1723
1	1	703	663	1726
1	1	705	666	1730
1	1	702	662	1733
1	1	703	670	1736
1	1	701	667	1740
1	1	702	668	1743
1	1	698	672	1746
1	1	700	673	1750
1	1	699	671	1753
1	1	703	671	1756
1	1	702	672	1760
1	1	702	671	1763
1	1	699	670	1766
1	1	704	671	1770
1	1	704	672	1773
1	1	701	665	1776
1	1	704	665	1780
1	1	701	666	1783
1	1	704	666	1786
1	1	702	667	1790
1	1	702	673	1793
1	1	704	669	1796
1	1	702	674	1800
1	1	702	670	1803
1	1	703	675	1806
1	1	706	676	1810
1	1	706	679	1813
1	1	703	672	1816
1	1	701	675	1820
1	1	705	681	1823
1	1	700	674	1826
1	1	702	674	1830
1	1	701	670	1833
1	1	700	676	1836
1	1	700	670	1840
1	1	699	672	1843
1	1	702	673	1846
1	1	698	675	1850
1	1	698	673	1853
1	1	698	676	1856
1	1	700	674	1860
1	1	700	675	1863
1	1	700	671	1866
1	1	703	678	1870
1	1	703	674	1873
1	1	703	670	1876
1	1	704	676	1880
1	1	702	663	1883
1	1	703	672	1886
1	1	702	670	1890
1	1	701	682	1893
1	1	704	680	1896
1	1	700	681	1900
1	1	696	676	1903
1	1	696	676	1906
1	1	700	675	1910
1	1	701	678	1913
1	1	700	667	1916
1	1	702	678	1920
1	1	700	676	1923
1	1	701	672	1926
1	1	701	674	1930
1	1	702	673	1933
1	1	704	670	1936
1	1	701	675	1940
1	1	699	673	1943
1	1	700	677	1946
1	1	701	677	1950
1	1	699	671	1953
1	1	698	671	1956
1	1	699	673	1960
1	1	699	675	1963
1	1	700	672	1966
1	1	700	682	1970
1	1	700	673	1973
1	1	702	678	1976
1	1	697	678	1980
1	1	698	682	1983
1	1	700	669	1986
1	1	701	674	1990
1	1	699	672	1993
1	1	702	672	1996
1	1	700	673	2000
1	1	699	674	2003
1	1	700	676	2006
1	1	701	672	2010
1	1	699	680	2013
1	1	702	675	2016
1	1	701	678	2020
1	1	700	677	2023
1	1	702	674	2026
1	1	699	674	2030
1	1	702	671	2033
1	1	702	678	2036
1	1	697	679	2040
1	1	702	679	2043
1	1	702	681	2046
1	1	701	683	2050
1	1	704	683	2053
1	1	700	686	2056
1	1	701	683	2060
1	1	699	682	2063
1	1	700	679	2066
1	1	702	679	2070
1	1	703	679	2073
1	1	700	685	2076
1	1	702	678	2080
1	1	700	679	2083
1	1	699	676	2086
1	1	700	684	2090
1	1	702	682	2093
1	1	698	680	2096
1	1	700	675	2100
1	1	700	677	2103
1	1	698	678	2106
1	1	702	679	2110
1	1	701	682	2113
1	1	699	676	2116
1	1	700	679	2120
1	1	701	679	2123
1	1	702	680	2126
1	1	705	683	2130
1	1	701	678	2133
1	1	701	678	2136
1	1	704	682	2140
1	1	699	683	2143
1	1	705	684	2146
1	1	718	701	2149
1	1	730	719	2153
1	1	738	731	2156
1	1	737	733	2160
1	1	733	739	2163
1	1	732	749	2166
1	1	731	729	2170
1	1	733	729	2173
1	1	734	732	2176
1	1	735	729	2180
1	1	733	742	2183
1	1	737	736	2186
1	1	731	733	2190
1	1	736	737	2193
1	1	735	735	2196
1	1	736	734	2200
1	1	738	738	2203
1	1	736	737	2206
1	1	739	738	2210
1	1	735	740	2213
1	1	732	743	2216
1	1	734	739	2219
1	1	737	743	2223
1	1	736	743	2226
1	1	740	739	2230
1	1	738	740	2233
1	1	739	734	2236
1	1	741	739	2240
1	1	740	737	2243
1	1	740	739	2246
1	1	739	739	2250
1	1	736	731	2253
1	1	736	737	2256
1	1	736	739	2260
1	1	735	741	2263
1	1	736	743	2266
1	1	736	745	2270
1	1	736	738	2273
1	1	738	746	2276
1	1	733	743	2279
1	1	731	742	2283
1	1	734	742	2286
1	1	731	743	2289
1	1	737	752	2293
1	1	738	748	2296
1	1	737	750	2300
1	1	738	743	2303
1	1	734	745	2306
1	1	735	736	2310
1	1	739	741	2313
1	1	739	736	2316
1	1	738	748	2319
1	1	739	743	2323
1	1	737	740	2326
1	1	741	748	2330
1	1	737	738	2333
1	1	741	745	2336
1	1	737	738	2340
1	1	738	754	2343
1	1	738	738	2346
1	1	736	742	2349
1	1	738	748	2353
1	1	734	743	2356
1	1	734	742	2359
1	1	735	744	2363
1	1	739	747	2366
1	1	738	748	2370
1	1	740	748	2373
1	1	738	745	2376
1	1	745	745	2379
1	1	740	745	2383
1	1	744	742	2386
1	1	738	752	2389
1	1	741	751	2393
1	1	742	745	2396
1	1	741	748	2400
1	1	741	742	2403
1	1	742	742	2406
1	1	743	743	2409
1	1	742	750	2413
1	1	743	740	2416
1	1	742	741	2419
1	1	744	744	2423
1	1	744	740	2426
1	1	745	737	2429
1	1	744	742	2433
1	1	745	733	2436
1	1	743	737	2440
1	1	745	738	2443
1	1	742	734	2446
1	1	744	743	2449
1	1	747	742	2453
1	1	743	745	2456
1	1	749	746	2459
1	1	773	754	2463
1	1	800	768	2466
1	1	820	780	2470
1	1	838	788	2473
1	1	861	787	2476
1	1	870	800	2479
1	1	874	792	2483
1	1	868	804	2486
1	1	862	795	2489
1	1	857	797	2493
1	1	859	793	2496
1	1	858	787	2499
1	1	863	789	2503
1	1	864	797	2506
1	1	867	790	2509
1	1	866	787	2513
1	1	866	797	2516
1	1	866	805	2519
1	1	868	803	2523
1	1	862	805	2526
1	1	866	792	2529
1	1	866	796	2533
1	1	866	782	2536
1	1	866	797	2539
1	1	867	797	2543
1	1	868	786	2546
1	1	866	793	2549
1	1	864	798	2553
1	1	864	793	2556
1	1	863	794	2559
1	1	864	798	2563
1	1	866	793	2566
1	1	862	802	2569
1	1	868	798	2573
1	1	864	792	2576
1	1	867	797	2579
1	1	865	784	2583
1	1	864	793	2586
1	1	865	799	2589
1	1	862	797	2593
1	1	863	796	2596
1	1	866	798	2599
1	1	870	795	2603
1	1	870	789	2606
1	1	867	790	2609
1	1	864	803	2613
1	1	866	800	2616
1	1	866	796	2619
1	1	867	806	2623
1	1	867	802	2626
1	1	865	791	2629
1	1	867	791	2633
1	1	866	798	2636
1	1	870	794	2639
1	1	864	788	2643
1	1	861	802	2646
1	1	863	797	2649
1	1	861	803	2653
1	1	861	796	2656
1	1	866	806	2659
1	1	866	802	2663
1	1	870	796	2666
1	1	870	802	2669
1	1	864	803	2673
1	1	866	794	2676
1	1	869	803	2679
1	1	866	793	2683
1	1	866	789	2686
1	1	865	798	2689
1	1	862	796	2693
1	1	864	794	2696
1	1	867	796	2699
1	1	867	802	2703
1	1	863	799	2706
1	1	864	802	2709
1	1	867	803	2713
1	1	872	794	2716
1	1	867	791	2719
1	1	863	797	2723
1	1	863	795	2726
1	1	865	801	2729
1	1	863	807	2733
1	1	866	803	2736
1	1	867	801	2739
1	1	867	796	2743
1	1	867	797	2746
1	1	868	797	2749
1	1	866	795	2753
1	1	865	797	2756
1	1	866	793	2759
1	1	864	790	2763
1	1	864	801	2766
1	1	868	793	2769
1	1	866	800	2773
1	1	865	800	2776
1	1	868	793	2779
1	1	869	802	2783
1	1	873	800	2786
1	1	869	794	2789
1	1	869	794	2793
1	1	874	796	2796
1	1	884	805	2799
1	1	907	800	2803
1	1	928	800	2806
1	1	964	811	2809
1	1	992	809	2813
1	1	1004	811	2816
1	1	1019	810	2819
1	1	1023	797	2823
1	1	1007	805	2826
1	1	1001	790	2829
1	1	994	792	2833
1	1	1001	797	2836
1	1	1007	790	2839
1	1	1004	798	2843
1	1	1006	804	2846
1	1	1005	802	2849
1	1	1006	805	2853
1	1	1007	798	2856
1	1	1007	809	2859
1	1	1004	805	2863
1	1	1005	809	2866
1	1	1001	805	2869
1	1	1006	812	2873
1	1	1006	811	2876
1	1	1004	805	2879
1	1	1009	810	2883
1	1	1008	798	2886
1	1	1008	802	2889
1	1	1005	799	2893
1	1	1004	800	2896
1	1	1005	804	2899
1	1	1008	810	2903
1	1	1005	814	2906
1	1	1012	813	2909
1	1	1009	816	2913
1	1	1009	799	2916
1	1	1008	804	2919
1	1	1007	815	2923
1	1	1007	811	2926
1	1	1009	801	2929
1	1	1010	800	2933
1	1	1011	796	2936
1	1	1013	798	2939
1	1	1007	805	2943
1	1	1008	809	2946
1	1	1009	807	2949
1	1	1010	807	2953
1	1	1008	811	2956
1	1	1009	792	2959
1	1	1013	798	2963
1	1	1007	798	2966
1	1	1008	808	2969
1	1	1011	811	2973
1	1	1007	793	2976
1	1	1006	810	2979
1	1	1009	793	2983
1	1	1004	814	2986
1	1	1006	814	2989
1	1	1007	808	2993
1	1	1012	804	2996
1	1	1019	790	2999
1	1	1041	783	3003
1	1	1068	778	3006
1	1	1095	764	3009
1	1	1120	736	3013
1	1	1146	740	3016
1	1	1166	723	3019
1	1	1184	721	3023
1	1	1192	715	3026
1	1	1191	723	3029
1	1	1183	712	3033
1	1	1173	728	3036
1	1	1176	723	3039
1	1	1178	726	3043
1	1	1181	726	3046
1	1	1181	730	3049
1	1	1180	727	3053
1	1	1179	729	3056
1	1	1182	723	3059
1	1	1180	727	3063
1	1	1182	722	3066
1	1	1181	729	3069
1	1	1183	729	3073
1	1	1179	724	3076
1	1	1184	719	3079
1	1	1184	732	3083
1	1	1186	725	3086
1	1	1186	730	3089
1	1	1184	725	3093
1	1	1185	724	3096
1	1	1183	721	3099
1	1	1183	725	3103
1	1	1186	721	3106
1	1	1181	726	3109
1	1	1182	726	3113
1	1	1181	718	3116
1	1	1180	713	3119
1	1	1181	717	3123
1	1	1182	725	3126
1	1	1180	716	3129
1	1	1181	718	3133
1	1	1179	730	3136
1	1	1183	718	3139
1	1	1182	723	3143
1	1	1182	726	3146
1	1	1179	727	3149
1	1	1181	726	3153
1	1	1183	723	3156
1	1	1184	716	3159
1	1	1179	717	3163
1	1	1180	722	3166
1	1	1181	712	3169
1	1	1179	725	3173
1	1	1182	722	3176
1	1	1182	717	3179
1	1	1179	715	3183
1	1	1179	718	3186
1	1	1177	726	3189
1	1	1181	727	3193
1	1	1179	722	3196
1	1	1180	724	3199
1	1	1178	727	3203
1	1	1181	717	3206
1	1	1180	723	3209
1	1	1181	722	3213
1	1	1182	723	3216
1	1	1177	727	3219
1	1	1181	721	3223
1	1	1181	721	3226
1	1	1183	713	3229
1	1	1180	720	3233
1	1	1180	713	3236
1	1	1180	720	3239
1	1	1173	727	3243
1	1	1178	718	3246
1	1	1177	727	3249
1	1	1179	713	3253
1	1	1177	722	3256
1	1	1180	715	3259
1	1	1178	718	3263
1	1	1180	727	3266
1	1	1180	724	3269
1	1	1180	715	3273
1	1	1182	721	3276
1	1	1180	713	3279
1	1	1182	729	3283
1	1	1181	721	3286
1	1	1177	723	3289
1	1	1179	723	3293
1	1	1178	715	3296
1	1	1175	718	3299
1	1	1179	723	3303
1	1	1179	715	3306
1	1	1178	722	3309
1	1	1177	720	3313
1	1	1180	724	3316
1	1	1176	725	3319
1	1	1180	714	3323
1	1	1180	730	3326
1	1	1179	720	3329
1	1	1180	721	3333
1	1	1174	719	3336
1	1	1181	722	3339
1	1	1179	721	3343
1	1	1178	723	3346
1	1	1181	718	3349
1	1	1179	714	3353
1	1	1181	726	3356
1	1	1183	720	3359
1	1	1179	724	3363
1	1	1178	723	3366
1	1	1180	718	3369
1	1	1176	729	3373
1	1	1182	723	3376
1	1	1177	724	3379
1	1	1177	724	3383
1	1	1176	724	3386
1	1	1180	721	3389
1	1	1178	728	3393
1	1	1181	724	3396
1	1	1179	722	3399
1	1	1181	722	3403
1	1	1180	723	3406
1	1	1181	718	3409
1	1	1180	733	3413
1	1	1179	725	3416
1	1	1178	727	3419
1	1	1179	727	3423
1	1	1177	723	3426
1	1	1176	716	3429
1	1	1182	724	3433
1	1	1198	720	3436
1	1	1214	707	3439
1	1	1227	699	3443
1	1	1232	685	3446
1	1	1224	692	3449
1	1	1226	683	3453
1	1	1223	681	3456
1	1	1217	686	3459
1	1	1220	688	3463
1	1	1219	688	3466
1	1	1218	683	3469
1	1	1225	686	3473
1	1	1221	689	3476
1	1	1222	684	3479
1	1	1221	696	3483
1	1	1224	693	3486
1	1	1223	688	3489
1	1	1223	686	3493
1	1	1222	688	3496
1	1	1222	690	3499
1	1	1225	689	3503
1	1	1224	685	3506
1	1	1223	689	3509
1	1	1220	694	3513
1	1	1221	694	3516
1	1	1222	691	3519
1	1	1223	694	3523
1	1	1223	688	3526
1	1	1223	677	3529
1	1	1224	687	3533
1	1	1225	690	3536
1	1	1222	689	3539
1	1	1224	690	3543
1	1	1225	689	3546
1	1	1224	687	3549
1	1	1223	684	3553
1	1	1224	687	3556
1	1	1221	685	3559
1	1	1224	683	3563
1	1	1226	684	3566
1	1	1225	688	3569
1	1	1225	689	3573
1	1	1224	688	3576
1	1	1222	684	3579
1	1	1220	692	3583
1	1	1221	689	3586
1	1	1226	690	3589
1	1	1223	683	3593
1	1	1223	685	3596
1	1	1224	687	3599
1	1	1224	686	3603
1	1	1223	683	3606
1	1	1222	684	3609
1	1	1224	683	3613
1	1	1224	683	3616
1	1	1222	680	3619
1	1	1223	684	3623
1	1	1230	670	3626
1	1	1239	659	3629
1	1	1251	643	3633
1	1	1261	621	3636
1	1	1268	600	3639
1	1	1264	590	3643
1	1	1262	576	3646
1	1	1257	568	3649
1	1	1256	573	3653
1	1	1256	577	3656
1	1	1257	584	3659
1	1	1256	581	3663
1	1	1255	584	3666
1	1	1254	583	3669
1	1	1256	581	3673
1	1	1256	577	3676
1	1	1257	577	3679
1	1	1256	575	3683
1	1	1255	579	3686
1	1	1255	578	3689
1	1	1257	576	3693
1	1	1257	575	3696
1	1	1258	579	3699
1	1	1261	574	3703
1	1	1258	571	3706
1	1	1259	573	3709
1	1	1258	580	3713
1	1	1261	572	3716
1	1	1255	581	3719
1	1	1259	574	3723
1	1	1252	578	3726
1	1	1260	574	3729
1	1	1254	577	3733
1	1	1258	576	3736
1	1	1256	574	3739
1	1	1257	573	3743
1	1	1252	576	3746
1	1	1253	577	3749
1	1	1254	573	3753
1	1	1257	572	3756
1	1	1254	574	3759
1	1	1256	572	3763
1	1	1258	575	3766
1	1	1261	572	3769
1	1	1256	573	3773
1	1	1260	573	3776
1	1	1260	574	3779
1	1	1259	574	3783
1	1	1256	580	3786
1	1	1255	576	3789
1	1	1259	574	3793
1	1	1258	575	3796
1	1	1258	572	3799
1	1	1255	572	3803
1	1	1255	573	3806
1	1	1258	574	3809
1	1	1257	570	3813
1	1	1256	573	3816
1	1	1257	572	3819
1	1	1254	575	3823
1	1	1253	582	3826
1	1	1255	573	3829
1	1	1254	579	3833
1	1	1256	572	3836
1	1	1255	577	3839
1	1	1259	567	3843
1	1	1256	570	3846
1	1	1257	573	3849
1	1	1259	569	3853
1	1	1256	572	3856
1	1	1260	570	3859
1	1	1258	569	3863
1	1	1261	568	3866
1	1	1260	569	3869
1	1	1258	572	3873
1	1	1253	570	3876
1	1	1261	573	3879
1	1	1260	568	3883
1	1	1258	573	3886
1	1	1259	571	3889
1	1	1261	569	3893
1	1	1253	573	3896
1	1	1256	573	3899
1	1	1255	570	3903
1	1	1258	570	3906
1	1	1258	572	3909
1	1	1253	575	3913
1	1	1256	573	3916
1	1	1257	572	3919
1	1	1257	571	3923
1	1	1258	573	3926
1	1	1252	572	3929
1	1	1254	573	3932
1	1	1256	572	3936
1	1	1255	576	3939
1	1	1258	569	3943
1	1	1257	574	3946
1	1	1256	573	3949
1	1	1255	570	3953
1	1	1256	574	3956
1	1	1256	572	3959
1	1	1259	573	3963
1	1	1254	567	3966
1	1	1258	573	3969
1	1	1257	567	3973
1	1	1255	567	3976
1	1	1255	570	3979
1	1	1259	565	3983
1	1	1253	574	3986
1	1	1255	574	3989
1	1	1255	573	3993
1	1	1256	572	3996
1	1	1261	571	3999
1	1	1259	574	4002
1	1	1256	570	4006
1	1	1257	572	4009
1	1	1254	570	4013
1	1	1255	570	4016
1	1	1259	572	4019
1	1	1259	572	4023
1	1	1258	575	4026
1	1	1257	575	4029
1	1	1257	571	4032
1	1	1257	572	4036
1	1	1258	575	4039
1	1	1259	567	4043
1	1	1254	573	4046
1	1	1257	572	4049
1	1	1257	572	4053
1	1	1253	572	4056
1	1	1252	570	4059
1	1	1254	569	4062
1	1	1255	571	4066
1	1	1254	573	4069
1	1	1258	568	4073
1	1	1258	567	4076
1	1	1256	568	4079
1	1	1260	566	4083
1	1	1256	570	4086
1	1	1256	569	4089
1	1	1256	571	4092
1	1	1254	573	4096
1	1	1256	567	4099
1	1	1256	566	4102
1	1	1254	574	4106
1	1	1253	572	4109
1	1	1255	571	4113
1	1	1255	570	4116
1	1	1258	570	4119
1	1	1258	567	4123
1	1	1255	574	4126
1	1	1255	573	4129
1	1	1257	569	4132
1	1	1255	572	4136
1	1	1256	558	4139
1	1	1257	538	4143
1	1	1252	519	4146
1	1	1251	501	4149
1	1	1254	485	4153
1	1	1250	469	4156
1	1	1245	457	4159
1	1	1245	452	4162
1	1	1249	446	4166
1	1	1250	449	4169
1	1	1249	452	4172
1	1	1249	455	4176
1	1	1250	463	4179
1	1	1251	455	4183
1	1	1247	455	4186
1	1	1249	459	4189
1	1	1250	453	4192
1	1	1249	459	4196
1	1	1248	451	4199
1	1	1246	458	4202
1	1	1247	455	4206
1	1	1248	456	4209
1	1	1248	452	4213
1	1	1246	455	4216
1	1	1249	453	4219
1	1	1244	454	4223
1	1	1249	454	4226
1	1	1246	454	4229
1	1	1247	456	4232
1	1	1247	456	4236
1	1	1247	450	4239
1	1	1245	450	4242
1	1	1246	450	4246
1	1	1244	456	4249
1	1	1248	454	4253
1	1	1247	457	4256
1	1	1246	454	4259
1	1	1245	453	4262
1	1	1245	454	4266
1	1	1243	454	4269
1	1	1243	454	4272
1	1	1245	456	4276
1	1	1246	449	4279
1	1	1246	452	4283
1	1	1248	450	4286
1	1	1247	452	4289
1	1	1248	449	4292
1	1	1247	449	4296
1	1	1245	449	4299
1	1	1249	450	4302
1	1	1246	450	4306
1	1	1242	452	4309
1	1	1243	456	4312
1	1	1243	456	4316
1	1	1244	453	4319
1	1	1247	449	4322
1	1	1244	446	4326
1	1	1245	448	4329
1	1	1244	454	4332
1	1	1242	456	4336
1	1	1246	451	4339
1	1	1246	452	4342
1	1	1245	451	4346
1	1	1242	453	4349
1	1	1244	451	4353
1	1	1243	448	4356
1	1	1243	452	4359
1	1	1247	454	4362
1	1	1242	450	4366
1	1	1246	452	4369
1	1	1245	455	4372
1	1	1246	455	4376
1	1	1246	452	4379
1	1	1244	454	4382
1	1	1243	458	4386
1	1	1244	455	4389
1	1	1244	453	4392
1	1	1243	450	4396
1	1	1244	457	4399
1	1	1243	457	4402
1	1	1242	455	4406
1	1	1245	450	4409
1	1	1244	453	4412
1	1	1243	461	4416
1	1	1245	451	4419
1	1	1245	457	4422
1	1	1244	457	4426
1	1	1242	455	4429
1	1	1248	454	4432
1	1	1246	456	4436
1	1	1243	458	4439
1	1	1246	459	4442
1	1	1245	455	4446
1	1	1243	455	4449
1	1	1244	459	4452
1	1	1249	456	4456
1	1	1246	458	4459
1	1	1246	454	4462
1	1	1247	456	4466
1	1	1245	462	4469
1	1	1247	457	4472
1	1	1244	462	4476
1	1	1244	455	4479
1	1	1244	459	4482
1	1	1244	461	4486
1	1	1247	455	4489
1	1	1243	456	4492
1	1	1248	453	4496
1	1	1245	458	4499
1	1	1241	460	4502
1	1	1243	460	4506
1	1	1245	459	4509
1	1	1248	457	4512
1	1	1248	458	4516
1	1	1248	456	4519
1	1	1248	458	4522
1	1	1244	459	4526
1	1	1246	456	4529
1	1	1245	460	4532
1	1	1246	455	4536
1	1	1247	456	4539
1	1	1248	456	4542
1	1	1247	458	4546
1	1	1246	455	4549
1	1	1247	455	4552
1	1	1247	453	4556
1	1	1247	455	4559
1	1	1244	454	4562
1	1	1245	458	4566
1	1	1245	456	4569
1	1	1248	455	4572
1	1	1247	459	4576
1	1	1246	456	4579
1	1	1246	458	4582
1	1	1245	459	4586
1	1	1244	459	4589
1	1	1245	457	4592
1	1	1246	456	4596
1	1	1248	453	4599
1	1	1247	457	4602
1	1	1245	457	4606
1	1	1247	454	4609
1	1	1249	455	4612
1	1	1245	456	4616
1	1	1246	455	4619
1	1	1248	451	4622
1	1	1247	460	4626
1	1	1243	457	4629
1	1	1242	466	4632
1	1	1236	474	4636
1	1	1238	476	4639
1	1	1236	470	4642
1	1	1238	474	4646
1	1	1241	473	4649
1	1	1238	474	4652
1	1	1238	470	4656
1	1	1238	474	4659
1	1	1241	472	4662
1	1	1238	465	4666
1	1	1235	472	4669
1	1	1237	478	4672
1	1	1237	467	4676
1	1	1238	468	4679
1	1	1238	472	4682
1	1	1238	468	4686
1	1	1239	469	4689
1	1	1235	472	4692
1	1	1238	468	4696
1	1	1235	464	4699
1	1	1236	468	4702
1	1	1240	464	4706
1	1	1241	470	4709
1	1	1238	467	4712
1	1	1236	462	4716
1	1	1236	466	4719
1	1	1235	467	4722
1	1	1234	471	4726
1	1	1234	463	4729
1	1	1239	465	4732
1	1	1235	463	4736
1	1	1237	468	4739
1	1	1234	463	4742
1	1	1235	462	4746
1	1	1235	462	4749
1	1	1233	462	4752
1	1	1230	463	4756
1	1	1234	460	4759
1	1	1233	461	4762
1	1	1234	460	4766
1	1	1235	459	4769
1	1	1233	454	4772
1	1	1230	461	4776
1	1	1229	460	4779
1	1	1227	458	4782
1	1	1228	460	4786
1	1	1229	461	4789
1	1	1218	458	4792
1	1	1198	440	4796
1	1	1167	414	4799
1	1	1132	383	4802
1	1	1110	359	4806
1	1	1090	343	4809
1	1	1085	339	4812
1	1	1087	333	4816
1	1	1094	330	4819
1	1	1103	326	4822
1	1	1100	331	4826
1	1	1097	334	4829
1	1	1093	336	4832
1	1	1097	330	4836
1	1	1096	334	4839
1	1	1093	332	4842
1	1	1092	333	4846
1	1	1095	335	4849
1	1	1091	329	4852
1	1	1092	331	4856
1	1	1094	336	4859
1	1	1094	329	4862
1	1	1092	332	4866
1	1	1092	328	4869
1	1	1091	333	4872
1	1	1089	328	4876
1	1	1090	328	4879
1	1	1089	329	4882
1	1	1087	330	4886
1	1	1088	330	4889
1	1	1089	329	4892
1	1	1085	326	4896
1	1	1089	328	4899
1	1	1087	324	4902
1	1	1084	326	4906
1	1	1087	327	4909
1	1	1084	322	4912
1	1	1085	327	4916
1	1	1084	328	4919
1	1	1087	330	4922
1	1	1087	329	4926
1	1	1085	327	4929
1	1	1084	328	4932
1	1	1082	325	4936
1	1	1085	327	4939
1	1	1087	324	4942
1	1	1085	328	4946
1	1	1088	327	4949
1	1	1084	324	4952
1	1	1085	331	4956
1	1	1085	324	4959
1	1	1084	328	4962
1	1	1082	325	4966
1	1	1084	327	4969
1	1	1085	329	4972
1	1	1082	327	4976
1	1	1082	327	4979
1	1	1084	327	4982
1	1	1085	327	4986
1	1	1082	326	4989
1	1	1084	327	4992
1	1	1082	322	4996
1	1	1083	327	4999
1	1	1086	326	5002
1	1	1085	323	5006
1	1	1084	322	5009
1	1	1083	328	5012
1	1	1085	328	5016
1	1	1083	327	5019
1	1	1084	327	5022
1	1	1082	327	5026
1	1	1081	325	5029
1	1	1084	322	5032
1	1	1080	328	5036
1	1	1081	325	5039
1	1	1084	326	5042
1	1	1081	329	5046
1	1	1085	324	5049
1	1	1083	325	5052
1	1	1082	327	5056
1	1	1084	328	5059
1	1	1081	325	5062
1	1	1084	325	5066
1	1	1083	322	5069
1	1	1080	323	5072
1	1	1080	325	5076
1	1	1082	324	5079
1	1	1082	321	5082
1	1	1080	325	5086
1	1	1080	318	5089
1	1	1082	325	5092
1	1	1082	326	5096
1	1	1080	322	5099
1	1	1083	325	5102
1	1	1085	326	5106
1	1	1082	324	5109
1	1	1083	325	5112
1	1	1084	321	5116
1	1	1083	330	5119
1	1	1083	322	5122
1	1	1083	321	5126
1	1	1083	321	5129
1	1	1081	321	5132
1	1	1080	319	5136
1	1	1079	325	5139
1	1	1083	324	5142
1	1	1081	320	5146
1	1	1087	323	5149
1	1	1081	321	5152
1	1	1085	325	5156
1	1	1082	325	5159
1	1	1082	323	5162
1	1	1083	319	5166
1	1	1082	323	5169
1	1	1082	316	5172
1	1	1083	317	5176
1	1	1083	318	5179
1	1	1081	320	5182
1	1	1079	326	5186
1	1	1068	328	5189
1	1	1044	306	5192
1	1	1016	296	5196
1	1	994	292	5199
1	1	980	285	5202
1	1	970	277	5206
1	1	969	272	5209
1	1	953	267	5212
1	1	980	278	5216
1	1	984	274	5219
1	1	983	274	5222
1	1	982	278	5226
1	1	975	276	5229
1	1	982	277	5232
1	1	982	281	5236
1	1	982	276	5239
1	1	982	279	5242
1	1	980	283	5246
1	1	980	276	5249
1	1	978	277	5252
1	1	981	276	5256
1	1	979	276	5259
1	1	982	274	5262
1	1	975	277	5266
1	1	979	276	5269
1	1	980	275	5272
1	1	978	276	5276
1	1	976	271	5279
1	1	1000	283	5282
1	1	976	277	5286
1	1	976	274	5289
1	1	976	273	5292
1	1	977	276	5296
1	1	977	278	5299
1	1	978	276	5302
1	1	977	275	5306
1	1	977	276	5309
1	1	974	278	5312
1	1	974	276	5316
1	1	977	281	5319
1	1	976	280	5322
1	1	977	283	5326
1	1	978	280	5329
1	1	977	278	5332
1	1	978	277	5336
1	1	979	277	5339
1	1	976	281	5342
1	1	974	277	5346
1	1	977	275	5349
1	1	975	275	5352
1	1	975	271	5356
1	1	975	276	5359
1	1	974	277	5362
1	1	975	274	5366
1	1	977	279	5369
1	1	978	277	5372
1	1	975	278	5376
1	1	977	280	5379
1	1	977	275	5382
1	1	973	275	5386
1	1	975	278	5389
1	1	979	278	5392
1	1	977	277	5396
1	1	977	277	5399
1	1	956	274	5402
1	1	976	276	5406
1	1	976	279	5409
1	1	977	281	5412
1	1	975	279	5416
1	1	975	279	5419
1	1	974	278	5422
1	1	971	275	5426
1	1	975	276	5429
1	1	976	275	5432
1	1	977	276	5436
1	1	975	277	5439
1	1	977	276	5442
1	1	972	277	5446
1	1	976	278	5449
1	1	979	283	5452
1	1	975	273	5456
1	1	977	278	5459
1	1	974	279	5462
1	1	971	277	5466
1	1	976	278	5469
1	1	975	275	5472
1	1	972	271	5476
1	1	974	274	5479
1	1	971	274	5482
1	1	975	273	5486
1	1	955	271	5489
1	1	973	277	5492
1	1	976	274	5496
1	1	978	276	5499
1	1	976	274	5502
1	1	973	281	5506
1	1	979	278	5509
1	1	977	277	5512
1	1	976	275	5516
1	1	976	274	5519
1	1	975	272	5522
1	1	976	277	5526
1	1	972	274	5529
1	1	976	279	5532
1	1	973	273	5536
1	1	955	284	5539
1	1	973	279	5542
1	1	973	281	5546
1	1	974	279	5549
1	1	952	269	5552
1	1	975	273	5556
1	1	976	273	5559
1	1	975	272	5562
1	1	996	279	5566
1	1	975	273	5569
1	1	978	278	5572
1	1	974	275	5576
1	1	972	276	5579
1	1	975	268	5582
1	1	979	274	5586
1	1	976	273	5589
1	1	977	275	5592
1	1	975	276	5596
1	1	972	275	5599
1	1	974	274	5602
1	1	973	273	5606
1	1	974	273	5609
1	1	972	275	5612
1	1	974	274	5616
1	1	976	272	5619
1	1	977	274	5622
1	1	975	275	5626
1	1	972	273	5629
1	1	975	274	5632
1	1	975	275	5636
1	1	953	269	5639
1	1	973	273	5642
1	1	976	275	5646
1	1	975	273	5649
1	1	973	277	5652
1	1	975	274	5656
1	1	974	277	5659
1	1	974	274	5662
1	1	978	277	5666
1	1	974	277	5669
1	1	975	276	5672
1	1	976	277	5676
1	1	959	269	5679
1	1	977	278	5682
1	1	974	275	5686
1	1	975	279	5689
1	1	975	272	5692
1	1	973	274	5696
1	1	974	273	5699
1	1	974	274	5702
1	1	974	276	5706
1	1	976	276	5709
1	1	977	278	5712
1	1	977	275	5716
1	1	971	273	5719
1	1	976	274	5722
1	1	978	275	5726
1	1	992	277	5729
1	1	975	277	5732
1	1	976	277	5736
1	1	973	276	5739
1	1	976	274	5742
1	1	973	273	5746
1	1	975	274	5749
1	1	972	274	5752
1	1	975	274	5756
1	1	974	273	5759
1	1	974	275	5762
1	1	975	274	5766
1	1	975	275	5769
1	1	972	273	5772
1	1	973	272	5776
1	1	972	274	5779
1	1	976	273	5782
1	1	973	270	5786
1	1	974	271	5789
1	1	972	270	5792
1	1	972	272	5796
1	1	973	268	5799
1	1	972	272	5802
1	1	974	274	5806
1	1	972	275	5809
1	1	972	273	5812
1	1	972	273	5815
1	1	971	274	5819
1	1	971	272	5822
1	1	973	271	5826
1	1	974	274	5829
1	1	970	272	5832
1	1	973	276	5836
1	1	970	272	5839
1	1	971	272	5842
1	1	971	275	5846
1	1	975	276	5849
1	1	972	272	5852
1	1	974	271	5855
1	1	974	274	5859
1	1	973	276	5862
1	1	953	269	5866
1	1	974	276	5869
1	1	975	275	5872
1	1	973	274	5875
1	1	977	276	5879
1	1	971	274	5882
1	1	975	277	5885
1	1	975	271	5889
1	1	971	274	5892
1	1	970	276	5896
1	1	971	273	5899
1	1	970	277	5902
1	1	971	275	5906
1	1	971	277	5909
1	1	974	274	5912
1	1	956	269	5915
1	1	971	275	5919
1	1	970	273	5922
1	1	970	277	5925
1	1	974	275	5929
1	1	975	272	5932
1	1	972	275	5936
1	1	973	278	5939
1	1	951	265	5942
1	1	972	275	5945
1	1	973	271	5949
1	2	967	253	7
1	2	972	248	24
1	2	980	234	41
1	2	975	249	57
1	2	971	252	74
1	2	971	244	91
1	2	973	230	107
1	2	976	235	124
1	2	969	228	141
1	2	980	253	157
1	2	978	231	174
1	2	973	246	191
1	2	974	243	207
1	2	962	237	224
1	2	971	248	241
1	2	984	233	257
1	2	980	230	274
1	2	973	258	291
1	2	975	245	307
1	2	975	255	324
1	2	975	251	341
1	2	975	249	357
1	2	971	253	374
1	2	979	251	391
1	2	983	236	407
1	2	977	255	424
1	2	976	251	441
1	2	981	232	457
1	2	986	228	474
1	2	986	247	491
1	2	977	254	507
1	2	982	248	524
1	2	980	255	541
1	2	982	231	557
1	2	985	256	574
1	2	976	254	591
1	2	979	233	607
1	2	985	243	624
1	2	984	243	641
1	2	977	254	657
1	2	981	255	674
1	2	985	226	691
1	2	982	253	707
1	2	981	247	724
1	2	987	246	741
1	2	984	247	757
1	2	980	252	774
1	2	987	233	791
1	2	985	241	807
1	2	982	255	824
1	2	980	242	841
1	2	978	238	857
1	2	978	254	874
1	2	981	261	891
1	2	980	248	907
1	2	988	243	924
1	2	983	260	941
1	2	981	257	957
1	2	987	266	974
1	2	1063	254	991
1	2	1038	268	1007
1	2	1049	266	1024
1	2	1054	265	1040
1	2	1042	273	1057
1	2	1052	271	1074
1	2	1051	261	1091
1	2	1056	264	1107
1	2	1062	243	1124
1	2	1053	271	1141
1	2	1046	248	1157
1	2	1060	274	1174
1	2	1060	278	1190
1	2	1044	284	1207
1	2	1065	271	1224
1	2	1062	279	1241
1	2	1059	267	1257
1	2	1145	300	1274
1	2	1127	295	1290
1	2	1126	282	1307
1	2	1134	292	1324
1	2	1125	291	1340
1	2	1124	304	1357
1	2	1130	299	1374
1	2	1125	294	1390
1	2	1129	295	1407
1	2	1128	292	1424
1	2	1124	294	1440
1	2	1121	293	1457
1	2	1128	289	1474
1	2	1127	290	1490
1	2	1129	300	1507
1	2	1122	296	1524
1	2	1128	303	1540
1	2	1129	299	1557
1	2	1129	293	1574
1	2	1130	300	1590
1	2	1131	296	1607
1	2	1125	302	1624
1	2	1127	300	1640
1	2	1129	290	1657
1	2	1123	292	1674
1	2	1130	295	1690
1	2	1122	293	1707
1	2	1126	302	1724
1	2	1128	293	1740
1	2	1189	355	1757
1	2	1174	345	1774
1	2	1180	341	1790
1	2	1177	332	1807
1	2	1181	347	1824
1	2	1184	356	1840
1	2	1181	349	1857
1	2	1184	366	1874
1	2	1182	352	1890
1	2	1184	356	1907
1	2	1182	370	1924
1	2	1189	341	1940
1	2	1193	350	1957
1	2	1202	351	1974
1	2	1192	351	1990
1	2	1193	338	2007
1	2	1202	342	2024
1	2	1192	344	2040
1	2	1196	351	2057
1	2	1191	368	2074
1	2	1196	346	2090
1	2	1199	346	2107
1	2	1193	360	2124
1	2	1195	355	2140
1	2	1197	365	2157
1	2	1193	370	2174
1	2	1199	383	2190
1	2	1271	443	2207
1	2	1247	471	2224
1	2	1257	469	2240
1	2	1254	453	2257
1	2	1257	456	2274
1	2	1255	459	2290
1	2	1250	464	2307
1	2	1261	451	2324
1	2	1253	462	2340
1	2	1254	469	2357
1	2	1263	455	2374
1	2	1259	464	2390
1	2	1256	466	2407
1	2	1263	441	2424
1	2	1256	469	2440
1	2	1260	494	2457
1	2	1263	484	2474
1	2	1258	463	2490
1	2	1268	453	2507
1	2	1265	469	2524
1	2	1260	468	2540
1	2	1258	480	2557
1	2	1256	467	2574
1	2	1254	465	2590
1	2	1261	508	2607
1	2	1252	482	2624
1	2	1258	483	2640
1	2	1264	470	2657
1	2	1262	476	2674
1	2	1257	491	2690
1	2	1275	642	2707
1	2	1264	625	2724
1	2	1273	590	2740
1	2	1274	580	2757
1	2	1273	601	2773
1	2	1278	624	2790
1	2	1290	618	2807
1	2	1274	625	2824
1	2	1278	626	2840
1	2	1274	651	2857
1	2	1271	603	2874
1	2	1292	593	2890
1	2	1271	665	2907
1	2	1271	644	2923
1	2	1285	592	2940
1	2	1269	687	2957
1	2	1283	623	2974
1	2	1283	604	2990
1	2	1269	682	3007
1	2	1269	650	3023
1	2	1280	598	3040
1	2	1286	637	3057
1	2	1267	656	3074
1	2	1223	747	3090
1	2	1221	742	3107
1	2	1238	732	3123
1	2	1231	745	3140
1	2	1242	751	3157
1	2	1234	736	3173
1	2	1233	731	3190
1	2	1226	741	3207
1	2	1226	723	3224
1	2	1240	703	3240
1	2	1222	745	3257
1	2	1219	746	3273
1	2	1246	694	3290
1	2	1222	730	3307
1	2	1166	809	3323
1	2	1188	776	3340
1	2	1184	792	3357
1	2	1179	791	3373
1	2	1196	787	3390
1	2	1182	805	3407
1	2	1192	778	3423
1	2	1187	772	3440
1	2	1195	785	3457
1	2	1181	784	3473
1	2	1197	772	3490
1	2	1175	784	3507
1	2	1061	883	3523
1	2	1097	864	3540
[truncated: 19,527 more rows]
