# Supplementary material for: Quantifying gaze and mouse interactions on spatial visual interfaces with a new movement analytics methodology
Source: PLoS One. 2017 Aug 4;12(8):e0181818. doi: 10.1371/journal.pone.0181818 (PMC5544210; doi:10.1371/journal.pone.0181818)
Supplement: S1 Data — (ZIP) [file pone.0181818.s002.zip › Task_1_MouseTrajectories.csv]

TaskNo	PartNo	MousePointX	MousePointY	Time
1	1	963	244	0
1	1	963	244	1
1	1	963	244	2
1	1	963	244	3
1	1	963	244	4
1	1	963	244	5
1	1	963	244	6
1	1	963	244	7
1	1	963	244	8
1	1	963	244	9
1	1	963	244	10
1	1	963	244	11
1	1	963	244	12
1	1	963	244	13
1	1	963	244	14
1	1	963	244	15
1	1	963	244	16
1	1	963	244	17
1	1	963	244	18
1	1	963	244	19
1	1	963	244	20
1	1	963	244	21
1	1	963	244	22
1	1	963	244	23
1	1	963	244	24
1	1	963	244	25
1	1	963	244	26
1	1	963	244	27
1	1	963	244	28
1	1	963	244	29
1	1	963	244	30
1	1	963	244	31
1	1	963	244	32
1	1	963	244	33
1	1	963	244	34
1	1	963	244	35
1	1	963	244	36
1	1	963	244	37
1	1	963	244	38
1	1	963	244	39
1	1	963	244	40
1	1	963	244	41
1	1	963	244	42
1	1	963	244	43
1	1	963	244	44
1	1	963	244	45
1	1	963	244	46
1	1	963	244	47
1	1	963	244	48
1	1	963	244	49
1	1	963	244	50
1	1	963	244	51
1	1	963	244	52
1	1	963	244	53
1	1	963	244	54
1	1	963	244	55
1	1	963	244	56
1	1	963	244	57
1	1	963	244	58
1	1	963	244	59
1	1	963	244	60
1	1	963	244	61
1	1	963	244	62
1	1	963	244	63
1	1	963	244	64
1	1	963	244	65
1	1	963	244	66
1	1	963	244	67
1	1	963	244	68
1	1	963	244	69
1	1	963	244	70
1	1	963	244	71
1	1	963	244	72
1	1	963	244	73
1	1	963	244	74
1	1	963	244	75
1	1	963	244	76
1	1	963	244	77
1	1	963	244	78
1	1	963	244	79
1	1	963	244	80
1	1	963	244	81
1	1	963	244	82
1	1	963	244	83
1	1	963	244	84
1	1	963	244	85
1	1	963	244	86
1	1	963	244	87
1	1	963	244	88
1	1	963	244	89
1	1	963	244	90
1	1	963	244	91
1	1	963	244	92
1	1	963	244	93
1	1	963	244	94
1	1	963	244	95
1	1	963	244	96
1	1	963	244	97
1	1	963	244	98
1	1	963	244	99
1	1	963	244	100
1	1	963	244	101
1	1	963	244	102
1	1	963	244	103
1	1	963	244	104
1	1	963	244	105
1	1	963	244	106
1	1	963	244	107
1	1	963	244	108
1	1	963	244	109
1	1	963	244	110
1	1	963	244	111
1	1	963	244	112
1	1	963	244	113
1	1	963	244	114
1	1	963	244	115
1	1	963	244	116
1	1	963	244	117
1	1	963	244	118
1	1	963	244	119
1	1	963	244	120
1	1	963	244	121
1	1	963	244	122
1	1	963	244	123
1	1	963	244	124
1	1	963	244	125
1	1	963	244	126
1	1	963	244	127
1	1	963	244	128
1	1	963	244	129
1	1	963	244	130
1	1	963	244	131
1	1	963	244	132
1	1	963	244	133
1	1	963	244	134
1	1	963	244	135
1	1	963	244	136
1	1	963	244	137
1	1	963	244	138
1	1	963	244	139
1	1	963	244	140
1	1	963	244	141
1	1	963	244	142
1	1	963	244	143
1	1	963	244	144
1	1	963	244	145
1	1	963	244	146
1	1	963	244	147
1	1	963	244	148
1	1	963	244	153
1	1	963	244	154
1	1	963	244	155
1	1	963	244	156
1	1	963	244	157
1	1	963	244	158
1	1	963	244	159
1	1	963	244	160
1	1	963	244	161
1	1	963	244	162
1	1	963	244	163
1	1	963	244	164
1	1	963	244	165
1	1	963	244	166
1	1	963	244	167
1	1	963	244	168
1	1	963	244	169
1	1	963	244	170
1	1	963	244	171
1	1	963	244	172
1	1	963	244	173
1	1	963	244	174
1	1	963	244	175
1	1	963	244	176
1	1	963	244	177
1	1	963	244	178
1	1	963	244	179
1	1	963	244	180
1	1	963	244	181
1	1	963	244	182
1	1	963	244	183
1	1	963	244	184
1	1	963	244	185
1	1	963	244	186
1	1	963	244	187
1	1	963	244	188
1	1	963	244	189
1	1	963	244	190
1	1	963	244	191
1	1	963	244	192
1	1	963	244	193
1	1	963	244	194
1	1	963	244	195
1	1	963	244	196
1	1	963	244	197
1	1	963	244	198
1	1	963	244	199
1	1	963	244	200
1	1	963	244	201
1	1	963	244	202
1	1	963	244	203
1	1	963	244	204
1	1	963	244	205
1	1	963	244	206
1	1	963	244	207
1	1	963	244	208
1	1	963	244	209
1	1	963	244	210
1	1	963	244	211
1	1	963	244	212
1	1	963	244	213
1	1	963	244	214
1	1	963	244	215
1	1	963	244	216
1	1	963	244	217
1	1	963	244	218
1	1	963	244	219
1	1	963	244	220
1	1	963	244	221
1	1	963	244	222
1	1	963	244	223
1	1	963	244	224
1	1	963	244	225
1	1	963	244	226
1	1	963	244	227
1	1	963	244	228
1	1	963	244	229
1	1	963	244	230
1	1	963	244	231
1	1	963	244	232
1	1	963	244	233
1	1	963	244	234
1	1	963	244	235
1	1	963	244	236
1	1	963	244	237
1	1	963	244	238
1	1	963	244	239
1	1	963	244	240
1	1	963	244	241
1	1	963	244	242
1	1	963	244	243
1	1	963	244	244
1	1	963	244	245
1	1	963	244	246
1	1	963	244	247
1	1	963	244	248
1	1	963	244	249
1	1	963	244	250
1	1	963	244	251
1	1	963	244	252
1	1	963	244	253
1	1	963	244	254
1	1	963	244	255
1	1	963	244	256
1	1	963	244	257
1	1	963	244	258
1	1	963	244	259
1	1	963	244	260
1	1	963	244	261
1	1	963	244	262
1	1	961	244	263
1	1	961	244	264
1	1	961	244	265
1	1	961	244	266
1	1	961	244	267
1	1	961	244	268
1	1	961	244	269
1	1	961	244	270
1	1	961	244	272
1	1	961	244	273
1	1	961	244	274
1	1	961	244	275
1	1	961	244	276
1	1	961	244	277
1	1	961	244	278
1	1	960	244	279
1	1	960	244	280
1	1	960	244	281
1	1	960	244	282
1	1	960	244	283
1	1	960	244	284
1	1	960	244	285
1	1	960	244	286
1	1	960	244	287
1	1	960	244	288
1	1	960	244	289
1	1	960	244	290
1	1	960	244	291
1	1	960	244	292
1	1	960	244	293
1	1	960	244	294
1	1	959	243	295
1	1	959	243	296
1	1	959	243	297
1	1	959	243	298
1	1	959	243	299
1	1	959	243	300
1	1	959	243	301
1	1	959	243	302
1	1	958	243	303
1	1	958	243	304
1	1	958	243	305
1	1	958	243	306
1	1	958	243	307
1	1	958	243	308
1	1	958	243	309
1	1	958	243	310
1	1	958	243	311
1	1	958	243	312
1	1	958	243	313
1	1	958	243	314
1	1	958	243	315
1	1	958	243	316
1	1	958	243	317
1	1	958	243	318
1	1	958	243	319
1	1	958	243	320
1	1	958	243	321
1	1	958	243	322
1	1	958	243	323
1	1	958	243	324
1	1	958	243	325
1	1	958	243	326
1	1	958	243	327
1	1	958	243	328
1	1	958	243	329
1	1	958	243	330
1	1	958	243	331
1	1	958	243	332
1	1	958	243	333
1	1	958	243	334
1	1	957	243	336
1	1	957	243	337
1	1	957	243	338
1	1	957	243	339
1	1	957	243	340
1	1	957	243	341
1	1	957	243	342
1	1	957	243	343
1	1	957	243	344
1	1	957	243	345
1	1	957	243	346
1	1	957	243	347
1	1	957	243	348
1	1	957	243	349
1	1	957	243	350
1	1	957	243	351
1	1	957	243	352
1	1	957	243	353
1	1	957	243	354
1	1	957	243	355
1	1	957	243	356
1	1	957	243	357
1	1	957	243	358
1	1	957	243	359
1	1	957	243	360
1	1	957	243	361
1	1	957	243	362
1	1	957	243	363
1	1	957	243	364
1	1	957	243	365
1	1	957	243	366
1	1	957	243	368
1	1	957	243	369
1	1	957	243	370
1	1	957	243	371
1	1	957	243	372
1	1	957	243	373
1	1	957	243	374
1	1	956	243	375
1	1	956	243	376
1	1	956	243	377
1	1	956	243	378
1	1	956	243	379
1	1	956	243	380
1	1	956	243	381
1	1	956	243	382
1	1	956	243	383
1	1	956	243	384
1	1	956	243	385
1	1	956	243	386
1	1	956	243	387
1	1	956	243	388
1	1	956	243	389
1	1	956	243	390
1	1	956	243	391
1	1	956	243	392
1	1	956	243	393
1	1	956	243	394
1	1	956	243	395
1	1	956	243	396
1	1	956	243	397
1	1	956	243	398
1	1	954	243	400
1	1	954	243	401
1	1	954	243	402
1	1	954	243	403
1	1	954	243	404
1	1	954	243	405
1	1	954	243	406
1	1	953	243	407
1	1	953	243	408
1	1	953	243	409
1	1	953	243	410
1	1	953	243	411
1	1	953	243	412
1	1	953	243	413
1	1	953	243	414
1	1	950	243	416
1	1	950	243	417
1	1	950	243	418
1	1	950	243	419
1	1	950	243	420
1	1	950	243	421
1	1	950	243	422
1	1	948	243	423
1	1	948	243	424
1	1	948	243	425
1	1	948	243	426
1	1	948	243	427
1	1	948	243	428
1	1	948	243	429
1	1	948	243	430
1	1	946	243	431
1	1	946	243	432
1	1	946	243	433
1	1	946	243	434
1	1	946	243	435
1	1	946	243	436
1	1	946	243	437
1	1	946	243	438
1	1	943	243	439
1	1	943	243	440
1	1	943	243	441
1	1	943	243	442
1	1	943	243	443
1	1	943	243	444
1	1	943	243	445
1	1	943	243	446
1	1	942	243	447
1	1	942	243	448
1	1	942	243	449
1	1	942	243	450
1	1	942	243	451
1	1	942	243	452
1	1	942	243	453
1	1	942	243	454
1	1	940	243	456
1	1	940	243	457
1	1	940	243	458
1	1	940	243	459
1	1	940	243	460
1	1	940	243	461
1	1	940	243	462
1	1	938	243	463
1	1	938	243	464
1	1	938	243	465
1	1	938	243	466
1	1	938	243	467
1	1	938	243	468
1	1	938	243	469
1	1	938	243	470
1	1	936	243	471
1	1	936	243	472
1	1	936	243	473
1	1	936	243	474
1	1	936	243	475
1	1	936	243	476
1	1	936	243	477
1	1	936	243	478
1	1	935	243	479
1	1	935	243	480
1	1	935	243	481
1	1	935	243	482
1	1	935	243	483
1	1	935	243	484
1	1	935	243	485
1	1	935	243	486
1	1	934	243	488
1	1	934	243	489
1	1	934	243	490
1	1	934	243	491
1	1	934	243	492
1	1	934	243	493
1	1	934	243	494
1	1	934	243	495
1	1	934	243	496
1	1	934	243	497
1	1	934	243	498
1	1	934	243	499
1	1	934	243	500
1	1	934	243	501
1	1	934	243	503
1	1	934	243	504
1	1	934	243	505
1	1	934	243	506
1	1	934	243	507
1	1	934	243	508
1	1	934	243	509
1	1	934	243	510
1	1	933	243	511
1	1	933	243	512
1	1	933	243	513
1	1	933	243	514
1	1	933	243	515
1	1	933	243	516
1	1	933	243	517
1	1	933	243	518
1	1	933	243	519
1	1	933	243	520
1	1	933	243	521
1	1	933	243	522
1	1	933	243	523
1	1	933	243	524
1	1	933	243	525
1	1	933	243	526
1	1	933	243	527
1	1	933	243	528
1	1	933	243	529
1	1	933	243	530
1	1	933	243	531
1	1	933	243	532
1	1	933	243	533
1	1	933	243	534
1	1	933	243	535
1	1	933	243	536
1	1	933	243	537
1	1	933	243	538
1	1	933	243	539
1	1	933	243	540
1	1	933	243	541
1	1	933	243	542
1	1	933	243	543
1	1	933	243	544
1	1	933	243	545
1	1	933	243	546
1	1	933	243	547
1	1	933	243	548
1	1	933	243	549
1	1	933	243	550
1	1	933	243	551
1	1	933	243	552
1	1	933	243	553
1	1	933	243	554
1	1	933	243	555
1	1	933	243	556
1	1	933	243	557
1	1	933	243	558
1	1	933	243	559
1	1	933	243	560
1	1	933	243	561
1	1	933	243	562
1	1	933	243	563
1	1	933	243	564
1	1	933	243	565
1	1	933	243	566
1	1	931	243	567
1	1	931	243	568
1	1	931	243	569
1	1	931	243	570
1	1	931	243	571
1	1	931	243	572
1	1	931	243	573
1	1	931	243	574
1	1	928	243	575
1	1	928	243	576
1	1	928	243	577
1	1	928	243	578
1	1	928	243	579
1	1	928	243	580
1	1	928	243	581
1	1	928	243	582
1	1	924	243	583
1	1	924	243	584
1	1	924	243	585
1	1	924	243	586
1	1	924	243	587
1	1	924	243	588
1	1	924	243	589
1	1	918	243	590
1	1	918	243	591
1	1	918	243	592
1	1	918	243	593
1	1	918	243	594
1	1	918	243	595
1	1	918	243	596
1	1	918	243	597
1	1	918	243	598
1	1	911	244	599
1	1	911	244	600
1	1	911	244	601
1	1	911	244	602
1	1	911	244	603
1	1	911	244	604
1	1	911	244	605
1	1	911	244	606
1	1	903	244	607
1	1	903	244	608
1	1	903	244	609
1	1	903	244	610
1	1	903	244	611
1	1	903	244	612
1	1	903	244	613
1	1	903	244	614
1	1	894	244	615
1	1	894	244	616
1	1	894	244	617
1	1	894	244	618
1	1	894	244	619
1	1	894	244	620
1	1	894	244	621
1	1	894	245	622
1	1	887	245	623
1	1	887	245	624
1	1	887	245	625
1	1	887	245	626
1	1	887	245	627
1	1	887	245	628
1	1	887	245	629
1	1	887	245	630
1	1	878	245	631
1	1	878	245	632
1	1	878	245	633
1	1	878	245	634
1	1	878	245	635
1	1	878	245	636
1	1	878	245	637
1	1	878	245	638
1	1	870	245	639
1	1	870	245	640
1	1	870	245	641
1	1	870	245	642
1	1	870	245	643
1	1	870	245	644
1	1	870	245	645
1	1	870	245	646
1	1	864	246	647
1	1	864	246	648
1	1	864	246	649
1	1	864	246	650
1	1	864	246	651
1	1	864	246	652
1	1	864	246	653
1	1	864	246	654
1	1	859	246	655
1	1	859	246	656
1	1	859	246	657
1	1	859	246	658
1	1	859	246	659
1	1	859	246	660
1	1	859	246	661
1	1	859	246	662
1	1	856	247	663
1	1	856	247	664
1	1	856	247	665
1	1	856	247	666
1	1	856	247	667
1	1	856	247	668
1	1	856	247	669
1	1	856	247	670
1	1	853	247	671
1	1	853	247	672
1	1	853	247	673
1	1	853	247	674
1	1	853	247	675
1	1	853	247	676
1	1	853	247	677
1	1	853	247	678
1	1	852	247	679
1	1	852	247	680
1	1	852	247	681
1	1	852	247	682
1	1	852	247	683
1	1	852	247	684
1	1	852	247	685
1	1	852	247	686
1	1	851	247	687
1	1	851	247	688
1	1	851	247	689
1	1	851	247	690
1	1	851	247	691
1	1	851	247	692
1	1	851	247	693
1	1	851	247	694
1	1	851	247	695
1	1	851	247	696
1	1	851	247	697
1	1	851	247	698
1	1	851	247	699
1	1	851	247	700
1	1	851	247	701
1	1	851	247	702
1	1	850	247	703
1	1	850	247	704
1	1	850	247	705
1	1	850	247	706
1	1	850	247	707
1	1	850	247	708
1	1	850	247	709
1	1	850	247	710
1	1	850	248	711
1	1	850	248	712
1	1	850	248	713
1	1	850	248	714
1	1	850	248	715
1	1	850	248	716
1	1	850	248	717
1	1	850	248	718
1	1	850	248	719
1	1	850	248	720
1	1	850	248	721
1	1	850	248	722
1	1	850	248	723
1	1	850	248	724
1	1	850	248	725
1	1	850	248	726
1	1	850	248	727
1	1	850	248	728
1	1	850	248	729
1	1	850	248	730
1	1	850	248	731
1	1	850	248	732
1	1	850	248	733
1	1	850	248	734
1	1	848	248	736
1	1	848	248	737
1	1	848	248	738
1	1	848	248	739
1	1	848	248	740
1	1	848	248	741
1	1	848	248	742
1	1	846	249	743
1	1	846	249	744
1	1	846	249	745
1	1	846	249	746
1	1	846	249	747
1	1	846	249	748
1	1	846	249	749
1	1	846	249	750
1	1	844	249	752
1	1	844	249	753
1	1	844	249	754
1	1	844	249	755
1	1	844	249	756
1	1	844	249	757
1	1	844	249	758
1	1	842	250	759
1	1	842	250	760
1	1	842	250	761
1	1	842	250	762
1	1	842	250	763
1	1	842	250	764
1	1	842	250	765
1	1	842	250	766
1	1	837	253	767
1	1	837	253	768
1	1	837	253	769
1	1	837	253	770
1	1	837	253	771
1	1	837	253	772
1	1	837	253	773
1	1	837	253	774
1	1	833	254	775
1	1	833	254	776
1	1	833	254	777
1	1	833	254	778
1	1	833	254	779
1	1	833	254	780
1	1	833	254	781
1	1	833	254	782
1	1	828	255	783
1	1	828	255	784
1	1	828	255	785
1	1	828	255	786
1	1	828	255	787
1	1	828	255	788
1	1	828	255	789
1	1	828	255	790
1	1	824	255	791
1	1	824	255	792
1	1	824	255	793
1	1	824	255	794
1	1	824	255	795
1	1	824	255	796
1	1	824	255	797
1	1	818	257	798
1	1	818	257	799
1	1	818	257	800
1	1	818	257	801
1	1	818	257	802
1	1	818	257	803
1	1	818	257	804
1	1	818	257	805
1	1	818	257	806
1	1	812	259	807
1	1	812	259	808
1	1	812	259	809
1	1	812	259	810
1	1	812	259	811
1	1	812	259	812
1	1	812	259	813
1	1	812	259	814
1	1	807	261	815
1	1	807	261	816
1	1	807	261	817
1	1	807	261	818
1	1	807	261	819
1	1	807	261	820
1	1	807	261	821
1	1	807	261	822
1	1	803	264	823
1	1	803	264	824
1	1	803	264	825
1	1	803	264	826
1	1	803	264	827
1	1	803	264	828
1	1	803	264	829
1	1	800	265	830
1	1	800	265	831
1	1	800	265	832
1	1	800	265	833
1	1	800	265	834
1	1	800	265	835
1	1	800	265	836
1	1	800	265	837
1	1	800	265	838
1	1	795	267	839
1	1	795	267	840
1	1	795	267	841
1	1	795	267	842
1	1	795	267	843
1	1	795	267	844
1	1	795	267	845
1	1	795	267	846
1	1	793	268	847
1	1	793	268	848
1	1	793	268	849
1	1	793	268	850
1	1	793	268	851
1	1	793	268	852
1	1	793	268	853
1	1	793	268	854
1	1	789	269	855
1	1	789	269	856
1	1	789	269	857
1	1	789	269	858
1	1	789	269	859
1	1	789	269	860
1	1	789	269	861
1	1	789	269	862
1	1	787	271	863
1	1	787	271	864
1	1	787	271	865
1	1	787	271	866
1	1	787	271	867
1	1	787	271	868
1	1	787	271	869
1	1	787	271	870
1	1	786	272	871
1	1	786	272	872
1	1	786	272	873
1	1	786	272	874
1	1	786	272	875
1	1	786	272	876
1	1	786	272	877
1	1	786	272	878
1	1	784	273	879
1	1	784	273	880
1	1	784	273	881
1	1	784	273	882
1	1	784	273	883
1	1	784	273	884
1	1	784	273	885
1	1	784	273	886
1	1	782	274	887
1	1	782	274	888
1	1	782	274	889
1	1	782	274	890
1	1	782	274	891
1	1	782	274	892
1	1	782	274	893
1	1	782	274	894
1	1	781	274	895
1	1	781	274	896
1	1	781	274	897
1	1	781	274	898
1	1	781	274	899
1	1	781	274	900
1	1	781	274	901
1	1	781	274	902
1	1	780	275	903
1	1	780	275	904
1	1	780	275	905
1	1	780	275	906
1	1	780	275	907
1	1	780	275	908
1	1	780	275	909
1	1	780	275	910
1	1	779	275	911
1	1	779	275	912
1	1	779	275	913
1	1	779	275	914
1	1	779	275	915
1	1	779	275	916
1	1	779	275	917
1	1	779	275	918
1	1	777	277	919
1	1	777	277	920
1	1	777	277	921
1	1	777	277	922
1	1	777	277	923
1	1	777	277	924
1	1	777	277	925
1	1	777	277	926
1	1	775	278	927
1	1	775	278	928
1	1	775	278	929
1	1	775	278	930
1	1	775	278	931
1	1	775	278	932
1	1	775	278	933
1	1	775	278	934
1	1	774	279	935
1	1	774	279	936
1	1	774	279	937
1	1	774	279	938
1	1	774	279	939
1	1	774	279	940
1	1	774	279	941
1	1	774	279	942
1	1	771	281	943
1	1	771	281	944
1	1	771	281	945
1	1	771	281	946
1	1	771	281	947
1	1	771	281	948
1	1	771	281	949
1	1	771	281	950
1	1	769	282	951
1	1	769	282	952
1	1	769	282	953
1	1	769	282	954
1	1	769	282	955
1	1	769	282	956
1	1	769	282	957
1	1	769	282	958
1	1	766	284	959
1	1	766	284	960
1	1	766	284	961
1	1	766	284	962
1	1	766	284	963
1	1	766	284	964
1	1	766	284	965
1	1	766	284	966
1	1	763	285	967
1	1	763	285	968
1	1	763	285	969
1	1	763	285	970
1	1	763	285	971
1	1	763	285	972
1	1	763	285	973
1	1	763	285	974
1	1	761	287	975
1	1	761	287	976
1	1	761	287	977
1	1	761	287	978
1	1	761	287	979
1	1	761	287	980
1	1	761	287	981
1	1	761	287	982
1	1	760	288	983
1	1	760	288	984
1	1	760	288	985
1	1	760	288	986
1	1	760	288	987
1	1	760	288	988
1	1	760	288	989
1	1	760	288	990
1	1	757	290	991
1	1	757	290	992
1	1	757	290	993
1	1	757	290	994
1	1	757	290	995
1	1	757	290	996
1	1	757	290	997
1	1	757	290	998
1	1	755	291	999
1	1	755	291	1000
1	1	755	291	1001
1	1	755	291	1002
1	1	755	291	1003
1	1	755	291	1004
1	1	755	291	1005
1	1	755	291	1006
1	1	754	292	1007
1	1	754	292	1008
1	1	754	292	1009
1	1	754	292	1010
1	1	754	292	1011
1	1	754	292	1012
1	1	754	292	1013
1	1	754	292	1014
1	1	753	294	1015
1	1	753	294	1016
1	1	753	294	1017
1	1	753	294	1018
1	1	753	294	1019
1	1	753	294	1020
1	1	753	294	1021
1	1	753	294	1022
1	1	752	294	1023
1	1	752	294	1024
1	1	752	294	1025
1	1	752	294	1026
1	1	752	294	1027
1	1	752	294	1028
1	1	752	294	1029
1	1	752	294	1030
1	1	751	295	1031
1	1	751	295	1032
1	1	751	295	1033
1	1	751	295	1034
1	1	751	295	1035
1	1	751	295	1036
1	1	751	295	1037
1	1	751	295	1038
1	1	750	296	1039
1	1	750	296	1040
1	1	750	296	1041
1	1	750	296	1042
1	1	750	296	1043
1	1	750	296	1044
1	1	750	296	1045
1	1	750	296	1046
1	1	749	298	1047
1	1	749	298	1048
1	1	749	298	1049
1	1	749	298	1050
1	1	749	298	1051
1	1	749	298	1052
1	1	749	298	1053
1	1	749	298	1054
1	1	748	299	1055
1	1	748	299	1056
1	1	748	299	1057
1	1	748	299	1058
1	1	748	299	1059
1	1	748	299	1060
1	1	748	299	1061
1	1	748	299	1062
1	1	748	300	1063
1	1	748	300	1064
1	1	748	300	1065
1	1	748	300	1066
1	1	748	300	1067
1	1	748	300	1068
1	1	748	300	1069
1	1	748	300	1070
1	1	746	300	1071
1	1	746	300	1072
1	1	746	300	1073
1	1	746	300	1074
1	1	746	300	1075
1	1	746	300	1076
1	1	746	300	1077
1	1	746	300	1078
1	1	746	302	1079
1	1	746	302	1080
1	1	746	302	1081
1	1	746	302	1082
1	1	746	302	1083
1	1	746	302	1084
1	1	746	302	1085
1	1	746	302	1086
1	1	746	302	1087
1	1	746	302	1088
1	1	746	302	1089
1	1	746	302	1090
1	1	746	302	1091
1	1	746	302	1092
1	1	746	302	1093
1	1	746	302	1094
1	1	744	303	1095
1	1	744	303	1096
1	1	744	303	1097
1	1	744	303	1098
1	1	744	303	1099
1	1	744	303	1100
1	1	744	303	1101
1	1	744	303	1102
1	1	744	304	1103
1	1	744	304	1104
1	1	744	304	1105
1	1	744	304	1106
1	1	744	304	1107
1	1	744	304	1108
1	1	744	304	1109
1	1	744	304	1110
1	1	743	305	1111
1	1	743	305	1112
1	1	743	305	1113
1	1	743	305	1114
1	1	743	305	1115
1	1	743	305	1116
1	1	743	305	1117
1	1	743	305	1118
1	1	742	306	1120
1	1	742	306	1121
1	1	742	306	1122
1	1	742	306	1123
1	1	742	306	1124
1	1	742	306	1125
1	1	742	306	1126
1	1	742	307	1127
1	1	742	307	1128
1	1	742	307	1129
1	1	742	307	1130
1	1	742	307	1131
1	1	742	307	1132
1	1	742	307	1133
1	1	742	307	1134
1	1	740	310	1135
1	1	740	310	1136
1	1	740	310	1137
1	1	740	310	1138
1	1	740	310	1139
1	1	740	310	1140
1	1	740	310	1141
1	1	740	310	1142
1	1	739	311	1143
1	1	739	311	1144
1	1	739	311	1145
1	1	739	311	1146
1	1	739	311	1147
1	1	739	311	1148
1	1	739	311	1149
1	1	739	311	1150
1	1	738	313	1152
1	1	738	313	1153
1	1	738	313	1154
1	1	738	313	1155
1	1	738	313	1156
1	1	738	313	1157
1	1	738	313	1158
1	1	736	316	1159
1	1	736	316	1160
1	1	736	316	1161
1	1	736	316	1162
1	1	736	316	1163
1	1	736	316	1164
1	1	736	316	1165
1	1	736	318	1166
1	1	736	318	1167
1	1	736	318	1168
1	1	736	318	1169
1	1	736	318	1170
1	1	736	318	1171
1	1	736	318	1172
1	1	736	318	1173
1	1	736	318	1174
1	1	734	320	1175
1	1	734	320	1176
1	1	734	320	1177
1	1	734	320	1178
1	1	734	320	1179
1	1	734	320	1180
1	1	734	320	1181
1	1	734	320	1182
1	1	733	322	1183
1	1	733	322	1184
1	1	733	322	1185
1	1	733	322	1186
1	1	733	322	1187
1	1	733	322	1188
1	1	733	322	1189
1	1	733	322	1190
1	1	731	325	1191
1	1	731	325	1192
1	1	731	325	1193
1	1	731	325	1194
1	1	731	325	1195
1	1	731	325	1196
1	1	731	325	1197
1	1	731	327	1198
1	1	729	327	1200
1	1	729	327	1201
1	1	729	327	1202
1	1	729	327	1203
1	1	729	327	1204
1	1	729	327	1205
1	1	729	327	1206
1	1	728	329	1207
1	1	728	329	1208
1	1	728	329	1209
1	1	728	329	1210
1	1	728	329	1211
1	1	728	329	1212
1	1	728	329	1213
1	1	728	329	1214
1	1	727	331	1215
1	1	727	331	1216
1	1	727	331	1217
1	1	727	331	1218
1	1	727	331	1219
1	1	727	331	1220
1	1	727	331	1221
1	1	727	331	1222
1	1	726	333	1223
1	1	726	333	1224
1	1	726	333	1225
1	1	726	333	1226
1	1	726	333	1227
1	1	726	333	1228
1	1	726	333	1229
1	1	726	333	1230
1	1	724	335	1231
1	1	724	335	1232
1	1	724	335	1233
1	1	724	335	1234
1	1	724	335	1235
1	1	724	335	1236
1	1	724	335	1237
1	1	724	335	1238
1	1	724	337	1239
1	1	724	337	1240
1	1	724	337	1241
1	1	724	337	1242
1	1	724	337	1243
1	1	724	337	1244
1	1	724	337	1245
1	1	724	337	1246
1	1	722	338	1247
1	1	722	338	1248
1	1	722	338	1249
1	1	722	338	1250
1	1	722	338	1251
1	1	722	338	1252
1	1	722	338	1253
1	1	722	338	1254
1	1	721	341	1255
1	1	721	341	1256
1	1	721	341	1257
1	1	721	341	1258
1	1	721	341	1259
1	1	721	341	1260
1	1	721	341	1261
1	1	721	341	1262
1	1	721	343	1263
1	1	721	343	1264
1	1	721	343	1265
1	1	721	343	1266
1	1	721	343	1267
1	1	721	343	1268
1	1	721	343	1269
1	1	721	343	1270
1	1	719	345	1271
1	1	719	345	1272
1	1	719	345	1273
1	1	719	345	1274
1	1	719	345	1275
1	1	719	345	1276
1	1	719	345	1277
1	1	719	345	1278
1	1	719	347	1279
1	1	719	347	1280
1	1	719	347	1281
1	1	719	347	1282
1	1	719	347	1283
1	1	719	347	1284
1	1	719	347	1285
1	1	719	347	1286
1	1	717	351	1287
1	1	717	351	1288
1	1	717	351	1289
1	1	717	351	1290
1	1	717	351	1291
1	1	717	351	1292
1	1	717	351	1293
1	1	717	351	1294
1	1	716	352	1296
1	1	716	352	1297
1	1	716	352	1298
1	1	716	352	1299
1	1	716	352	1300
1	1	716	352	1301
1	1	716	352	1302
1	1	715	355	1303
1	1	715	355	1304
1	1	715	355	1305
1	1	715	355	1306
1	1	715	355	1307
1	1	715	355	1308
1	1	715	355	1309
1	1	715	355	1310
1	1	713	358	1311
1	1	713	358	1312
1	1	713	358	1313
1	1	713	358	1314
1	1	713	358	1315
1	1	713	358	1316
1	1	713	358	1317
1	1	713	358	1318
1	1	713	362	1319
1	1	712	362	1320
1	1	712	362	1321
1	1	712	362	1322
1	1	712	362	1323
1	1	712	362	1324
1	1	712	362	1325
1	1	712	362	1326
1	1	710	366	1327
1	1	710	366	1328
1	1	710	366	1329
1	1	710	366	1330
1	1	710	366	1331
1	1	710	366	1332
1	1	710	366	1333
1	1	710	366	1334
1	1	708	369	1335
1	1	708	369	1336
1	1	708	369	1337
1	1	708	369	1338
1	1	708	369	1339
1	1	708	369	1340
1	1	708	369	1341
1	1	707	373	1342
1	1	707	373	1343
1	1	707	373	1344
1	1	707	373	1345
1	1	707	373	1346
1	1	707	373	1347
1	1	707	373	1348
1	1	707	373	1349
1	1	707	373	1350
1	1	706	375	1351
1	1	706	375	1352
1	1	706	375	1353
1	1	706	375	1354
1	1	706	375	1355
1	1	706	375	1356
1	1	706	375	1357
1	1	706	375	1358
1	1	704	377	1359
1	1	704	377	1360
1	1	704	377	1361
1	1	704	377	1362
1	1	704	377	1363
1	1	704	377	1364
1	1	704	377	1365
1	1	704	377	1366
1	1	703	379	1367
1	1	703	379	1368
1	1	703	379	1369
1	1	703	379	1370
1	1	703	379	1371
1	1	703	379	1372
1	1	703	379	1373
1	1	703	379	1374
1	1	701	381	1375
1	1	701	381	1376
1	1	701	381	1377
1	1	701	381	1378
1	1	701	381	1379
1	1	701	381	1380
1	1	701	381	1381
1	1	701	381	1382
1	1	701	384	1383
1	1	701	384	1384
1	1	701	384	1385
1	1	701	384	1386
1	1	701	384	1387
1	1	701	384	1388
1	1	701	384	1389
1	1	701	384	1390
1	1	699	385	1391
1	1	699	385	1392
1	1	699	385	1393
1	1	699	385	1394
1	1	699	385	1395
1	1	699	385	1396
1	1	699	385	1397
1	1	699	385	1398
1	1	698	388	1399
1	1	698	388	1400
1	1	698	388	1401
1	1	698	388	1402
1	1	698	388	1403
1	1	698	388	1404
1	1	698	388	1405
1	1	698	388	1406
1	1	697	391	1407
1	1	697	391	1408
1	1	697	391	1409
1	1	697	391	1410
1	1	697	391	1411
1	1	697	391	1412
1	1	697	391	1413
1	1	697	391	1414
1	1	696	392	1415
1	1	696	392	1416
1	1	696	392	1417
1	1	696	392	1418
1	1	696	392	1419
1	1	696	392	1420
1	1	696	392	1421
1	1	696	392	1422
1	1	695	394	1423
1	1	695	394	1424
1	1	695	394	1425
1	1	695	394	1426
1	1	695	394	1427
1	1	695	394	1428
1	1	695	394	1429
1	1	695	394	1430
1	1	694	397	1431
1	1	694	397	1432
1	1	694	397	1433
1	1	694	397	1434
1	1	694	397	1435
1	1	694	397	1436
1	1	694	397	1437
1	1	693	399	1438
1	1	693	399	1439
1	1	693	399	1440
1	1	693	399	1441
1	1	693	399	1442
1	1	693	399	1443
1	1	693	399	1444
1	1	693	399	1445
1	1	693	399	1446
1	1	692	402	1447
1	1	692	402	1448
1	1	692	402	1449
1	1	692	402	1450
1	1	692	402	1451
1	1	692	402	1452
1	1	692	402	1453
1	1	692	402	1454
1	1	690	405	1455
1	1	690	405	1456
1	1	690	405	1457
1	1	690	405	1458
1	1	690	405	1459
1	1	690	405	1460
1	1	690	405	1461
1	1	690	405	1462
1	1	688	408	1463
1	1	688	408	1464
1	1	688	408	1465
1	1	688	408	1466
1	1	688	408	1467
1	1	688	408	1468
1	1	688	408	1469
1	1	688	408	1470
1	1	687	411	1471
1	1	687	411	1472
1	1	687	411	1473
1	1	687	411	1474
1	1	687	411	1475
1	1	687	411	1476
1	1	687	411	1477
1	1	687	411	1478
1	1	685	414	1479
1	1	685	414	1480
1	1	685	414	1481
1	1	685	414	1482
1	1	685	414	1483
1	1	685	414	1484
1	1	685	414	1485
1	1	685	414	1486
1	1	683	417	1487
1	1	683	417	1488
1	1	683	417	1489
1	1	683	417	1490
1	1	683	417	1491
1	1	683	417	1492
1	1	683	417	1493
1	1	683	417	1494
1	1	682	420	1495
1	1	682	420	1496
1	1	682	420	1497
1	1	682	420	1498
1	1	682	420	1499
1	1	682	420	1500
1	1	682	420	1501
1	1	682	420	1502
1	1	679	423	1503
1	1	679	423	1504
1	1	679	423	1505
1	1	679	423	1506
1	1	679	423	1507
1	1	679	423	1508
1	1	679	423	1509
1	1	679	423	1510
1	1	677	427	1511
1	1	677	427	1512
1	1	677	427	1513
1	1	677	427	1514
1	1	677	427	1515
1	1	677	427	1516
1	1	677	427	1517
1	1	677	427	1518
1	1	676	430	1519
1	1	676	430	1520
1	1	676	430	1521
1	1	676	430	1522
1	1	676	430	1523
1	1	676	430	1524
1	1	676	430	1525
1	1	676	430	1526
1	1	674	433	1527
1	1	674	433	1528
1	1	674	433	1529
1	1	674	433	1530
1	1	674	433	1531
1	1	674	433	1532
1	1	674	433	1533
1	1	674	433	1534
1	1	673	436	1535
1	1	673	436	1536
1	1	673	436	1537
1	1	673	436	1538
1	1	673	436	1539
1	1	673	436	1540
1	1	673	436	1541
1	1	673	436	1542
1	1	672	438	1543
1	1	672	438	1544
1	1	672	438	1545
1	1	672	438	1546
1	1	672	438	1548
1	1	672	438	1549
1	1	672	438	1550
1	1	670	441	1551
1	1	670	441	1552
1	1	670	441	1553
1	1	670	441	1554
1	1	670	441	1555
1	1	670	441	1556
1	1	670	441	1557
1	1	670	441	1558
1	1	669	444	1559
1	1	669	444	1560
1	1	669	444	1561
1	1	669	444	1562
1	1	669	444	1563
1	1	669	444	1564
1	1	669	444	1565
1	1	669	444	1566
1	1	668	448	1567
1	1	668	448	1568
1	1	668	448	1569
1	1	668	448	1570
1	1	668	448	1571
1	1	668	448	1572
1	1	668	448	1573
1	1	668	448	1574
1	1	667	451	1575
1	1	667	451	1576
1	1	667	451	1577
1	1	667	451	1578
1	1	667	451	1579
1	1	667	451	1580
1	1	667	451	1581
1	1	667	451	1582
1	1	665	456	1583
1	1	665	456	1584
1	1	665	456	1585
1	1	665	456	1586
1	1	665	456	1587
1	1	665	456	1588
1	1	665	456	1589
1	1	665	456	1590
1	1	665	459	1591
1	1	665	459	1592
1	1	665	459	1593
1	1	665	459	1594
1	1	665	459	1595
1	1	665	459	1596
1	1	665	459	1597
1	1	665	463	1598
1	1	663	463	1599
1	1	663	463	1600
1	1	663	463	1601
1	1	663	463	1602
1	1	663	463	1603
1	1	663	463	1604
1	1	663	463	1605
1	1	663	463	1606
1	1	663	466	1607
1	1	663	466	1608
1	1	663	466	1609
1	1	663	466	1610
1	1	663	466	1611
1	1	663	466	1612
1	1	663	466	1613
1	1	663	466	1614
1	1	663	470	1615
1	1	663	470	1616
1	1	663	470	1617
1	1	663	470	1618
1	1	663	470	1619
1	1	663	470	1620
1	1	663	470	1621
1	1	663	470	1622
1	1	663	473	1623
1	1	663	473	1624
1	1	663	473	1625
1	1	663	473	1626
1	1	663	473	1627
1	1	663	473	1628
1	1	663	473	1629
1	1	663	473	1630
1	1	662	477	1631
1	1	662	477	1632
1	1	662	477	1633
1	1	662	477	1634
1	1	662	477	1635
1	1	662	477	1636
1	1	662	477	1637
1	1	662	477	1638
1	1	660	480	1639
1	1	660	480	1640
1	1	660	480	1641
1	1	660	480	1642
1	1	660	480	1643
1	1	660	480	1644
1	1	660	480	1645
1	1	660	480	1646
1	1	659	483	1647
1	1	659	483	1648
1	1	659	483	1649
1	1	659	483	1650
1	1	659	483	1651
1	1	659	483	1652
1	1	659	483	1653
1	1	659	483	1654
1	1	658	488	1655
1	1	658	488	1656
1	1	658	488	1657
1	1	658	488	1658
1	1	658	488	1659
1	1	658	488	1660
1	1	658	488	1661
1	1	658	488	1662
1	1	658	492	1663
1	1	658	492	1664
1	1	658	492	1665
1	1	658	492	1666
1	1	658	492	1667
1	1	658	492	1668
1	1	658	492	1669
1	1	658	492	1670
1	1	658	496	1671
1	1	658	496	1672
1	1	658	496	1673
1	1	658	496	1674
1	1	658	496	1675
1	1	658	496	1676
1	1	658	496	1677
1	1	658	502	1678
1	1	658	502	1679
1	1	658	502	1680
1	1	658	502	1681
1	1	658	502	1682
1	1	658	502	1683
1	1	658	502	1684
1	1	658	502	1685
1	1	658	502	1686
1	1	658	507	1687
1	1	658	507	1688
1	1	658	507	1689
1	1	658	507	1690
1	1	658	507	1691
1	1	658	507	1692
1	1	658	507	1693
1	1	658	507	1694
1	1	658	513	1695
1	1	658	513	1696
1	1	658	513	1697
1	1	658	513	1698
1	1	658	513	1699
1	1	658	513	1700
1	1	658	513	1701
1	1	658	513	1702
1	1	658	518	1703
1	1	658	518	1704
1	1	658	518	1705
1	1	658	518	1706
1	1	658	518	1707
1	1	658	518	1708
1	1	658	518	1709
1	1	658	518	1710
1	1	658	522	1711
1	1	658	522	1712
1	1	658	522	1713
1	1	658	522	1714
1	1	658	522	1715
1	1	658	522	1716
1	1	658	522	1717
1	1	658	522	1718
1	1	658	527	1719
1	1	658	527	1720
1	1	658	527	1721
1	1	658	527	1722
1	1	658	527	1723
1	1	658	527	1724
1	1	658	527	1725
1	1	658	527	1726
1	1	658	530	1727
1	1	658	530	1728
1	1	658	530	1729
1	1	658	530	1730
1	1	658	530	1731
1	1	658	530	1732
1	1	658	530	1733
1	1	658	530	1734
1	1	659	534	1735
1	1	659	534	1736
1	1	659	534	1737
1	1	659	534	1738
1	1	659	534	1739
1	1	659	534	1740
1	1	659	534	1741
1	1	659	534	1742
1	1	659	537	1743
1	1	659	537	1744
1	1	659	537	1745
1	1	659	537	1746
1	1	659	537	1747
1	1	659	537	1748
1	1	659	537	1749
1	1	659	537	1750
1	1	659	540	1751
1	1	659	540	1752
1	1	659	540	1753
1	1	659	540	1754
1	1	659	540	1755
1	1	659	540	1756
1	1	659	540	1757
1	1	659	540	1758
1	1	660	545	1759
1	1	660	545	1760
1	1	660	545	1761
1	1	660	545	1762
1	1	660	545	1763
1	1	660	545	1764
1	1	660	545	1765
1	1	660	545	1766
1	1	661	547	1767
1	1	661	547	1768
1	1	661	547	1769
1	1	661	547	1770
1	1	661	547	1771
1	1	661	547	1772
1	1	661	547	1773
1	1	661	547	1774
1	1	661	549	1775
1	1	661	549	1776
1	1	661	549	1777
1	1	661	549	1778
1	1	661	549	1779
1	1	661	549	1780
1	1	661	549	1781
1	1	661	549	1782
1	1	662	551	1783
1	1	662	551	1784
1	1	662	551	1785
1	1	662	551	1786
1	1	662	551	1787
1	1	662	551	1788
1	1	662	551	1789
1	1	662	551	1790
1	1	662	554	1791
1	1	662	554	1792
1	1	662	554	1793
1	1	662	554	1794
1	1	662	554	1795
1	1	662	554	1796
1	1	662	554	1797
1	1	662	554	1798
1	1	663	556	1799
1	1	663	556	1800
1	1	663	556	1801
1	1	663	556	1802
1	1	663	556	1803
1	1	663	556	1804
1	1	663	556	1805
1	1	663	556	1806
1	1	663	558	1807
1	1	663	558	1808
1	1	663	558	1809
1	1	663	558	1810
1	1	663	558	1811
1	1	663	558	1812
1	1	663	558	1813
1	1	663	558	1814
1	1	664	560	1815
1	1	664	560	1816
1	1	664	560	1817
1	1	664	560	1818
1	1	664	560	1819
1	1	664	560	1820
1	1	664	560	1821
1	1	664	560	1822
1	1	665	563	1823
1	1	665	563	1824
1	1	665	563	1825
1	1	665	563	1826
1	1	665	563	1827
1	1	665	563	1828
1	1	665	563	1829
1	1	665	563	1830
1	1	667	568	1831
1	1	667	568	1832
1	1	667	568	1833
1	1	667	568	1834
1	1	667	568	1835
1	1	667	568	1836
1	1	667	568	1837
1	1	668	571	1838
1	1	668	571	1839
1	1	668	571	1840
1	1	668	571	1841
1	1	668	571	1842
1	1	668	571	1843
1	1	668	571	1844
1	1	668	571	1845
1	1	668	571	1846
1	1	670	576	1847
1	1	670	576	1848
1	1	670	576	1849
1	1	670	576	1850
1	1	670	576	1851
1	1	670	576	1852
1	1	670	576	1853
1	1	670	576	1854
1	1	672	582	1855
1	1	672	582	1856
1	1	672	582	1857
1	1	672	582	1858
1	1	672	582	1859
1	1	672	582	1860
1	1	672	582	1861
1	1	672	582	1862
1	1	672	585	1863
1	1	672	585	1864
1	1	672	585	1865
1	1	672	585	1866
1	1	672	585	1867
1	1	672	585	1868
1	1	672	585	1869
1	1	672	585	1870
1	1	673	589	1871
1	1	673	589	1872
1	1	673	589	1873
1	1	673	589	1874
1	1	673	589	1875
1	1	673	589	1876
1	1	673	589	1877
1	1	673	589	1878
1	1	673	593	1879
1	1	673	593	1880
1	1	673	593	1881
1	1	673	593	1882
1	1	673	593	1883
1	1	673	593	1884
1	1	673	593	1885
1	1	673	593	1886
1	1	673	596	1887
1	1	673	596	1888
1	1	673	596	1889
1	1	673	596	1890
1	1	673	596	1891
1	1	673	596	1892
1	1	673	596	1893
1	1	673	596	1894
1	1	674	600	1895
1	1	674	600	1896
1	1	674	600	1897
1	1	674	600	1898
1	1	674	600	1899
1	1	674	600	1900
1	1	674	600	1901
1	1	674	600	1902
1	1	675	602	1903
1	1	675	602	1904
1	1	675	602	1905
1	1	675	602	1906
1	1	675	602	1907
1	1	675	602	1908
1	1	675	602	1909
1	1	675	602	1910
1	1	676	605	1911
1	1	676	605	1912
1	1	676	605	1913
1	1	676	605	1914
1	1	676	605	1915
1	1	676	605	1916
1	1	676	605	1917
1	1	676	605	1918
1	1	678	609	1919
1	1	678	609	1920
1	1	678	609	1921
1	1	678	609	1922
1	1	678	609	1923
1	1	678	609	1924
1	1	678	609	1925
1	1	678	609	1926
1	1	678	613	1927
1	1	678	613	1928
1	1	678	613	1929
1	1	678	613	1930
1	1	678	613	1931
1	1	678	613	1932
1	1	678	613	1933
1	1	678	613	1934
1	1	679	616	1935
1	1	679	616	1936
1	1	679	616	1937
1	1	679	616	1938
1	1	679	616	1939
1	1	679	616	1940
1	1	679	616	1941
1	1	679	616	1942
1	1	681	619	1943
1	1	681	619	1944
1	1	681	619	1945
1	1	681	619	1946
1	1	681	619	1947
1	1	681	619	1948
1	1	681	619	1949
1	1	681	619	1950
1	1	681	622	1951
1	1	681	622	1952
1	1	681	622	1953
1	1	681	622	1954
1	1	681	622	1955
1	1	681	622	1956
1	1	681	622	1957
1	1	681	622	1958
1	1	682	626	1959
1	1	682	626	1960
1	1	682	626	1961
1	1	682	626	1962
1	1	682	626	1963
1	1	682	626	1964
1	1	682	626	1965
1	1	682	626	1966
1	1	682	628	1967
1	1	682	628	1968
1	1	682	628	1969
1	1	682	628	1970
1	1	682	628	1971
1	1	682	628	1972
1	1	682	628	1973
1	1	682	628	1974
1	1	683	631	1975
1	1	683	631	1976
1	1	683	631	1977
1	1	683	631	1978
1	1	683	631	1979
1	1	683	631	1980
1	1	683	631	1981
1	1	683	631	1982
1	1	683	634	1983
1	1	683	634	1984
1	1	683	634	1985
1	1	683	634	1986
1	1	683	634	1987
1	1	683	634	1988
1	1	683	634	1989
1	1	683	634	1990
1	1	683	638	1991
1	1	683	638	1992
1	1	683	638	1993
1	1	683	638	1994
1	1	683	638	1995
1	1	683	638	1996
1	1	683	638	1997
1	1	683	638	1998
1	1	684	642	1999
1	1	684	642	2000
1	1	684	642	2001
1	1	684	642	2002
1	1	684	642	2003
1	1	684	642	2004
1	1	684	642	2005
1	1	684	642	2006
1	1	685	645	2007
1	1	685	645	2008
1	1	685	645	2009
1	1	685	645	2010
1	1	685	645	2011
1	1	685	645	2012
1	1	685	645	2013
1	1	685	645	2014
1	1	687	648	2015
1	1	687	648	2016
1	1	687	648	2017
[truncated: 113,874 more rows]
