# Supplementary material for: Quantifying gaze and mouse interactions on spatial visual interfaces with a new movement analytics methodology
Source: PLoS One. 2017 Aug 4;12(8):e0181818. doi: 10.1371/journal.pone.0181818 (PMC5544210; doi:10.1371/journal.pone.0181818)
Supplement: S1 Data — (ZIP) [file pone.0181818.s002.zip › Task_2_EyeTrajectories.csv]

TaskNo	PartNo	GazePointX	GazePointY	Time
2	1	862	290	0
2	1	855	289	3
2	1	854	292	6
2	1	861	297	9
2	1	865	294	13
2	1	869	290	16
2	1	865	286	20
2	1	870	286	23
2	1	866	293	26
2	1	870	294	30
2	1	868	297	33
2	1	867	295	36
2	1	870	287	39
2	1	867	297	43
2	1	866	293	46
2	1	865	300	49
2	1	866	290	53
2	1	866	295	56
2	1	866	294	60
2	1	868	305	63
2	1	872	291	66
2	1	867	295	69
2	1	869	295	73
2	1	870	299	76
2	1	866	297	79
2	1	866	300	83
2	1	864	297	86
2	1	865	292	90
2	1	863	299	93
2	1	865	293	96
2	1	868	292	99
2	1	871	289	103
2	1	865	291	106
2	1	868	293	109
2	1	871	294	113
2	1	864	291	116
2	1	865	296	119
2	1	866	295	123
2	1	867	294	126
2	1	867	295	130
2	1	870	295	133
2	1	868	288	136
2	1	870	292	139
2	1	867	295	143
2	1	869	292	146
2	1	867	298	149
2	1	864	293	153
2	1	863	295	156
2	1	865	298	160
2	1	867	291	163
2	1	871	302	166
2	1	872	298	169
2	1	867	302	173
2	1	867	296	176
2	1	863	293	179
2	1	869	299	183
2	1	865	296	186
2	1	867	294	189
2	1	867	292	193
2	1	868	297	196
2	1	869	299	199
2	1	868	297	203
2	1	866	298	206
2	1	867	290	209
2	1	864	297	213
2	1	867	303	216
2	1	867	289	219
2	1	867	297	223
2	1	864	297	226
2	1	866	296	229
2	1	866	293	233
2	1	865	293	236
2	1	864	294	239
2	1	864	294	243
2	1	864	301	246
2	1	860	289	249
2	1	866	293	253
2	1	861	288	256
2	1	866	293	259
2	1	868	294	263
2	1	863	287	266
2	1	868	286	269
2	1	867	293	273
2	1	868	289	276
2	1	869	292	279
2	1	865	293	283
2	1	864	300	286
2	1	866	298	289
2	1	863	294	293
2	1	861	299	296
2	1	860	291	299
2	1	862	286	303
2	1	859	292	306
2	1	861	287	309
2	1	863	292	313
2	1	862	289	316
2	1	863	286	319
2	1	859	284	323
2	1	864	292	326
2	1	863	295	329
2	1	861	290	333
2	1	865	289	336
2	1	863	285	339
2	1	863	286	343
2	1	865	290	346
2	1	865	290	349
2	1	861	291	353
2	1	864	295	356
2	1	858	288	359
2	1	863	293	363
2	1	861	294	366
2	1	864	287	369
2	1	862	296	373
2	1	861	296	376
2	1	859	289	379
2	1	861	294	383
2	1	863	290	386
2	1	865	295	389
2	1	863	291	393
2	1	862	288	396
2	1	862	290	399
2	1	864	293	403
2	1	862	290	406
2	1	862	292	409
2	1	861	295	413
2	1	864	294	416
2	1	865	297	419
2	1	861	295	423
2	1	863	285	426
2	1	863	289	429
2	1	862	293	433
2	1	863	295	436
2	1	863	291	439
2	1	865	288	443
2	1	866	291	446
2	1	864	286	449
2	1	860	287	453
2	1	863	288	456
2	1	864	291	459
2	1	864	291	463
2	1	865	287	466
2	1	866	289	469
2	1	861	290	473
2	1	863	291	476
2	1	861	292	479
2	1	860	292	483
2	1	864	285	486
2	1	865	289	489
2	1	862	289	493
2	1	862	293	496
2	1	864	294	499
2	1	863	291	503
2	1	862	297	506
2	1	864	290	509
2	1	862	290	513
2	1	865	293	516
2	1	860	292	519
2	1	864	296	523
2	1	865	287	526
2	1	861	286	529
2	1	864	288	533
2	1	863	282	536
2	1	862	288	539
2	1	861	288	543
2	1	862	287	546
2	1	862	292	549
2	1	862	288	553
2	1	862	288	556
2	1	864	285	559
2	1	863	290	563
2	1	862	289	566
2	1	863	286	569
2	1	862	287	573
2	1	862	283	576
2	1	863	286	579
2	1	865	286	583
2	1	863	289	586
2	1	864	290	589
2	1	867	289	593
2	1	863	285	596
2	1	865	290	599
2	1	865	288	603
2	1	863	287	606
2	1	861	291	609
2	1	866	287	613
2	1	862	287	616
2	1	867	284	619
2	1	870	288	623
2	1	868	295	626
2	1	866	297	629
2	1	866	295	633
2	1	864	291	636
2	1	862	284	639
2	1	869	290	643
2	1	865	282	646
2	1	865	294	649
2	1	867	283	653
2	1	861	290	656
2	1	864	288	659
2	1	861	289	663
2	1	865	293	666
2	1	865	295	669
2	1	863	290	673
2	1	862	291	676
2	1	860	287	679
2	1	863	292	683
2	1	863	286	686
2	1	863	291	689
2	1	864	289	693
2	1	865	293	696
2	1	862	295	699
2	1	867	292	703
2	1	863	299	706
2	1	864	294	709
2	1	868	295	713
2	1	864	293	716
2	1	864	286	719
2	1	865	289	723
2	1	863	295	726
2	1	864	284	729
2	1	867	288	733
2	1	868	288	736
2	1	864	286	739
2	1	865	287	743
2	1	865	289	746
2	1	863	292	749
2	1	866	287	753
2	1	863	291	756
2	1	855	291	759
2	1	840	294	763
2	1	821	298	766
2	1	805	303	769
2	1	795	307	773
2	1	791	317	776
2	1	792	326	779
2	1	797	329	783
2	1	803	330	786
2	1	807	334	789
2	1	805	327	793
2	1	803	325	796
2	1	804	325	799
2	1	806	321	803
2	1	801	323	806
2	1	803	324	809
2	1	803	325	813
2	1	807	323	816
2	1	807	325	819
2	1	807	323	823
2	1	805	322	826
2	1	804	324	829
2	1	804	326	833
2	1	803	324	836
2	1	801	323	839
2	1	804	327	843
2	1	806	321	846
2	1	803	323	849
2	1	803	326	853
2	1	804	324	856
2	1	804	327	859
2	1	799	322	863
2	1	804	329	866
2	1	802	323	869
2	1	804	323	873
2	1	805	317	876
2	1	803	322	879
2	1	804	323	883
2	1	801	322	886
2	1	802	318	889
2	1	802	318	893
2	1	804	325	896
2	1	802	317	899
2	1	800	324	903
2	1	801	327	906
2	1	803	321	909
2	1	803	324	913
2	1	800	324	916
2	1	803	323	919
2	1	804	324	923
2	1	803	323	926
2	1	804	322	929
2	1	802	324	933
2	1	802	325	936
2	1	803	326	939
2	1	802	322	943
2	1	800	319	946
2	1	797	321	949
2	1	799	319	953
2	1	799	323	956
2	1	802	327	959
2	1	805	329	963
2	1	805	323	966
2	1	800	325	969
2	1	804	322	973
2	1	800	320	976
2	1	800	322	979
2	1	799	329	983
2	1	796	323	986
2	1	796	325	989
2	1	798	324	993
2	1	800	321	996
2	1	799	321	999
2	1	800	323	1003
2	1	802	323	1006
2	1	805	322	1009
2	1	802	323	1013
2	1	804	326	1016
2	1	803	328	1019
2	1	803	327	1023
2	1	803	329	1026
2	1	797	327	1029
2	1	800	329	1033
2	1	796	324	1036
2	1	801	323	1039
2	1	797	325	1043
2	1	795	324	1046
2	1	798	323	1049
2	1	797	327	1053
2	1	798	325	1056
2	1	796	321	1059
2	1	804	329	1063
2	1	804	326	1066
2	1	800	325	1069
2	1	804	325	1073
2	1	803	328	1076
2	1	803	329	1079
2	1	803	324	1083
2	1	801	329	1086
2	1	800	330	1089
2	1	788	330	1093
2	1	774	339	1096
2	1	761	352	1099
2	1	755	359	1103
2	1	762	360	1106
2	1	770	356	1109
2	1	772	357	1113
2	1	774	353	1116
2	1	773	356	1119
2	1	771	356	1123
2	1	772	355	1126
2	1	769	353	1129
2	1	773	353	1133
2	1	771	349	1136
2	1	771	348	1139
2	1	768	355	1143
2	1	768	346	1146
2	1	772	355	1149
2	1	767	354	1153
2	1	765	354	1156
2	1	766	355	1159
2	1	768	356	1163
2	1	769	358	1166
2	1	769	355	1169
2	1	769	349	1173
2	1	770	360	1176
2	1	767	351	1179
2	1	770	359	1183
2	1	770	357	1186
2	1	766	360	1189
2	1	767	355	1193
2	1	770	356	1196
2	1	770	359	1199
2	1	768	353	1203
2	1	768	358	1206
2	1	772	354	1209
2	1	769	354	1213
2	1	766	354	1216
2	1	771	352	1219
2	1	770	354	1223
2	1	771	354	1226
2	1	770	358	1229
2	1	768	355	1233
2	1	771	356	1236
2	1	770	361	1239
2	1	772	357	1243
2	1	772	361	1246
2	1	773	359	1249
2	1	771	355	1253
2	1	771	355	1256
2	1	768	360	1259
2	1	767	361	1263
2	1	765	351	1266
2	1	767	355	1269
2	1	767	357	1273
2	1	768	355	1276
2	1	771	361	1279
2	1	768	358	1283
2	1	765	357	1286
2	1	769	358	1289
2	1	767	363	1293
2	1	770	354	1296
2	1	767	352	1299
2	1	770	360	1303
2	1	767	356	1306
2	1	767	358	1309
2	1	770	352	1313
2	1	776	364	1316
2	1	767	366	1319
2	1	751	376	1323
2	1	734	400	1326
2	1	712	411	1329
2	1	697	437	1333
2	1	688	447	1336
2	1	692	467	1339
2	1	696	469	1343
2	1	702	475	1346
2	1	701	478	1349
2	1	704	476	1353
2	1	705	468	1356
2	1	708	457	1359
2	1	706	466	1363
2	1	706	466	1366
2	1	702	469	1369
2	1	702	473	1373
2	1	703	465	1376
2	1	705	470	1379
2	1	702	464	1383
2	1	704	461	1386
2	1	699	463	1389
2	1	699	465	1393
2	1	701	464	1396
2	1	700	464	1399
2	1	699	467	1403
2	1	699	468	1406
2	1	700	469	1409
2	1	699	468	1413
2	1	700	467	1416
2	1	699	467	1419
2	1	700	467	1423
2	1	702	465	1426
2	1	701	466	1429
2	1	700	469	1433
2	1	700	468	1436
2	1	699	467	1439
2	1	702	468	1443
2	1	701	467	1446
2	1	704	470	1449
2	1	702	465	1453
2	1	700	462	1456
2	1	698	466	1459
2	1	701	467	1463
2	1	702	467	1466
2	1	701	470	1469
2	1	699	467	1473
2	1	702	464	1476
2	1	702	467	1479
2	1	700	467	1483
2	1	702	468	1486
2	1	701	465	1489
2	1	702	470	1493
2	1	702	465	1496
2	1	700	468	1499
2	1	697	468	1503
2	1	700	473	1506
2	1	698	470	1509
2	1	700	471	1513
2	1	702	473	1516
2	1	700	469	1519
2	1	701	469	1523
2	1	698	469	1526
2	1	702	468	1529
2	1	702	465	1533
2	1	703	467	1536
2	1	699	472	1539
2	1	705	473	1543
2	1	701	465	1546
2	1	700	466	1549
2	1	702	468	1553
2	1	698	469	1556
2	1	702	471	1559
2	1	702	470	1563
2	1	700	471	1566
2	1	706	474	1569
2	1	703	469	1573
2	1	702	472	1576
2	1	704	475	1579
2	1	700	468	1583
2	1	698	460	1586
2	1	691	455	1589
2	1	692	443	1592
2	1	691	449	1596
2	1	698	451	1599
2	1	697	455	1603
2	1	694	459	1606
2	1	697	456	1609
2	1	698	462	1613
2	1	696	453	1616
2	1	699	464	1619
2	1	695	456	1622
2	1	694	453	1626
2	1	696	460	1629
2	1	698	459	1633
2	1	690	453	1636
2	1	691	457	1639
2	1	691	456	1643
2	1	694	455	1646
2	1	693	454	1649
2	1	690	457	1652
2	1	692	462	1656
2	1	693	452	1659
2	1	693	454	1662
2	1	695	460	1666
2	1	690	450	1669
2	1	693	450	1673
2	1	692	454	1676
2	1	694	455	1679
2	1	695	453	1683
2	1	695	448	1686
2	1	702	447	1689
2	1	717	429	1692
2	1	733	406	1696
2	1	751	383	1699
2	1	757	376	1703
2	1	766	377	1706
2	1	769	385	1709
2	1	768	381	1713
2	1	762	381	1716
2	1	759	380	1719
2	1	758	386	1722
2	1	754	381	1726
2	1	758	385	1729
2	1	758	381	1733
2	1	760	376	1736
2	1	763	377	1739
2	1	759	373	1743
2	1	761	378	1746
2	1	762	379	1749
2	1	758	371	1752
2	1	760	376	1756
2	1	761	373	1759
2	1	765	379	1762
2	1	763	381	1766
2	1	762	374	1769
2	1	763	381	1773
2	1	761	378	1776
2	1	762	377	1779
2	1	763	379	1783
2	1	765	378	1786
2	1	761	380	1789
2	1	766	378	1792
2	1	765	375	1796
2	1	765	377	1799
2	1	762	379	1803
2	1	759	372	1806
2	1	763	379	1809
2	1	763	379	1813
2	1	761	373	1816
2	1	764	373	1819
2	1	758	369	1822
2	1	763	374	1826
2	1	763	377	1829
2	1	759	376	1832
2	1	759	377	1836
2	1	764	379	1839
2	1	763	381	1843
2	1	763	374	1846
2	1	765	375	1849
2	1	763	375	1852
2	1	765	378	1856
2	1	761	377	1859
2	1	759	372	1862
2	1	762	377	1866
2	1	761	370	1869
2	1	762	373	1873
2	1	760	371	1876
2	1	760	365	1879
2	1	758	372	1882
2	1	762	368	1886
2	1	759	366	1889
2	1	760	366	1892
2	1	762	367	1896
2	1	760	361	1899
2	1	764	365	1902
2	1	763	362	1906
2	1	765	362	1909
2	1	764	361	1912
2	1	763	364	1916
2	1	765	364	1919
2	1	763	372	1922
2	1	762	371	1926
2	1	763	379	1929
2	1	760	382	1932
2	1	753	399	1936
2	1	740	415	1939
2	1	733	438	1943
2	1	733	444	1946
2	1	733	453	1949
2	1	730	454	1952
2	1	726	461	1956
2	1	722	476	1959
2	1	717	480	1962
2	1	710	479	1966
2	1	707	483	1969
2	1	706	474	1972
2	1	710	472	1976
2	1	715	482	1979
2	1	714	481	1982
2	1	712	476	1986
2	1	711	476	1989
2	1	713	483	1992
2	1	712	476	1996
2	1	712	479	1999
2	1	713	482	2002
2	1	713	480	2006
2	1	712	479	2009
2	1	713	479	2013
2	1	714	479	2016
2	1	711	475	2019
2	1	711	472	2022
2	1	712	475	2026
2	1	714	481	2029
2	1	715	477	2032
2	1	711	473	2036
2	1	715	479	2039
2	1	711	475	2042
2	1	715	478	2046
2	1	715	484	2049
2	1	714	482	2052
2	1	712	478	2056
2	1	711	478	2059
2	1	711	482	2062
2	1	714	485	2066
2	1	715	484	2069
2	1	715	478	2072
2	1	714	485	2076
2	1	713	481	2079
2	1	716	484	2082
2	1	714	481	2086
2	1	714	480	2089
2	1	716	483	2092
2	1	715	475	2096
2	1	716	481	2099
2	1	716	484	2102
2	1	711	473	2106
2	1	716	481	2109
2	1	713	479	2112
2	1	715	481	2116
2	1	713	475	2119
2	1	712	478	2122
2	1	713	472	2126
2	1	716	477	2129
2	1	713	474	2132
2	1	709	476	2136
2	1	710	478	2139
2	1	711	474	2142
2	1	712	478	2146
2	1	713	486	2149
2	1	716	484	2152
2	1	712	477	2156
2	1	710	479	2159
2	1	709	476	2162
2	1	712	480	2166
2	1	709	476	2169
2	1	710	476	2172
2	1	709	481	2176
2	1	711	485	2179
2	1	714	479	2182
2	1	709	474	2186
2	1	709	477	2189
2	1	713	474	2192
2	1	710	475	2196
2	1	714	475	2199
2	1	714	477	2202
2	1	710	480	2206
2	1	712	474	2209
2	1	712	474	2212
2	1	714	479	2216
2	1	712	477	2219
2	1	711	475	2222
2	1	717	473	2226
2	1	714	480	2229
2	1	710	478	2232
2	1	715	478	2236
2	1	716	480	2239
2	1	710	479	2242
2	1	713	479	2246
2	1	715	478	2249
2	1	710	485	2252
2	1	700	494	2256
2	1	684	504	2259
2	1	670	515	2262
2	1	663	528	2266
2	1	667	541	2269
2	1	667	552	2272
2	1	674	559	2276
2	1	682	564	2279
2	1	679	553	2282
2	1	682	548	2286
2	1	678	539	2289
2	1	680	537	2292
2	1	680	548	2296
2	1	674	542	2299
2	1	677	539	2302
2	1	677	545	2306
2	1	675	542	2309
2	1	677	543	2312
2	1	678	547	2316
2	1	679	539	2319
2	1	679	544	2322
2	1	677	549	2326
2	1	677	547	2329
2	1	678	544	2332
2	1	677	548	2336
2	1	676	547	2339
2	1	675	544	2342
2	1	680	547	2346
2	1	678	546	2349
2	1	677	545	2352
2	1	680	548	2356
2	1	677	547	2359
2	1	674	549	2362
2	1	678	546	2366
2	1	679	542	2369
2	1	676	544	2372
2	1	677	547	2376
2	1	675	544	2379
2	1	680	550	2382
2	1	678	546	2386
2	1	676	556	2389
2	1	678	549	2392
2	1	678	540	2396
2	1	676	543	2399
2	1	680	544	2402
2	1	682	547	2406
2	1	676	547	2409
2	1	680	546	2412
2	1	681	543	2416
2	1	678	544	2419
2	1	680	545	2422
2	1	678	548	2426
2	1	679	545	2429
2	1	680	544	2432
2	1	680	546	2436
2	1	681	548	2439
2	1	673	542	2442
2	1	680	544	2446
2	1	675	546	2449
2	1	674	546	2452
2	1	676	547	2456
2	1	678	546	2459
2	1	676	550	2462
2	1	680	548	2466
2	1	673	547	2469
2	1	675	549	2472
2	1	677	548	2476
2	1	678	549	2479
2	1	680	553	2482
2	1	676	546	2486
2	1	679	546	2489
2	1	678	549	2492
2	1	678	542	2496
2	1	681	547	2499
2	1	679	543	2502
2	1	678	547	2506
2	1	681	548	2509
2	1	680	543	2512
2	1	682	545	2516
2	1	684	546	2519
2	1	683	551	2522
2	1	680	546	2526
2	1	678	542	2529
2	1	680	541	2532
2	1	679	543	2536
2	1	680	541	2539
2	1	681	542	2542
2	1	680	544	2546
2	1	678	542	2549
2	1	678	543	2552
2	1	676	545	2556
2	1	675	544	2559
2	1	678	546	2562
2	1	678	542	2566
2	1	682	555	2569
2	1	678	550	2572
2	1	680	552	2576
2	1	683	550	2579
2	1	679	548	2582
2	1	675	547	2586
2	1	683	546	2589
2	1	678	547	2592
2	1	678	547	2596
2	1	678	551	2599
2	1	678	548	2602
2	1	680	545	2606
2	1	677	551	2609
2	1	676	540	2612
2	1	681	554	2616
2	1	678	541	2619
2	1	677	541	2622
2	1	680	548	2626
2	1	676	548	2629
2	1	672	561	2632
2	1	670	579	2636
2	1	659	590	2639
2	1	655	595	2642
2	1	659	606	2646
2	1	664	610	2649
2	1	663	612	2652
2	1	666	610	2656
2	1	666	597	2659
2	1	666	599	2662
2	1	665	600	2666
2	1	665	596	2669
2	1	666	606	2672
2	1	664	607	2676
2	1	667	601	2679
2	1	667	601	2682
2	1	664	604	2686
2	1	664	603	2689
2	1	667	610	2692
2	1	663	608	2696
2	1	667	601	2699
2	1	661	597	2702
2	1	666	601	2706
2	1	665	597	2709
2	1	666	604	2712
2	1	664	600	2716
2	1	665	604	2719
2	1	668	599	2722
2	1	661	604	2726
2	1	663	600	2729
2	1	662	604	2732
2	1	666	607	2736
2	1	664	601	2739
2	1	672	604	2742
2	1	667	604	2746
2	1	666	605	2749
2	1	667	600	2752
2	1	669	599	2756
2	1	665	603	2759
2	1	668	606	2762
2	1	667	603	2766
2	1	665	602	2769
2	1	667	605	2772
2	1	671	604	2776
2	1	667	611	2779
2	1	667	610	2782
2	1	667	603	2786
2	1	670	605	2789
2	1	665	601	2792
2	1	663	604	2796
2	1	663	607	2799
2	1	665	601	2802
2	1	666	608	2806
2	1	663	603	2809
2	1	664	607	2812
2	1	666	612	2816
2	1	667	614	2819
2	1	664	612	2822
2	1	666	611	2826
2	1	667	604	2829
2	1	662	602	2832
2	1	663	600	2836
2	1	665	605	2839
2	1	665	604	2842
2	1	663	606	2846
2	1	666	600	2849
2	1	665	604	2852
2	1	664	599	2856
2	1	666	601	2859
2	1	666	601	2862
2	1	668	603	2866
2	1	669	602	2869
2	1	664	598	2872
2	1	665	601	2876
2	1	664	604	2879
2	1	667	605	2882
2	1	663	595	2886
2	1	665	597	2889
2	1	666	603	2892
2	1	666	603	2896
2	1	664	601	2899
2	1	667	599	2902
2	1	666	600	2906
2	1	666	602	2909
2	1	665	601	2912
2	1	662	591	2916
2	1	670	608	2919
2	1	665	602	2922
2	1	666	605	2926
2	1	664	600	2929
2	1	663	600	2932
2	1	665	608	2936
2	1	667	609	2939
2	1	668	606	2942
2	1	664	604	2946
2	1	665	608	2949
2	1	666	602	2952
2	1	667	604	2956
2	1	666	602	2959
2	1	671	609	2962
2	1	667	601	2966
2	1	665	604	2969
2	1	667	602	2972
2	1	668	600	2976
2	1	665	610	2979
2	1	668	601	2982
2	1	665	605	2986
2	1	666	602	2989
2	1	665	602	2992
2	1	667	599	2996
2	1	666	597	2999
2	1	665	604	3002
2	1	665	598	3006
2	1	667	601	3009
2	1	665	600	3012
2	1	662	596	3016
2	1	665	606	3019
2	1	663	601	3022
2	1	665	599	3026
2	1	665	598	3029
2	1	664	604	3032
2	1	665	594	3036
2	1	666	600	3039
2	1	663	596	3042
2	1	668	596	3046
2	1	665	595	3049
2	1	664	599	3052
2	1	665	601	3056
2	1	666	598	3059
2	1	666	600	3062
2	1	666	596	3066
2	1	663	598	3069
2	1	665	604	3072
2	1	665	601	3076
2	1	662	603	3079
2	1	668	596	3082
2	1	665	599	3086
2	1	666	595	3089
2	1	664	594	3092
2	1	667	600	3096
2	1	666	601	3099
2	1	662	600	3102
2	1	668	601	3106
2	1	662	597	3109
2	1	668	593	3112
2	1	665	600	3116
2	1	668	602	3119
2	1	666	599	3122
2	1	667	598	3126
2	1	662	593	3129
2	1	669	601	3132
2	1	664	593	3136
2	1	664	593	3139
2	1	664	590	3142
2	1	664	588	3146
2	1	663	593	3149
2	1	663	598	3152
2	1	659	591	3156
2	1	667	597	3159
2	1	665	600	3162
2	1	666	599	3166
2	1	664	594	3169
2	1	666	595	3172
2	1	665	596	3176
2	1	664	600	3179
2	1	664	594	3182
2	1	663	595	3186
2	1	663	600	3189
2	1	665	593	3192
2	1	664	595	3196
2	1	667	595	3199
2	1	667	595	3202
2	1	667	595	3206
2	1	666	591	3209
2	1	667	593	3212
2	1	667	597	3216
2	1	665	602	3219
2	1	666	602	3222
2	1	665	592	3226
2	1	665	591	3229
2	1	665	592	3232
2	1	665	598	3236
2	1	667	593	3239
2	1	666	600	3242
2	1	665	591	3246
2	1	664	597	3249
2	1	663	589	3252
2	1	668	597	3256
2	1	665	593	3259
2	1	670	598	3262
2	1	663	596	3266
2	1	666	599	3269
2	1	665	589	3272
2	1	662	597	3276
2	1	668	593	3279
2	1	666	600	3282
2	1	662	590	3286
2	1	662	588	3289
2	1	662	589	3292
2	1	666	591	3296
2	1	661	585	3299
2	1	666	598	3302
2	1	664	593	3306
2	1	662	585	3309
2	1	667	589	3312
2	1	665	586	3316
2	1	663	592	3319
2	1	667	591	3322
2	1	665	598	3326
2	1	672	614	3329
2	1	677	629	3332
2	1	693	638	3335
2	1	699	644	3339
2	1	700	656	3342
2	1	690	655	3346
2	1	685	676	3349
2	1	685	667	3352
2	1	686	671	3356
2	1	687	667	3359
2	1	687	661	3362
2	1	695	662	3366
2	1	694	662	3369
2	1	689	660	3372
2	1	689	670	3376
2	1	690	667	3379
2	1	691	665	3382
2	1	684	662	3386
2	1	689	666	3389
2	1	686	662	3392
2	1	689	666	3396
2	1	691	665	3399
2	1	691	666	3402
2	1	690	664	3405
2	1	693	664	3409
2	1	691	659	3412
2	1	688	661	3416
2	1	688	659	3419
2	1	687	669	3422
2	1	689	661	3426
2	1	688	659	3429
2	1	688	662	3432
2	1	688	657	3435
2	1	690	666	3439
2	1	683	664	3442
2	1	684	660	3445
2	1	689	665	3449
2	1	690	666	3452
2	1	689	661	3456
2	1	692	666	3459
2	1	691	661	3462
2	1	690	657	3466
2	1	688	661	3469
2	1	688	662	3472
2	1	687	665	3475
2	1	692	662	3479
2	1	691	666	3482
2	1	692	671	3486
2	1	690	660	3489
2	1	691	666	3492
2	1	693	663	3496
2	1	691	663	3499
2	1	689	664	3502
2	1	689	666	3505
2	1	688	665	3509
2	1	686	657	3512
2	1	689	666	3515
2	1	689	671	3519
2	1	690	667	3522
2	1	685	664	3526
2	1	686	661	3529
2	1	685	664	3532
2	1	685	666	3535
2	1	689	663	3539
2	1	686	664	3542
2	1	688	672	3545
2	1	689	669	3549
2	1	687	670	3552
2	1	688	672	3556
2	1	688	673	3559
2	1	689	667	3562
2	1	690	666	3566
2	1	690	671	3569
2	1	690	663	3572
2	1	690	665	3575
2	1	692	661	3579
2	1	695	655	3582
2	1	689	657	3586
2	1	690	657	3589
2	1	688	658	3592
2	1	686	661	3596
2	1	685	664	3599
2	1	686	663	3602
2	1	685	663	3605
2	1	686	660	3609
2	1	687	665	3612
2	1	688	663	3615
2	1	687	666	3619
2	1	691	666	3622
2	1	696	663	3626
2	1	690	659	3629
2	1	691	662	3632
2	1	690	658	3635
2	1	685	666	3639
2	1	688	661	3642
2	1	687	668	3645
2	1	686	667	3649
2	1	687	667	3652
2	1	688	669	3656
2	1	689	671	3659
2	1	687	673	3662
2	1	690	664	3666
2	1	687	669	3669
2	1	692	671	3672
2	1	691	665	3675
2	1	694	656	3679
2	1	694	665	3682
2	1	693	669	3685
2	1	695	659	3689
2	1	696	660	3692
2	1	697	665	3696
2	1	694	662	3699
2	1	692	658	3702
2	1	692	661	3705
2	1	690	658	3709
2	1	690	660	3712
2	1	693	665	3715
2	1	695	662	3719
2	1	699	658	3722
2	1	696	666	3726
2	1	694	665	3729
2	1	696	660	3732
2	1	693	662	3735
2	1	691	666	3739
2	1	693	664	3742
2	1	693	662	3745
2	1	697	663	3749
2	1	696	667	3752
2	1	700	658	3755
2	1	697	663	3759
2	1	693	660	3762
2	1	693	661	3765
2	1	693	661	3769
2	1	695	664	3772
2	1	694	666	3775
2	1	694	666	3779
2	1	697	667	3782
2	1	698	665	3785
2	1	697	670	3789
2	1	694	670	3792
2	1	702	670	3795
2	1	699	661	3799
2	1	699	655	3802
2	1	699	656	3805
2	1	698	662	3809
2	1	695	662	3812
2	1	694	668	3815
2	1	694	666	3819
2	1	695	666	3822
2	1	694	665	3825
2	1	693	670	3829
2	1	697	665	3832
2	1	696	666	3835
2	1	695	672	3839
2	1	696	669	3842
2	1	694	670	3845
2	1	696	667	3849
2	1	696	659	3852
2	1	693	668	3855
2	1	698	659	3859
2	1	695	658	3862
2	1	694	664	3865
2	1	695	661	3869
2	1	696	661	3872
2	1	697	654	3875
2	1	697	663	3879
2	1	694	658	3882
2	1	698	660	3885
2	1	695	665	3889
2	1	696	665	3892
2	1	699	665	3895
2	1	698	664	3899
2	1	697	662	3902
2	1	696	666	3905
2	1	698	664	3909
2	1	696	661	3912
2	1	700	669	3915
2	1	695	665	3919
2	1	700	662	3922
2	1	694	665	3925
2	1	699	669	3929
2	1	699	669	3932
2	1	700	659	3935
2	1	699	659	3939
2	1	698	665	3942
2	1	698	662	3945
2	1	697	670	3949
2	1	697	670	3952
2	1	696	667	3955
2	1	701	666	3959
2	1	698	668	3962
2	1	695	669	3965
2	1	696	668	3969
2	1	698	674	3972
2	1	696	667	3975
2	1	697	668	3979
2	1	696	671	3982
2	1	696	670	3985
2	1	696	668	3989
2	1	696	665	3992
2	1	692	674	3995
2	1	697	671	3999
2	1	696	667	4002
2	1	695	669	4005
2	1	695	672	4009
2	1	693	675	4012
2	1	696	659	4015
2	1	694	671	4019
2	1	696	665	4022
2	1	697	669	4025
2	1	695	664	4029
2	1	697	665	4032
2	1	695	669	4035
2	1	694	667	4039
2	1	694	673	4042
2	1	698	666	4045
2	1	698	671	4049
2	1	699	666	4052
2	1	695	669	4055
2	1	697	669	4059
2	1	698	674	4062
2	1	698	670	4065
2	1	696	672	4069
2	1	693	677	4072
2	1	695	672	4075
2	1	696	670	4079
2	1	695	666	4082
2	1	698	671	4085
2	1	695	671	4089
2	1	696	670	4092
2	1	694	673	4095
2	1	695	672	4099
2	1	698	671	4102
2	1	698	671	4105
2	1	697	670	4109
2	1	695	671	4112
2	1	697	671	4115
2	1	697	670	4119
2	1	695	669	4122
2	1	699	670	4125
2	1	695	672	4129
2	1	693	670	4132
2	1	697	668	4135
2	1	696	671	4139
2	1	698	667	4142
2	1	695	670	4145
2	1	696	677	4149
2	1	698	680	4152
2	1	697	675	4155
2	1	697	674	4159
2	1	698	673	4162
2	1	701	681	4165
2	1	694	671	4169
2	1	697	674	4172
2	1	695	670	4175
2	1	695	676	4179
2	1	696	678	4182
2	1	698	674	4185
2	1	696	673	4189
2	1	691	673	4192
2	1	694	678	4195
2	1	698	683	4199
2	1	696	681	4202
2	1	699	685	4205
2	1	713	692	4209
2	1	726	710	4212
2	1	746	714	4215
2	1	760	719	4219
2	1	763	717	4222
2	1	761	738	4225
2	1	757	750	4229
2	1	752	744	4232
2	1	754	736	4235
2	1	749	730	4239
2	1	750	724	4242
2	1	750	733	4245
2	1	751	734	4249
2	1	749	735	4252
2	1	751	737	4255
2	1	750	741	4259
2	1	753	730	4262
2	1	753	733	4265
2	1	752	746	4269
2	1	750	734	4272
2	1	752	745	4275
2	1	750	731	4279
2	1	751	739	4282
2	1	752	732	4285
2	1	751	733	4289
2	1	749	749	4292
2	1	752	741	4295
2	1	751	746	4299
2	1	753	743	4302
2	1	750	743	4305
2	1	751	739	4309
2	1	754	736	4312
2	1	752	747	4315
2	1	751	733	4319
2	1	755	739	4322
2	1	753	734	4325
2	1	755	741	4329
2	1	755	734	4332
2	1	752	741	4335
2	1	754	729	4339
2	1	754	740	4342
2	1	756	735	4345
2	1	753	736	4349
2	1	758	731	4352
2	1	757	742	4355
2	1	758	737	4359
2	1	758	735	4362
2	1	760	733	4365
2	1	757	738	4369
2	1	754	729	4372
2	1	754	732	4375
2	1	750	737	4379
2	1	754	746	4382
2	1	752	740	4385
2	1	751	735	4389
2	1	753	735	4392
2	1	756	743	4395
2	1	757	733	4399
2	1	758	729	4402
2	1	758	734	4405
2	1	759	735	4409
2	1	757	738	4412
2	1	760	732	4415
2	1	753	722	4419
2	1	752	745	4422
2	1	752	734	4425
2	1	753	732	4429
2	1	752	742	4432
2	1	754	746	4435
2	1	756	730	4439
2	1	755	739	4442
2	1	757	744	4445
2	1	759	732	4449
2	1	757	738	4452
2	1	757	725	4455
2	1	755	735	4459
2	1	757	734	4462
2	1	753	732	4465
2	1	750	725	4469
2	1	754	730	4472
2	1	753	730	4475
2	1	756	730	4479
2	1	754	735	4482
2	1	757	737	4485
2	1	751	728	4489
2	1	756	731	4492
2	1	754	738	4495
2	1	754	734	4499
2	1	755	734	4502
2	1	754	731	4505
2	1	755	734	4509
2	1	754	737	4512
2	1	756	733	4515
2	1	756	737	4519
2	1	753	738	4522
2	1	752	738	4525
2	1	751	737	4529
2	1	752	740	4532
2	1	756	743	4535
2	1	756	744	4539
2	1	755	733	4542
2	1	753	740	4545
2	1	755	739	4549
2	1	755	737	4552
2	1	756	750	4555
2	1	754	748	4559
2	1	757	743	4562
2	1	758	745	4565
2	1	755	743	4569
2	1	755	746	4572
2	1	753	737	4575
2	1	754	733	4579
2	1	753	742	4582
2	1	756	730	4585
2	1	753	745	4589
2	1	752	734	4592
2	1	754	733	4595
2	1	754	738	4599
2	1	755	738	4602
2	1	754	734	4605
2	1	756	737	4609
2	1	751	741	4612
2	1	756	739	4615
2	1	755	745	4619
2	1	755	747	4622
2	1	758	737	4625
2	1	758	734	4629
2	1	757	727	4632
2	1	756	743	4635
2	1	753	742	4639
2	1	752	741	4642
2	1	758	746	4645
2	1	755	750	4649
2	1	757	741	4652
2	1	757	735	4655
2	1	755	736	4659
2	1	754	736	4662
2	1	755	744	4665
2	1	756	732	4669
2	1	755	738	4672
2	1	757	738	4675
2	1	750	729	4679
2	1	753	742	4682
2	1	755	723	4685
2	1	753	737	4689
2	1	756	735	4692
2	1	756	734	4695
2	1	755	727	4699
2	1	755	736	4702
2	1	758	733	4705
2	1	754	734	4709
2	1	754	730	4712
2	1	752	731	4715
2	1	753	727	4719
2	1	756	739	4722
2	1	753	728	4725
2	1	752	731	4729
2	1	750	734	4732
2	1	753	730	4735
2	1	753	736	4739
2	1	751	735	4742
2	1	756	739	4745
2	1	749	733	4749
2	1	751	746	4752
2	1	751	736	4755
2	1	752	732	4759
2	1	755	744	4762
2	1	758	734	4765
2	1	758	740	4769
2	1	756	732	4772
2	1	752	732	4775
2	1	749	749	4779
2	1	752	735	4782
2	1	754	729	4785
2	1	751	727	4789
2	1	753	743	4792
2	1	758	734	4795
2	1	753	740	4799
2	1	749	740	4802
2	1	753	742	4805
2	1	753	740	4809
2	1	754	741	4812
2	1	752	743	4815
2	1	751	742	4819
2	1	752	745	4822
2	1	752	738	4825
2	1	751	736	4829
2	1	753	732	4832
2	1	757	731	4835
2	1	753	729	4839
2	1	754	738	4842
2	1	750	736	4845
2	1	754	739	4849
2	1	753	730	4852
2	1	756	737	4855
2	1	749	741	4859
2	1	750	742	4862
2	1	753	738	4865
2	1	753	739	4869
2	1	750	731	4872
2	1	753	740	4875
2	1	753	731	4879
2	1	753	728	4882
2	1	752	733	4885
2	1	752	740	4889
2	1	753	752	4892
2	1	756	737	4895
2	1	766	745	4899
2	1	783	746	4902
2	1	787	752	4905
2	1	796	756	4909
2	1	798	756	4912
2	1	795	755	4915
2	1	790	770	4919
2	1	791	766	4922
2	1	790	756	4925
2	1	790	764	4929
2	1	793	768	4932
2	1	792	753	4935
2	1	789	753	4939
2	1	790	755	4942
2	1	790	762	4945
2	1	788	749	4949
2	1	794	756	4952
2	1	790	753	4955
2	1	790	756	4959
2	1	790	753	4962
2	1	786	755	4965
2	1	791	757	4969
2	1	789	746	4972
2	1	794	755	4975
2	1	793	762	4979
2	1	788	757	4982
2	1	791	756	4985
2	1	790	749	4989
2	1	790	751	4992
2	1	791	747	4995
2	1	788	757	4999
2	1	788	762	5002
2	1	793	754	5005
2	1	791	767	5009
2	1	788	754	5012
2	1	788	770	5015
2	1	791	756	5019
2	1	793	764	5022
2	1	790	758	5025
2	1	790	756	5029
2	1	791	754	5032
2	1	790	754	5035
2	1	791	764	5039
2	1	791	761	5042
2	1	790	759	5045
2	1	791	754	5049
2	1	790	764	5052
2	1	786	765	5055
2	1	791	759	5059
2	1	789	772	5062
2	1	786	767	5065
2	1	789	756	5069
2	1	790	751	5072
2	1	793	758	5075
2	1	790	756	5079
2	1	786	756	5082
2	1	791	751	5085
2	1	793	758	5089
2	1	791	752	5092
2	1	795	763	5095
2	1	791	760	5099
2	1	791	754	5102
2	1	787	748	5105
2	1	783	766	5109
2	1	783	760	5112
2	1	785	760	5115
2	1	786	758	5119
2	1	783	775	5122
2	1	785	769	5125
2	1	786	760	5129
2	1	786	757	5132
2	1	790	759	5135
2	1	785	755	5139
2	1	785	763	5142
2	1	787	759	5145
2	1	781	752	5149
2	1	782	759	5152
2	1	786	757	5155
2	1	788	754	5159
2	1	784	770	5162
2	1	786	765	5165
2	1	785	767	5169
2	1	787	764	5172
2	1	786	756	5175
2	1	788	759	5179
2	1	790	761	5182
2	1	786	758	5185
2	1	783	765	5189
2	1	784	763	5192
2	1	788	761	5195
2	1	789	751	5199
2	1	788	765	5202
2	1	791	761	5205
2	1	789	761	5209
2	1	787	763	5212
2	1	788	759	5215
2	1	789	748	5219
2	1	782	762	5222
2	1	784	762	5225
2	1	782	755	5229
2	1	786	773	5232
2	1	791	763	5235
2	1	793	757	5239
2	1	788	764	5242
2	1	792	762	5245
2	1	784	762	5249
2	1	783	767	5252
2	1	785	764	5255
2	1	784	763	5258
2	1	791	760	5262
2	1	790	774	5265
2	1	789	763	5269
2	1	783	761	5272
2	1	783	754	5275
2	1	786	769	5279
2	1	788	760	5282
2	1	783	763	5285
2	1	784	767	5288
2	1	781	759	5292
2	1	782	768	5295
2	1	784	770	5299
2	1	787	766	5302
2	1	787	762	5305
2	1	786	756	5309
2	1	784	757	5312
2	1	783	765	5315
2	1	781	756	5318
2	1	783	758	5322
2	1	782	770	5325
2	1	783	769	5329
2	1	784	754	5332
2	1	785	756	5335
2	1	784	760	5339
2	1	792	767	5342
2	1	808	765	5345
2	1	828	782	5348
2	1	849	782	5352
2	1	867	787	5355
2	1	875	787	5358
2	1	876	779	5362
2	1	872	792	5365
2	1	870	797	5369
2	1	872	785	5372
2	1	866	779	5375
2	1	865	775	5379
2	1	869	780	5382
2	1	864	788	5385
2	1	867	782	5388
2	1	864	783	5392
2	1	864	784	5395
2	1	871	782	5399
2	1	870	785	5402
2	1	868	785	5405
2	1	874	783	5409
2	1	869	788	5412
2	1	866	790	5415
2	1	871	783	5418
2	1	864	784	5422
2	1	872	791	5425
2	1	868	796	5428
2	1	871	786	5432
2	1	868	791	5435
2	1	868	791	5439
2	1	865	789	5442
2	1	865	783	5445
2	1	866	789	5448
2	1	862	787	5452
2	1	870	795	5455
2	1	868	772	5458
2	1	871	778	5462
2	1	862	785	5465
2	1	866	790	5469
2	1	872	787	5472
2	1	867	791	5475
2	1	870	792	5479
2	1	866	785	5482
2	1	867	796	5485
2	1	867	783	5488
2	1	867	781	5492
2	1	872	786	5495
2	1	870	799	5498
2	1	861	796	5502
2	1	865	792	5505
2	1	867	789	5509
2	1	870	786	5512
2	1	869	796	5515
2	1	866	785	5518
2	1	865	781	5522
2	1	866	786	5525
2	1	869	793	5528
2	1	869	784	5532
2	1	867	797	5535
2	1	869	784	5539
2	1	868	782	5542
2	1	867	780	5545
2	1	867	793	5548
2	1	870	793	5552
2	1	869	790	5555
2	1	864	795	5558
2	1	867	795	5562
2	1	862	802	5565
2	1	863	793	5568
2	1	863	799	5572
2	1	866	786	5575
2	1	864	794	5578
2	1	866	781	5582
2	1	862	795	5585
2	1	869	785	5588
2	1	870	783	5592
2	1	869	794	5595
2	1	866	786	5598
2	1	866	794	5602
2	1	867	781	5605
2	1	864	787	5609
2	1	866	802	5612
2	1	865	788	5615
2	1	867	797	5618
2	1	863	791	5622
2	1	861	794	5625
2	1	865	787	5628
2	1	863	787	5632
2	1	863	787	5635
2	1	870	788	5638
2	1	865	793	5642
2	1	866	779	5645
2	1	867	782	5648
2	1	868	781	5652
2	1	870	788	5655
2	1	866	792	5658
2	1	872	789	5662
2	1	867	803	5665
2	1	866	794	5668
2	1	875	780	5672
2	1	870	783	5675
2	1	870	781	5678
2	1	871	783	5682
2	1	867	794	5685
2	1	865	779	5688
2	1	867	796	5692
2	1	868	782	5695
2	1	871	793	5698
2	1	870	807	5702
2	1	871	799	5705
2	1	869	800	5708
2	1	867	798	5712
2	1	866	795	5715
2	1	871	807	5718
2	1	867	789	5722
2	1	868	790	5725
2	1	868	790	5728
2	1	870	785	5732
2	1	873	784	5735
2	1	867	778	5738
2	1	870	792	5742
2	1	870	796	5745
2	1	867	804	5748
2	1	869	806	5752
2	1	871	795	5755
2	1	865	802	5758
2	1	870	793	5762
2	1	868	792	5765
2	1	867	783	5768
2	1	869	796	5772
2	1	866	785	5775
2	1	867	784	5778
2	1	863	792	5782
2	1	870	794	5785
2	1	865	792	5788
2	1	866	790	5792
2	1	867	790	5795
2	1	873	800	5798
2	1	867	805	5802
2	1	869	805	5805
2	1	869	809	5808
2	1	867	822	5812
2	1	868	795	5815
2	1	865	808	5818
2	1	863	781	5822
2	1	865	795	5825
2	1	868	791	5828
2	1	868	791	5832
2	1	863	797	5835
2	1	869	773	5838
2	1	870	791	5842
2	1	871	777	5845
2	1	861	793	5848
2	1	865	793	5852
2	1	869	807	5855
2	1	870	788	5858
2	1	867	783	5862
2	1	867	797	5865
2	1	862	806	5868
2	1	865	781	5872
2	1	863	781	5875
2	1	869	785	5878
2	1	862	787	5882
2	1	865	777	5885
2	1	862	787	5888
2	1	866	793	5892
2	1	859	793	5895
2	1	863	801	5898
2	1	864	798	5902
2	1	864	789	5905
2	1	858	797	5908
2	1	864	790	5912
2	1	864	795	5915
2	1	864	793	5918
2	1	862	807	5922
2	1	868	798	5925
2	1	862	801	5928
2	1	861	801	5932
2	1	862	798	5935
2	1	863	779	5938
2	1	863	788	5942
2	1	866	788	5945
2	1	863	796	5948
2	1	864	788	5952
2	1	865	775	5955
2	1	867	777	5958
2	1	862	804	5962
2	1	863	807	5965
2	1	863	790	5968
2	1	865	772	5972
2	1	862	795	5975
2	1	861	789	5978
2	1	862	780	5982
2	1	865	785	5985
2	1	863	796	5988
2	1	859	793	5992
2	1	861	800	5995
2	1	862	779	5998
2	1	864	801	6002
2	1	863	801	6005
2	1	865	800	6008
2	1	860	784	6012
2	1	864	784	6015
2	1	860	795	6018
2	1	867	789	6022
2	1	879	782	6025
2	1	903	786	6028
2	1	926	793	6032
2	1	936	806	6035
2	1	934	799	6038
2	1	933	789	6042
2	1	931	794	6045
2	1	929	799	6048
2	1	927	805	6052
2	1	928	806	6055
2	1	926	804	6058
2	1	930	802	6062
2	1	928	804	6065
2	1	923	799	6068
2	1	925	795	6072
2	1	922	796	6075
2	1	922	803	6078
2	1	923	806	6082
2	1	923	804	6085
2	1	928	797	6088
2	1	931	810	6092
2	1	931	790	6095
2	1	930	813	6098
2	1	927	791	6102
2	1	923	795	6105
2	1	925	809	6108
2	1	923	808	6112
2	1	925	799	6115
2	1	925	795	6118
2	1	921	800	6122
2	1	928	794	6125
2	1	928	815	6128
2	1	930	803	6132
2	1	928	787	6135
2	1	924	799	6138
2	1	927	789	6142
2	1	923	797	6145
2	1	924	798	6148
2	1	923	804	6152
2	1	925	785	6155
2	1	930	789	6158
2	1	925	799	6162
2	1	934	790	6165
2	1	929	806	6168
2	1	923	811	6172
2	1	926	797	6175
2	1	925	796	6178
2	1	929	788	6182
2	1	928	795	6185
2	1	929	798	6188
2	1	924	799	6192
2	1	934	791	6195
2	1	923	800	6198
2	1	927	786	6202
2	1	922	800	6205
2	1	924	801	6208
2	1	926	791	6212
2	1	926	790	6215
2	1	928	789	6218
2	1	928	782	6222
2	1	922	804	6225
2	1	927	796	6228
2	1	926	805	6232
2	1	924	790	6235
2	1	927	803	6238
2	1	925	804	6242
2	1	932	796	6245
2	1	927	803	6248
2	1	932	808	6252
2	1	925	821	6255
2	1	927	783	6258
2	1	924	795	6262
2	1	926	816	6265
2	1	925	808	6268
2	1	925	810	6272
2	1	929	801	6275
2	1	927	794	6278
2	1	931	801	6282
2	1	929	804	6285
2	1	927	811	6288
2	1	927	817	6292
2	1	925	799	6295
2	1	924	803	6298
2	1	926	796	6302
2	1	923	804	6305
2	1	928	790	6308
2	1	928	806	6312
2	1	927	816	6315
2	1	927	804	6318
2	1	926	802	6322
2	1	923	818	6325
2	1	928	796	6328
2	1	924	797	6332
2	1	928	806	6335
2	1	925	808	6338
2	1	927	810	6342
2	1	926	808	6345
2	1	930	804	6348
2	1	929	805	6352
2	1	930	802	6355
2	1	925	791	6358
2	1	926	808	6362
2	1	925	787	6365
2	1	927	804	6368
2	1	930	804	6372
2	1	925	795	6375
2	1	927	797	6378
2	1	926	784	6382
2	1	931	803	6385
2	1	927	792	6388
2	1	926	811	6392
2	1	929	791	6395
2	1	928	818	6398
2	1	928	813	6402
2	1	925	819	6405
2	1	927	798	6408
2	1	923	807	6412
2	1	925	802	6415
2	1	926	795	6418
2	1	922	797	6422
2	1	922	807	6425
2	1	927	791	6428
2	1	927	815	6432
2	1	930	810	6435
2	1	929	802	6438
2	1	928	810	6442
2	1	930	808	6445
2	1	931	799	6448
2	1	928	800	6452
2	1	928	805	6455
2	1	933	783	6458
2	1	926	792	6462
2	1	926	810	6465
2	1	930	812	6468
2	1	924	815	6472
2	1	926	805	6475
2	1	922	798	6478
2	1	931	810	6482
2	1	930	801	6485
2	1	929	815	6488
2	1	928	812	6492
2	1	927	811	6495
2	1	931	800	6498
2	1	929	811	6502
2	1	927	811	6505
2	1	926	809	6508
2	1	924	801	6512
2	1	924	812	6515
2	1	924	807	6518
2	1	929	805	6522
2	1	925	814	6525
2	1	931	796	6528
2	1	927	803	6532
2	1	930	806	6535
2	1	932	816	6538
2	1	929	809	6542
2	1	936	794	6545
2	1	935	814	6548
2	1	932	816	6552
2	1	932	814	6555
2	1	934	793	6558
2	1	929	789	6562
2	1	930	784	6565
2	1	927	793	6568
2	1	930	795	6572
2	1	930	797	6575
2	1	927	797	6578
2	1	928	806	6582
2	1	931	798	6585
2	1	932	816	6588
2	1	930	790	6592
2	1	929	794	6595
2	1	932	804	6598
2	1	927	798	6602
2	1	925	802	6605
2	1	932	783	6608
2	1	936	796	6612
2	1	936	813	6615
2	1	925	795	6618
2	1	926	803	6622
2	1	932	814	6625
2	1	933	798	6628
2	1	933	807	6632
2	1	928	806	6635
2	1	931	809	6638
2	1	930	808	6642
2	1	927	820	6645
2	1	931	808	6648
2	1	930	825	6652
2	1	925	803	6655
2	1	925	807	6658
[truncated: 26,323 more rows]
