# Supplementary material for: Quantifying gaze and mouse interactions on spatial visual interfaces with a new movement analytics methodology
Source: PLoS One. 2017 Aug 4;12(8):e0181818. doi: 10.1371/journal.pone.0181818 (PMC5544210; doi:10.1371/journal.pone.0181818)
Supplement: S1 Data — (ZIP) [file pone.0181818.s002.zip › Task_2_MouseTrajectories.csv]

TaskNo	PartNo	MousePointX	MousePointY	Time
2	1	953	240	0
2	1	953	240	1
2	1	953	240	2
2	1	953	240	3
2	1	953	240	4
2	1	953	240	5
2	1	953	240	6
2	1	953	240	7
2	1	953	240	8
2	1	953	240	9
2	1	953	240	10
2	1	953	240	11
2	1	953	240	12
2	1	953	240	13
2	1	953	240	14
2	1	953	240	15
2	1	953	240	16
2	1	953	240	17
2	1	953	240	18
2	1	953	240	19
2	1	953	240	20
2	1	953	240	21
2	1	953	240	22
2	1	953	240	23
2	1	953	240	24
2	1	953	240	25
2	1	953	240	26
2	1	953	240	27
2	1	953	240	28
2	1	953	240	29
2	1	953	240	30
2	1	953	240	31
2	1	953	240	32
2	1	953	240	33
2	1	953	240	34
2	1	953	240	35
2	1	953	240	36
2	1	953	240	37
2	1	953	240	38
2	1	953	240	39
2	1	953	240	40
2	1	953	240	41
2	1	953	240	42
2	1	953	240	43
2	1	953	240	44
2	1	953	240	45
2	1	953	240	46
2	1	953	240	47
2	1	953	240	48
2	1	953	240	49
2	1	953	240	50
2	1	953	240	51
2	1	953	240	52
2	1	953	240	53
2	1	953	240	54
2	1	953	240	55
2	1	953	240	56
2	1	953	240	57
2	1	953	240	58
2	1	953	240	59
2	1	953	240	60
2	1	953	240	61
2	1	953	240	62
2	1	953	240	63
2	1	953	240	64
2	1	953	240	65
2	1	953	240	66
2	1	953	240	67
2	1	953	240	68
2	1	953	240	69
2	1	953	240	70
2	1	953	240	71
2	1	953	240	72
2	1	953	240	73
2	1	953	240	74
2	1	953	240	75
2	1	953	240	76
2	1	953	240	77
2	1	953	240	78
2	1	953	240	79
2	1	953	240	80
2	1	953	240	81
2	1	953	240	82
2	1	953	240	83
2	1	953	240	84
2	1	953	240	85
2	1	953	240	86
2	1	953	240	87
2	1	953	240	88
2	1	953	240	89
2	1	953	240	90
2	1	953	240	91
2	1	953	240	92
2	1	953	240	93
2	1	953	240	94
2	1	953	240	95
2	1	953	240	96
2	1	953	240	97
2	1	953	240	98
2	1	953	240	99
2	1	953	240	100
2	1	953	240	101
2	1	953	240	102
2	1	953	240	103
2	1	953	240	104
2	1	953	240	105
2	1	953	240	106
2	1	953	240	107
2	1	953	240	108
2	1	953	240	109
2	1	953	240	110
2	1	953	240	111
2	1	953	240	112
2	1	953	240	113
2	1	953	240	114
2	1	953	240	115
2	1	953	240	116
2	1	953	240	117
2	1	953	240	118
2	1	953	240	119
2	1	953	240	120
2	1	953	240	121
2	1	953	240	122
2	1	953	240	123
2	1	953	240	124
2	1	953	240	125
2	1	953	240	126
2	1	953	240	127
2	1	953	240	128
2	1	953	240	129
2	1	953	240	130
2	1	953	240	131
2	1	953	240	132
2	1	953	240	133
2	1	953	240	134
2	1	953	240	135
2	1	953	240	136
2	1	953	240	137
2	1	953	240	138
2	1	953	240	139
2	1	953	240	140
2	1	953	240	141
2	1	953	240	142
2	1	953	240	143
2	1	953	240	144
2	1	953	240	145
2	1	953	240	146
2	1	953	240	147
2	1	953	240	148
2	1	953	240	149
2	1	953	240	150
2	1	953	240	151
2	1	953	240	152
2	1	953	240	153
2	1	953	240	154
2	1	953	240	155
2	1	953	240	156
2	1	953	240	157
2	1	953	240	158
2	1	953	240	159
2	1	953	240	160
2	1	953	240	161
2	1	953	240	162
2	1	953	240	163
2	1	953	240	164
2	1	953	240	165
2	1	953	240	166
2	1	953	240	167
2	1	953	240	168
2	1	953	240	169
2	1	953	240	170
2	1	953	240	171
2	1	953	240	172
2	1	953	240	173
2	1	953	240	174
2	1	953	240	175
2	1	953	240	176
2	1	953	240	177
2	1	953	240	178
2	1	953	240	179
2	1	953	240	180
2	1	953	240	181
2	1	953	240	182
2	1	953	240	183
2	1	953	240	184
2	1	953	240	185
2	1	953	240	186
2	1	953	240	187
2	1	953	240	188
2	1	953	240	189
2	1	953	240	190
2	1	953	240	191
2	1	953	240	192
2	1	953	240	193
2	1	953	240	194
2	1	953	240	195
2	1	953	240	196
2	1	953	240	197
2	1	953	240	198
2	1	953	240	199
2	1	953	240	200
2	1	953	240	201
2	1	953	240	202
2	1	953	240	203
2	1	953	240	204
2	1	953	240	205
2	1	953	240	206
2	1	953	240	207
2	1	953	240	208
2	1	953	240	209
2	1	953	240	210
2	1	953	240	211
2	1	953	240	212
2	1	953	240	213
2	1	953	240	214
2	1	953	240	215
2	1	953	240	216
2	1	953	240	217
2	1	953	240	218
2	1	953	240	219
2	1	953	240	220
2	1	953	240	221
2	1	953	240	222
2	1	953	240	223
2	1	953	240	224
2	1	953	240	225
2	1	953	240	226
2	1	953	240	227
2	1	953	240	228
2	1	953	240	229
2	1	953	240	230
2	1	953	240	231
2	1	953	240	232
2	1	953	240	233
2	1	953	240	234
2	1	953	240	235
2	1	953	240	236
2	1	953	240	237
2	1	953	240	238
2	1	953	240	239
2	1	953	240	240
2	1	953	240	241
2	1	953	240	242
2	1	953	240	243
2	1	953	240	244
2	1	953	240	245
2	1	953	240	246
2	1	953	240	247
2	1	953	240	248
2	1	953	240	249
2	1	953	240	250
2	1	953	240	251
2	1	953	240	252
2	1	953	240	253
2	1	953	240	254
2	1	953	240	255
2	1	953	240	256
2	1	953	240	257
2	1	953	240	258
2	1	953	240	259
2	1	953	240	260
2	1	953	240	261
2	1	953	240	262
2	1	953	240	263
2	1	953	240	264
2	1	953	240	265
2	1	953	240	266
2	1	953	240	267
2	1	953	240	268
2	1	953	240	269
2	1	953	240	270
2	1	953	240	271
2	1	953	240	272
2	1	953	240	273
2	1	953	240	274
2	1	953	240	275
2	1	953	240	276
2	1	953	240	277
2	1	953	240	278
2	1	953	240	279
2	1	953	240	280
2	1	953	240	281
2	1	953	240	282
2	1	953	240	283
2	1	953	240	284
2	1	953	240	285
2	1	953	240	286
2	1	953	240	287
2	1	953	240	288
2	1	953	240	289
2	1	953	240	290
2	1	953	240	291
2	1	953	240	292
2	1	953	240	293
2	1	953	240	294
2	1	953	240	295
2	1	953	240	296
2	1	953	240	297
2	1	953	240	298
2	1	953	240	299
2	1	953	240	300
2	1	953	240	301
2	1	953	240	302
2	1	953	240	303
2	1	953	240	304
2	1	953	240	305
2	1	953	240	306
2	1	953	240	307
2	1	953	240	308
2	1	953	240	309
2	1	953	240	310
2	1	953	240	311
2	1	953	240	312
2	1	953	240	313
2	1	953	240	314
2	1	953	240	315
2	1	953	240	316
2	1	953	240	317
2	1	953	240	318
2	1	953	240	319
2	1	953	240	320
2	1	953	240	321
2	1	953	240	322
2	1	953	240	323
2	1	953	240	324
2	1	953	240	325
2	1	953	240	326
2	1	953	240	327
2	1	953	240	328
2	1	953	240	329
2	1	953	240	330
2	1	953	240	331
2	1	953	240	332
2	1	953	240	333
2	1	953	240	334
2	1	953	240	335
2	1	953	240	336
2	1	953	240	337
2	1	953	240	338
2	1	953	240	339
2	1	953	240	340
2	1	953	240	341
2	1	953	240	342
2	1	953	240	343
2	1	953	240	344
2	1	953	240	345
2	1	953	240	346
2	1	953	240	347
2	1	953	240	348
2	1	953	240	349
2	1	953	240	350
2	1	953	240	351
2	1	953	240	352
2	1	953	240	353
2	1	953	240	354
2	1	953	240	355
2	1	953	240	356
2	1	953	240	357
2	1	953	240	358
2	1	953	240	359
2	1	953	240	360
2	1	953	240	361
2	1	953	240	362
2	1	953	240	363
2	1	953	240	364
2	1	953	240	365
2	1	953	240	366
2	1	953	240	367
2	1	953	240	368
2	1	953	240	369
2	1	953	240	370
2	1	953	240	371
2	1	953	240	372
2	1	953	240	373
2	1	953	240	374
2	1	953	240	375
2	1	953	240	376
2	1	953	240	377
2	1	953	240	378
2	1	953	240	379
2	1	953	240	380
2	1	953	240	381
2	1	953	240	382
2	1	953	240	383
2	1	953	240	384
2	1	953	240	385
2	1	953	240	386
2	1	953	240	387
2	1	953	240	388
2	1	953	240	389
2	1	953	240	390
2	1	953	240	391
2	1	953	240	392
2	1	953	240	393
2	1	953	240	394
2	1	953	240	395
2	1	953	240	396
2	1	953	240	397
2	1	953	240	398
2	1	953	240	399
2	1	953	240	400
2	1	953	240	401
2	1	953	240	402
2	1	953	240	403
2	1	953	240	404
2	1	953	240	405
2	1	953	240	406
2	1	953	240	407
2	1	953	240	408
2	1	953	240	409
2	1	953	240	410
2	1	953	240	411
2	1	953	240	412
2	1	953	240	413
2	1	953	240	414
2	1	953	240	415
2	1	951	240	416
2	1	951	240	417
2	1	951	240	418
2	1	951	240	419
2	1	951	240	420
2	1	951	240	421
2	1	951	240	422
2	1	951	240	423
2	1	951	240	424
2	1	951	240	425
2	1	951	240	426
2	1	951	240	427
2	1	951	240	428
2	1	951	240	429
2	1	951	240	430
2	1	951	240	431
2	1	949	240	432
2	1	949	240	433
2	1	949	240	434
2	1	949	240	435
2	1	949	240	436
2	1	949	240	437
2	1	949	240	438
2	1	949	240	439
2	1	947	240	440
2	1	947	240	441
2	1	947	240	442
2	1	947	240	443
2	1	947	240	444
2	1	947	240	445
2	1	947	240	446
2	1	947	240	447
2	1	944	240	448
2	1	944	240	449
2	1	944	240	450
2	1	944	240	451
2	1	944	240	452
2	1	944	240	453
2	1	944	240	454
2	1	944	240	455
2	1	943	240	456
2	1	943	240	457
2	1	943	240	458
2	1	943	240	459
2	1	943	240	460
2	1	943	240	461
2	1	943	240	462
2	1	943	240	463
2	1	941	240	464
2	1	941	240	465
2	1	941	240	466
2	1	941	240	467
2	1	941	240	468
2	1	941	240	469
2	1	941	240	470
2	1	941	240	471
2	1	940	240	472
2	1	940	240	473
2	1	940	240	474
2	1	940	240	475
2	1	940	240	476
2	1	940	240	477
2	1	940	240	478
2	1	940	240	479
2	1	939	240	480
2	1	939	240	481
2	1	939	240	482
2	1	939	240	483
2	1	939	240	484
2	1	939	240	485
2	1	939	240	486
2	1	939	240	487
2	1	939	240	488
2	1	939	240	489
2	1	939	240	490
2	1	939	240	491
2	1	939	240	492
2	1	939	240	493
2	1	939	240	494
2	1	939	240	495
2	1	939	240	496
2	1	939	240	497
2	1	939	240	498
2	1	939	240	499
2	1	939	240	500
2	1	939	240	501
2	1	939	240	502
2	1	939	240	503
2	1	939	240	504
2	1	939	240	505
2	1	939	240	506
2	1	939	240	507
2	1	939	240	508
2	1	939	240	509
2	1	939	240	510
2	1	939	240	511
2	1	939	240	512
2	1	939	240	513
2	1	939	240	514
2	1	939	240	515
2	1	939	240	516
2	1	939	240	517
2	1	939	240	518
2	1	939	240	519
2	1	939	240	520
2	1	939	240	521
2	1	939	240	522
2	1	939	240	523
2	1	939	240	524
2	1	939	240	525
2	1	939	240	526
2	1	939	240	527
2	1	939	240	528
2	1	939	240	529
2	1	939	240	530
2	1	939	240	531
2	1	939	240	532
2	1	939	240	533
2	1	939	240	534
2	1	939	240	535
2	1	939	240	536
2	1	939	240	537
2	1	939	240	538
2	1	939	240	539
2	1	939	240	540
2	1	939	240	541
2	1	939	240	542
2	1	939	240	543
2	1	939	240	544
2	1	939	240	545
2	1	939	240	546
2	1	939	240	547
2	1	939	240	548
2	1	939	240	549
2	1	939	240	550
2	1	939	240	551
2	1	939	240	552
2	1	939	240	553
2	1	939	240	554
2	1	939	240	555
2	1	939	240	556
2	1	939	240	557
2	1	939	240	558
2	1	939	240	559
2	1	939	240	560
2	1	939	240	561
2	1	939	240	562
2	1	939	240	563
2	1	939	240	564
2	1	939	240	565
2	1	939	240	566
2	1	939	240	567
2	1	939	240	568
2	1	939	240	569
2	1	939	240	570
2	1	939	240	571
2	1	939	240	572
2	1	939	240	573
2	1	939	240	574
2	1	939	240	575
2	1	939	240	576
2	1	939	240	577
2	1	939	240	578
2	1	939	240	579
2	1	939	240	580
2	1	939	240	581
2	1	939	240	582
2	1	939	240	583
2	1	939	240	584
2	1	939	240	585
2	1	939	240	586
2	1	939	240	587
2	1	939	240	588
2	1	939	240	589
2	1	939	240	590
2	1	939	240	591
2	1	939	240	592
2	1	939	240	593
2	1	939	240	594
2	1	939	240	595
2	1	939	240	596
2	1	939	240	597
2	1	939	240	598
2	1	939	240	599
2	1	939	240	600
2	1	939	240	601
2	1	939	240	602
2	1	939	240	603
2	1	939	240	604
2	1	939	240	605
2	1	939	240	606
2	1	939	240	607
2	1	939	240	608
2	1	939	240	609
2	1	939	240	610
2	1	939	240	611
2	1	939	240	612
2	1	939	240	613
2	1	939	240	614
2	1	939	240	615
2	1	938	240	616
2	1	938	240	617
2	1	938	240	618
2	1	938	240	619
2	1	938	240	620
2	1	938	240	621
2	1	938	240	622
2	1	938	240	623
2	1	938	240	624
2	1	938	240	625
2	1	938	240	626
2	1	938	240	627
2	1	938	240	628
2	1	938	240	629
2	1	938	240	630
2	1	938	240	631
2	1	938	240	632
2	1	938	240	633
2	1	938	240	634
2	1	938	240	635
2	1	938	240	636
2	1	938	240	637
2	1	938	240	638
2	1	938	240	639
2	1	938	240	640
2	1	938	240	641
2	1	938	240	642
2	1	938	240	643
2	1	938	240	644
2	1	938	240	645
2	1	938	240	646
2	1	938	240	647
2	1	938	240	648
2	1	938	240	649
2	1	938	240	650
2	1	938	240	651
2	1	938	240	652
2	1	938	240	653
2	1	938	240	654
2	1	938	240	655
2	1	938	240	656
2	1	938	240	657
2	1	938	240	658
2	1	938	240	659
2	1	938	240	660
2	1	938	240	661
2	1	938	240	662
2	1	938	240	663
2	1	938	240	664
2	1	938	240	665
2	1	938	240	666
2	1	938	240	667
2	1	938	240	668
2	1	938	240	669
2	1	938	240	670
2	1	938	240	671
2	1	938	240	672
2	1	938	240	673
2	1	938	240	674
2	1	938	240	675
2	1	938	240	676
2	1	938	240	677
2	1	938	240	678
2	1	938	240	679
2	1	938	240	680
2	1	938	240	681
2	1	938	240	682
2	1	938	240	683
2	1	938	240	684
2	1	938	240	685
2	1	938	240	686
2	1	938	240	687
2	1	938	240	688
2	1	938	240	689
2	1	938	240	690
2	1	938	240	691
2	1	938	240	692
2	1	938	240	693
2	1	938	240	694
2	1	938	240	695
2	1	938	240	696
2	1	938	240	697
2	1	938	240	698
2	1	938	240	699
2	1	938	240	700
2	1	938	240	701
2	1	938	240	702
2	1	938	240	703
2	1	938	240	704
2	1	938	240	705
2	1	938	240	706
2	1	938	240	707
2	1	938	240	708
2	1	938	240	709
2	1	938	240	710
2	1	938	240	711
2	1	937	240	712
2	1	937	240	713
2	1	937	240	714
2	1	937	240	715
2	1	937	240	716
2	1	937	240	717
2	1	937	240	718
2	1	937	240	719
2	1	937	240	720
2	1	937	240	721
2	1	937	240	722
2	1	937	240	723
2	1	937	240	724
2	1	937	240	725
2	1	937	240	726
2	1	937	240	727
2	1	937	240	728
2	1	937	240	729
2	1	937	240	730
2	1	937	240	731
2	1	937	240	732
2	1	937	240	733
2	1	937	240	734
2	1	937	240	735
2	1	936	241	736
2	1	936	241	737
2	1	936	241	738
2	1	936	241	739
2	1	936	241	740
2	1	936	241	741
2	1	936	241	742
2	1	936	241	743
2	1	936	241	744
2	1	936	241	745
2	1	936	241	746
2	1	936	241	747
2	1	936	241	748
2	1	936	241	749
2	1	936	241	750
2	1	936	241	751
2	1	936	241	752
2	1	936	241	753
2	1	936	241	754
2	1	936	241	755
2	1	936	241	756
2	1	936	241	757
2	1	936	241	758
2	1	936	241	759
2	1	936	241	760
2	1	936	241	761
2	1	936	241	762
2	1	936	241	763
2	1	936	241	764
2	1	936	241	765
2	1	936	241	766
2	1	936	242	767
2	1	936	242	768
2	1	936	242	769
2	1	936	242	770
2	1	936	242	771
2	1	936	242	772
2	1	936	242	773
2	1	936	242	774
2	1	936	242	775
2	1	935	242	776
2	1	935	242	777
2	1	935	242	778
2	1	935	242	779
2	1	935	242	780
2	1	935	242	781
2	1	935	242	782
2	1	935	242	783
2	1	935	242	784
2	1	935	242	785
2	1	935	242	786
2	1	935	242	787
2	1	935	242	788
2	1	935	242	789
2	1	935	242	790
2	1	935	242	791
2	1	933	243	792
2	1	933	243	793
2	1	933	243	794
2	1	933	243	795
2	1	933	243	796
2	1	933	243	797
2	1	933	243	798
2	1	933	243	799
2	1	933	243	800
2	1	933	243	801
2	1	933	243	802
2	1	933	243	803
2	1	933	243	804
2	1	933	243	805
2	1	933	243	806
2	1	933	243	807
2	1	932	243	808
2	1	932	243	809
2	1	932	243	810
2	1	932	243	811
2	1	932	243	812
2	1	932	243	813
2	1	932	243	814
2	1	932	243	815
2	1	932	244	816
2	1	932	244	817
2	1	932	244	818
2	1	932	244	819
2	1	932	244	820
2	1	932	244	821
2	1	932	244	822
2	1	932	244	823
2	1	930	244	824
2	1	930	244	825
2	1	930	244	826
2	1	930	244	827
2	1	930	244	828
2	1	930	244	829
2	1	930	244	830
2	1	930	244	831
2	1	930	245	832
2	1	930	245	833
2	1	930	245	834
2	1	930	245	835
2	1	930	245	836
2	1	930	245	837
2	1	930	245	838
2	1	930	245	839
2	1	927	245	840
2	1	927	245	841
2	1	927	245	842
2	1	927	245	843
2	1	927	245	844
2	1	927	245	845
2	1	927	245	846
2	1	927	245	847
2	1	926	246	848
2	1	926	246	849
2	1	926	246	850
2	1	926	246	851
2	1	926	246	852
2	1	926	246	853
2	1	926	246	854
2	1	926	246	855
2	1	926	246	856
2	1	926	246	857
2	1	926	246	858
2	1	926	246	859
2	1	926	246	860
2	1	926	246	861
2	1	926	246	862
2	1	926	246	863
2	1	925	247	864
2	1	925	247	865
2	1	925	247	866
2	1	925	247	867
2	1	925	247	868
2	1	925	247	869
2	1	925	247	870
2	1	925	247	871
2	1	924	247	872
2	1	924	247	873
2	1	924	247	874
2	1	924	247	875
2	1	924	247	876
2	1	924	247	877
2	1	924	247	878
2	1	924	247	879
2	1	924	247	880
2	1	924	247	881
2	1	924	247	882
2	1	924	247	883
2	1	924	247	884
2	1	924	247	885
2	1	924	247	886
2	1	924	247	887
2	1	924	247	888
2	1	924	247	889
2	1	924	247	890
2	1	924	247	891
2	1	924	247	892
2	1	924	247	893
2	1	924	247	894
2	1	924	247	895
2	1	924	247	896
2	1	924	247	897
2	1	924	247	898
2	1	924	247	899
2	1	924	247	900
2	1	924	247	901
2	1	924	247	902
2	1	924	247	903
2	1	924	247	904
2	1	924	247	905
2	1	924	247	906
2	1	924	247	907
2	1	924	247	908
2	1	924	247	909
2	1	924	247	910
2	1	924	247	911
2	1	924	247	912
2	1	924	247	913
2	1	924	247	914
2	1	924	247	915
2	1	924	247	916
2	1	924	247	917
2	1	924	247	918
2	1	924	247	919
2	1	924	247	920
2	1	924	247	921
2	1	924	247	922
2	1	924	247	923
2	1	924	247	924
2	1	924	247	925
2	1	924	247	926
2	1	924	247	927
2	1	924	247	928
2	1	924	247	929
2	1	924	247	930
2	1	924	247	931
2	1	924	247	932
2	1	924	247	933
2	1	924	247	934
2	1	924	247	935
2	1	924	247	936
2	1	924	247	937
2	1	924	247	938
2	1	924	247	939
2	1	924	247	940
2	1	924	247	941
2	1	924	247	942
2	1	924	247	943
2	1	924	247	944
2	1	924	247	945
2	1	924	247	946
2	1	924	247	947
2	1	924	247	948
2	1	924	247	949
2	1	924	247	950
2	1	924	247	951
2	1	924	247	952
2	1	924	247	953
2	1	924	247	954
2	1	924	247	955
2	1	924	247	956
2	1	924	247	957
2	1	924	247	958
2	1	924	247	959
2	1	924	247	960
2	1	924	247	961
2	1	924	247	962
2	1	924	247	963
2	1	924	247	964
2	1	924	247	965
2	1	924	247	966
2	1	924	247	967
2	1	924	247	968
2	1	924	247	969
2	1	924	247	970
2	1	924	247	971
2	1	924	247	972
2	1	924	247	973
2	1	924	247	974
2	1	924	247	975
2	1	924	247	976
2	1	924	247	977
2	1	924	247	978
2	1	924	247	979
2	1	924	247	980
2	1	924	247	981
2	1	924	247	982
2	1	924	247	983
2	1	924	247	984
2	1	924	247	985
2	1	924	247	986
2	1	924	247	987
2	1	924	247	988
2	1	924	247	989
2	1	924	247	990
2	1	924	247	991
2	1	924	247	992
2	1	924	247	993
2	1	924	247	994
2	1	924	247	995
2	1	924	247	996
2	1	924	247	997
2	1	924	247	998
2	1	924	247	999
2	1	922	248	1000
2	1	922	248	1001
2	1	922	248	1002
2	1	922	248	1003
2	1	922	248	1004
2	1	922	248	1005
2	1	922	248	1006
2	1	922	248	1007
2	1	920	249	1008
2	1	920	249	1009
2	1	920	249	1010
2	1	920	249	1011
2	1	920	249	1012
2	1	920	249	1013
2	1	920	249	1014
2	1	920	249	1015
2	1	919	250	1016
2	1	919	250	1017
2	1	919	250	1018
2	1	919	250	1019
2	1	919	250	1020
2	1	919	250	1021
2	1	919	250	1022
2	1	919	250	1023
2	1	918	251	1024
2	1	918	251	1025
2	1	918	251	1026
2	1	918	251	1027
2	1	918	251	1028
2	1	918	251	1029
2	1	918	251	1030
2	1	918	251	1031
2	1	916	251	1032
2	1	916	251	1033
2	1	916	251	1034
2	1	916	251	1035
2	1	916	251	1036
2	1	916	251	1037
2	1	916	251	1038
2	1	916	251	1039
2	1	914	252	1040
2	1	914	252	1041
2	1	914	252	1042
2	1	914	252	1043
2	1	914	252	1044
2	1	914	252	1045
2	1	914	252	1046
2	1	914	252	1047
2	1	913	252	1048
2	1	913	252	1049
2	1	913	252	1050
2	1	913	252	1051
2	1	913	252	1052
2	1	913	252	1053
2	1	913	252	1054
2	1	913	252	1055
2	1	910	253	1056
2	1	910	253	1057
2	1	910	253	1058
2	1	910	253	1059
2	1	910	253	1060
2	1	910	253	1061
2	1	910	253	1062
2	1	910	253	1063
2	1	909	253	1064
2	1	909	253	1065
2	1	909	253	1066
2	1	909	253	1067
2	1	909	253	1068
2	1	909	253	1069
2	1	909	253	1070
2	1	909	253	1071
2	1	909	253	1072
2	1	909	253	1073
2	1	909	253	1074
2	1	909	253	1075
2	1	909	253	1076
2	1	909	253	1077
2	1	909	253	1078
2	1	909	253	1079
2	1	908	253	1080
2	1	908	253	1081
2	1	908	253	1082
2	1	908	253	1083
2	1	908	253	1084
2	1	908	253	1085
2	1	908	253	1086
2	1	908	253	1087
2	1	908	253	1088
2	1	908	253	1089
2	1	908	253	1090
2	1	908	253	1091
2	1	908	253	1092
2	1	908	253	1093
2	1	908	253	1094
2	1	908	253	1095
2	1	908	253	1096
2	1	908	253	1097
2	1	908	253	1098
2	1	908	253	1099
2	1	908	253	1100
2	1	908	253	1101
2	1	908	253	1102
2	1	908	253	1103
2	1	908	253	1104
2	1	908	253	1105
2	1	908	253	1106
2	1	908	253	1107
2	1	908	253	1108
2	1	908	253	1109
2	1	908	253	1110
2	1	908	253	1111
2	1	908	253	1112
2	1	908	253	1113
2	1	908	253	1114
2	1	908	253	1115
2	1	908	253	1116
2	1	908	253	1117
2	1	908	253	1118
2	1	908	253	1119
2	1	908	253	1120
2	1	908	253	1121
2	1	908	253	1122
2	1	908	253	1123
2	1	908	253	1124
2	1	908	253	1125
2	1	908	253	1126
2	1	908	253	1127
2	1	908	253	1128
2	1	908	253	1129
2	1	908	253	1130
2	1	908	253	1131
2	1	908	253	1132
2	1	908	253	1133
2	1	908	253	1134
2	1	908	253	1135
2	1	908	253	1136
2	1	908	253	1137
2	1	908	253	1138
2	1	908	253	1139
2	1	908	253	1140
2	1	908	253	1141
2	1	908	253	1142
2	1	908	253	1143
2	1	908	253	1144
2	1	908	253	1145
2	1	908	253	1146
2	1	908	253	1147
2	1	908	253	1148
2	1	908	253	1149
2	1	908	253	1150
2	1	908	253	1151
2	1	908	253	1152
2	1	908	253	1153
2	1	908	253	1154
2	1	908	253	1155
2	1	908	253	1156
2	1	908	253	1157
2	1	908	253	1158
2	1	908	253	1159
2	1	908	253	1160
2	1	908	253	1161
2	1	908	253	1162
2	1	908	253	1163
2	1	908	253	1164
2	1	908	253	1165
2	1	908	253	1166
2	1	908	253	1167
2	1	908	253	1168
2	1	908	253	1169
2	1	908	253	1170
2	1	908	253	1171
2	1	908	253	1172
2	1	908	253	1173
2	1	908	253	1174
2	1	908	253	1175
2	1	908	253	1176
2	1	908	253	1177
2	1	908	253	1178
2	1	908	253	1179
2	1	908	253	1180
2	1	908	253	1181
2	1	908	253	1182
2	1	908	253	1183
2	1	907	253	1184
2	1	907	253	1185
2	1	907	253	1186
2	1	907	253	1187
2	1	907	253	1188
2	1	907	253	1189
2	1	907	253	1190
2	1	907	253	1191
2	1	906	254	1192
2	1	906	254	1193
2	1	906	254	1194
2	1	906	254	1195
2	1	906	254	1196
2	1	906	254	1197
2	1	906	254	1198
2	1	906	254	1199
2	1	906	254	1200
2	1	906	254	1201
2	1	906	254	1202
2	1	906	254	1203
2	1	906	254	1204
2	1	906	254	1205
2	1	906	254	1206
2	1	906	254	1207
2	1	905	254	1208
2	1	905	254	1209
2	1	905	254	1210
2	1	905	254	1211
2	1	905	254	1212
2	1	905	254	1213
2	1	905	254	1214
2	1	905	254	1215
2	1	905	254	1216
2	1	905	254	1217
2	1	905	254	1218
2	1	905	254	1219
2	1	905	254	1220
2	1	905	254	1221
2	1	905	254	1222
2	1	905	254	1223
2	1	904	254	1224
2	1	904	254	1225
2	1	904	254	1226
2	1	904	254	1227
2	1	904	254	1228
2	1	904	254	1229
2	1	904	254	1230
2	1	904	254	1231
2	1	904	254	1232
2	1	904	254	1233
2	1	904	254	1234
2	1	904	254	1235
2	1	904	254	1236
2	1	904	254	1237
2	1	904	254	1238
2	1	904	254	1239
2	1	904	254	1240
2	1	904	254	1241
2	1	904	254	1242
2	1	904	254	1243
2	1	904	254	1244
2	1	904	254	1245
2	1	904	254	1246
2	1	904	254	1247
2	1	903	254	1248
2	1	903	254	1249
2	1	903	254	1250
2	1	903	254	1251
2	1	903	254	1252
2	1	903	254	1253
2	1	903	254	1254
2	1	903	254	1255
2	1	903	254	1256
2	1	903	254	1257
2	1	903	254	1258
2	1	903	254	1259
2	1	903	254	1260
2	1	903	254	1261
2	1	903	254	1262
2	1	903	254	1263
2	1	903	254	1264
2	1	903	254	1265
2	1	903	254	1266
2	1	903	254	1267
2	1	903	254	1268
2	1	903	254	1269
2	1	903	254	1270
2	1	903	254	1271
2	1	903	254	1272
2	1	903	254	1273
2	1	903	254	1274
2	1	903	254	1275
2	1	903	254	1276
2	1	903	254	1277
2	1	903	254	1278
2	1	903	254	1279
2	1	903	254	1280
2	1	903	254	1281
2	1	903	254	1282
2	1	903	254	1283
2	1	903	254	1284
2	1	903	254	1285
2	1	903	254	1286
2	1	903	254	1287
2	1	902	254	1288
2	1	902	254	1289
2	1	902	254	1290
2	1	902	254	1291
2	1	902	254	1292
2	1	902	254	1293
2	1	902	254	1294
2	1	902	254	1295
2	1	901	255	1296
2	1	901	255	1297
2	1	901	255	1298
2	1	901	255	1299
2	1	901	255	1300
2	1	901	255	1301
2	1	901	255	1302
2	1	901	255	1303
2	1	901	255	1304
2	1	901	255	1305
2	1	901	255	1306
2	1	901	255	1307
2	1	901	255	1308
2	1	901	255	1309
2	1	901	255	1310
2	1	901	255	1311
2	1	900	255	1312
2	1	900	255	1313
2	1	900	255	1314
2	1	900	255	1315
2	1	900	255	1316
2	1	900	255	1317
2	1	900	255	1318
2	1	900	255	1319
2	1	900	255	1320
2	1	900	255	1321
2	1	900	255	1322
2	1	900	255	1323
2	1	900	255	1324
2	1	900	255	1325
2	1	900	255	1326
2	1	900	255	1327
2	1	898	255	1328
2	1	898	255	1329
2	1	898	255	1330
2	1	898	255	1331
2	1	898	255	1332
2	1	898	255	1333
2	1	898	255	1334
2	1	898	255	1335
2	1	898	256	1336
2	1	898	256	1337
2	1	898	256	1338
2	1	898	256	1339
2	1	898	256	1340
2	1	898	256	1341
2	1	898	256	1342
2	1	898	256	1343
2	1	897	256	1344
2	1	897	256	1345
2	1	897	256	1346
2	1	897	256	1347
2	1	897	256	1348
2	1	897	256	1349
2	1	897	256	1350
2	1	897	256	1351
2	1	896	256	1352
2	1	896	256	1353
2	1	896	256	1354
2	1	896	256	1355
2	1	896	256	1356
2	1	896	256	1357
2	1	896	256	1358
2	1	896	256	1359
2	1	894	256	1360
2	1	894	256	1361
2	1	894	256	1362
2	1	894	256	1363
2	1	894	256	1364
2	1	894	256	1365
2	1	894	256	1366
2	1	894	256	1367
2	1	893	256	1368
2	1	893	256	1369
2	1	893	256	1370
2	1	893	256	1371
2	1	893	256	1372
2	1	893	256	1373
2	1	893	256	1374
2	1	893	256	1375
2	1	890	256	1376
2	1	890	256	1377
2	1	890	256	1378
2	1	890	256	1379
2	1	890	256	1380
2	1	890	256	1381
2	1	890	256	1382
2	1	890	256	1383
2	1	889	256	1384
2	1	889	256	1385
2	1	889	256	1386
2	1	889	256	1387
2	1	889	256	1388
2	1	889	256	1389
2	1	889	256	1390
2	1	889	256	1391
2	1	887	256	1392
2	1	887	256	1393
2	1	887	256	1394
2	1	887	256	1395
2	1	887	256	1396
2	1	887	256	1397
2	1	887	256	1398
2	1	887	256	1399
2	1	886	257	1400
2	1	886	257	1401
2	1	886	257	1402
2	1	886	257	1403
2	1	886	257	1404
2	1	886	257	1405
2	1	886	257	1406
2	1	886	257	1407
2	1	884	257	1408
2	1	884	257	1409
2	1	884	257	1410
2	1	884	257	1411
2	1	884	257	1412
2	1	884	257	1413
2	1	884	257	1414
2	1	884	257	1415
2	1	883	258	1416
2	1	883	258	1417
2	1	883	258	1418
2	1	883	258	1419
2	1	883	258	1420
2	1	883	258	1421
2	1	883	258	1422
2	1	883	258	1423
2	1	882	258	1424
2	1	882	258	1425
2	1	882	258	1426
2	1	882	258	1427
2	1	882	258	1428
2	1	882	258	1429
2	1	882	258	1430
2	1	882	258	1431
2	1	882	258	1432
2	1	882	258	1433
2	1	882	258	1434
2	1	882	258	1435
2	1	882	258	1436
2	1	882	258	1437
2	1	882	258	1438
2	1	882	258	1439
2	1	881	258	1440
2	1	881	258	1441
2	1	881	258	1442
2	1	881	258	1443
2	1	881	258	1444
2	1	881	258	1445
2	1	881	258	1446
2	1	881	258	1447
2	1	881	258	1448
2	1	881	258	1449
2	1	881	258	1450
2	1	881	258	1451
2	1	881	258	1452
2	1	881	258	1453
2	1	881	258	1454
2	1	881	258	1455
2	1	881	259	1456
2	1	881	259	1457
2	1	881	259	1458
2	1	881	259	1459
2	1	881	259	1460
2	1	881	259	1461
2	1	881	259	1462
2	1	881	259	1463
2	1	881	259	1464
2	1	881	259	1465
2	1	881	259	1466
2	1	881	259	1467
2	1	881	259	1468
2	1	881	259	1469
2	1	881	259	1470
2	1	881	259	1471
2	1	881	259	1472
2	1	881	259	1473
2	1	881	259	1474
2	1	881	259	1475
2	1	881	259	1476
2	1	881	259	1477
2	1	881	259	1478
2	1	881	259	1479
2	1	881	259	1480
2	1	881	259	1481
2	1	881	259	1482
2	1	881	259	1483
2	1	881	259	1484
2	1	881	259	1485
2	1	881	259	1486
2	1	881	259	1487
2	1	881	259	1488
2	1	881	259	1489
2	1	881	259	1490
2	1	881	259	1491
2	1	881	259	1492
2	1	881	259	1493
2	1	881	259	1494
2	1	881	259	1495
2	1	881	259	1496
2	1	881	259	1497
2	1	881	259	1498
2	1	881	259	1499
2	1	881	259	1500
2	1	881	259	1501
2	1	881	259	1502
2	1	881	259	1503
2	1	881	259	1504
2	1	881	259	1505
2	1	881	259	1506
2	1	881	259	1507
2	1	881	259	1508
2	1	881	259	1509
2	1	881	259	1510
2	1	881	259	1511
2	1	881	259	1512
2	1	881	259	1513
2	1	881	259	1514
2	1	881	259	1515
2	1	881	259	1516
2	1	881	259	1517
2	1	881	259	1518
2	1	881	259	1519
2	1	881	259	1520
2	1	881	259	1521
2	1	881	259	1522
2	1	881	259	1523
2	1	881	259	1524
2	1	881	259	1525
2	1	881	259	1526
2	1	881	259	1527
2	1	881	259	1528
2	1	881	259	1529
2	1	881	259	1530
2	1	881	259	1531
2	1	881	259	1532
2	1	881	259	1533
2	1	881	259	1534
2	1	881	259	1535
2	1	881	259	1536
2	1	881	259	1537
2	1	881	259	1538
2	1	881	259	1539
2	1	881	259	1540
2	1	881	259	1541
2	1	881	259	1542
2	1	881	259	1543
2	1	881	259	1544
2	1	881	259	1545
2	1	881	259	1546
2	1	881	259	1547
2	1	881	259	1548
2	1	881	259	1549
2	1	881	259	1550
2	1	881	259	1551
2	1	881	259	1552
2	1	881	259	1553
2	1	881	259	1554
2	1	881	259	1555
2	1	881	259	1556
2	1	881	259	1557
2	1	881	259	1558
2	1	881	259	1559
2	1	881	259	1560
2	1	881	259	1561
2	1	881	259	1562
2	1	881	259	1563
2	1	881	259	1564
2	1	881	259	1565
2	1	881	259	1566
2	1	881	259	1567
2	1	881	259	1568
2	1	881	259	1569
2	1	881	259	1570
2	1	881	259	1571
2	1	881	259	1572
2	1	881	259	1573
2	1	881	259	1574
2	1	881	259	1575
2	1	881	259	1576
2	1	881	259	1577
2	1	881	259	1578
2	1	881	259	1579
2	1	881	259	1580
2	1	881	259	1581
2	1	881	259	1582
2	1	881	259	1583
2	1	879	259	1584
2	1	879	259	1585
2	1	879	259	1586
2	1	879	259	1587
2	1	879	259	1588
2	1	879	259	1589
2	1	879	259	1590
2	1	879	259	1591
2	1	877	260	1592
2	1	877	260	1593
2	1	877	260	1594
2	1	877	260	1595
2	1	877	260	1596
2	1	877	260	1597
2	1	877	260	1598
2	1	877	260	1599
2	1	876	262	1600
2	1	876	262	1601
2	1	876	262	1602
2	1	876	262	1603
2	1	876	262	1604
2	1	876	262	1605
2	1	876	262	1606
2	1	876	262	1607
2	1	874	262	1608
2	1	874	262	1609
2	1	874	262	1610
2	1	874	262	1611
2	1	874	262	1612
2	1	874	262	1613
2	1	874	262	1614
2	1	874	262	1615
2	1	873	263	1616
2	1	873	263	1617
2	1	873	263	1618
2	1	873	263	1619
2	1	873	263	1620
2	1	873	263	1621
2	1	873	263	1622
2	1	873	263	1623
2	1	871	263	1624
2	1	871	263	1625
2	1	871	263	1626
2	1	871	263	1627
2	1	871	263	1628
2	1	871	263	1629
2	1	871	263	1630
2	1	871	263	1631
2	1	869	264	1632
2	1	869	264	1633
2	1	869	264	1634
2	1	869	264	1635
2	1	869	264	1636
2	1	869	264	1637
2	1	869	264	1638
2	1	869	264	1639
2	1	869	265	1640
2	1	869	265	1641
2	1	869	265	1642
2	1	869	265	1643
2	1	869	265	1644
2	1	869	265	1645
2	1	869	265	1646
2	1	869	265	1647
2	1	867	265	1648
2	1	867	265	1649
2	1	867	265	1650
2	1	867	265	1651
2	1	867	265	1652
2	1	867	265	1653
2	1	867	265	1654
2	1	867	265	1655
2	1	866	265	1656
2	1	866	265	1657
2	1	866	265	1658
2	1	866	265	1659
2	1	866	265	1660
2	1	866	265	1661
2	1	866	265	1662
2	1	866	265	1663
2	1	865	266	1664
2	1	865	266	1665
2	1	865	266	1666
2	1	865	266	1667
2	1	865	266	1668
2	1	865	266	1669
2	1	865	266	1670
2	1	865	266	1671
2	1	865	266	1672
2	1	865	266	1673
2	1	865	266	1674
2	1	865	266	1675
2	1	865	266	1676
2	1	865	266	1677
2	1	865	266	1678
2	1	865	266	1679
2	1	864	266	1680
2	1	864	266	1681
2	1	864	266	1682
2	1	864	266	1683
2	1	864	266	1684
2	1	864	266	1685
2	1	864	266	1686
2	1	864	266	1687
2	1	864	267	1688
2	1	864	267	1689
2	1	864	267	1690
2	1	864	267	1691
2	1	864	267	1692
2	1	864	267	1693
2	1	864	267	1694
2	1	864	267	1695
2	1	863	267	1696
2	1	863	267	1697
2	1	863	267	1698
2	1	863	267	1699
2	1	863	267	1700
2	1	863	267	1701
2	1	863	267	1702
2	1	863	267	1703
2	1	862	267	1704
2	1	862	267	1705
2	1	862	267	1706
2	1	862	267	1707
2	1	862	267	1708
2	1	862	267	1709
2	1	862	267	1710
2	1	862	267	1711
2	1	862	267	1712
2	1	862	267	1713
2	1	862	267	1714
2	1	862	267	1715
2	1	862	267	1716
2	1	862	267	1717
2	1	862	267	1718
2	1	862	267	1719
2	1	861	268	1720
2	1	861	268	1721
2	1	861	268	1722
2	1	861	268	1723
2	1	861	268	1724
2	1	861	268	1725
2	1	861	268	1726
2	1	861	268	1727
2	1	860	268	1728
2	1	860	268	1729
2	1	860	268	1730
2	1	860	268	1731
2	1	860	268	1732
2	1	860	268	1733
2	1	860	268	1734
2	1	860	268	1735
2	1	859	268	1736
2	1	859	268	1737
2	1	859	268	1738
2	1	859	268	1739
2	1	859	268	1740
2	1	859	268	1741
2	1	859	268	1742
2	1	859	268	1743
2	1	858	269	1744
2	1	858	269	1745
2	1	858	269	1746
2	1	858	269	1747
2	1	858	269	1748
2	1	858	269	1749
2	1	858	269	1750
2	1	858	269	1751
2	1	857	270	1752
2	1	857	270	1753
2	1	857	270	1754
2	1	857	270	1755
2	1	857	270	1756
2	1	857	270	1757
2	1	857	270	1758
2	1	857	270	1759
2	1	855	270	1760
2	1	855	270	1761
2	1	855	270	1762
2	1	855	270	1763
2	1	855	270	1764
2	1	855	270	1765
2	1	855	270	1766
2	1	855	270	1767
2	1	853	271	1768
2	1	853	271	1769
2	1	853	271	1770
2	1	853	271	1771
2	1	853	271	1772
2	1	853	271	1773
2	1	853	271	1774
2	1	853	271	1775
2	1	853	271	1776
2	1	853	271	1777
2	1	853	271	1778
2	1	853	271	1779
2	1	853	271	1780
2	1	853	271	1781
2	1	853	271	1782
2	1	853	271	1783
2	1	851	272	1784
2	1	851	272	1785
2	1	851	272	1786
2	1	851	272	1787
2	1	851	272	1788
2	1	851	272	1789
2	1	851	272	1790
2	1	851	272	1791
2	1	851	272	1792
2	1	851	272	1793
2	1	851	272	1794
2	1	851	272	1795
2	1	851	272	1796
2	1	851	272	1797
2	1	851	272	1798
2	1	851	272	1799
2	1	850	272	1800
2	1	850	272	1801
2	1	850	272	1802
2	1	850	272	1803
2	1	850	272	1804
2	1	850	272	1805
2	1	850	272	1806
2	1	850	272	1807
2	1	850	272	1808
2	1	850	272	1809
2	1	850	272	1810
2	1	850	272	1811
2	1	850	272	1812
2	1	850	272	1813
2	1	850	272	1814
2	1	850	272	1815
2	1	850	273	1816
2	1	850	273	1817
2	1	850	273	1818
2	1	850	273	1819
2	1	850	273	1820
2	1	850	273	1821
2	1	850	273	1822
2	1	850	273	1823
2	1	850	273	1824
2	1	850	273	1825
2	1	850	273	1826
2	1	850	273	1827
2	1	850	273	1828
2	1	850	273	1829
2	1	850	273	1830
2	1	850	273	1831
2	1	850	273	1832
2	1	850	273	1833
2	1	850	273	1834
2	1	850	273	1835
2	1	850	273	1836
2	1	850	273	1837
2	1	850	273	1838
2	1	850	273	1839
2	1	850	273	1840
2	1	850	273	1841
2	1	850	273	1842
2	1	850	273	1843
2	1	850	273	1844
2	1	850	273	1845
2	1	850	273	1846
2	1	850	273	1847
2	1	848	273	1848
2	1	848	273	1849
2	1	848	273	1850
2	1	848	273	1851
2	1	848	273	1852
2	1	848	273	1853
2	1	848	273	1854
2	1	848	273	1855
2	1	848	273	1856
2	1	848	273	1857
2	1	848	273	1858
2	1	848	273	1859
2	1	848	273	1860
2	1	848	273	1861
2	1	848	273	1862
2	1	848	273	1863
2	1	848	273	1864
2	1	848	273	1865
2	1	848	273	1866
2	1	848	273	1867
2	1	848	273	1868
2	1	848	273	1869
2	1	848	273	1870
2	1	848	273	1871
2	1	848	273	1872
2	1	848	273	1873
2	1	848	273	1874
2	1	848	273	1875
2	1	848	273	1876
2	1	848	273	1877
2	1	848	273	1878
2	1	848	273	1879
2	1	848	273	1880
2	1	848	273	1881
2	1	848	273	1882
2	1	848	273	1883
2	1	848	273	1884
2	1	848	273	1885
2	1	848	273	1886
2	1	848	273	1887
2	1	846	273	1888
2	1	846	273	1889
2	1	846	273	1890
2	1	846	273	1891
2	1	846	273	1892
2	1	846	273	1893
2	1	846	273	1894
2	1	846	273	1895
2	1	846	273	1896
2	1	846	273	1897
2	1	846	273	1898
2	1	846	273	1899
2	1	846	273	1900
2	1	846	273	1901
2	1	846	273	1902
2	1	846	273	1903
2	1	845	274	1904
2	1	845	274	1905
2	1	845	274	1906
2	1	845	274	1907
2	1	845	274	1908
2	1	845	274	1909
2	1	845	274	1910
2	1	845	274	1911
2	1	844	275	1912
2	1	844	275	1913
2	1	844	275	1914
2	1	844	275	1915
2	1	844	275	1916
2	1	844	275	1917
2	1	844	275	1918
2	1	844	275	1919
2	1	843	275	1920
2	1	843	275	1921
2	1	843	275	1922
2	1	843	275	1923
2	1	843	275	1924
2	1	843	275	1925
2	1	843	275	1926
2	1	843	275	1927
2	1	842	275	1928
2	1	842	275	1929
2	1	842	275	1930
2	1	842	275	1931
2	1	842	275	1932
2	1	842	275	1933
2	1	842	275	1934
2	1	842	275	1935
2	1	839	277	1936
2	1	839	277	1937
2	1	839	277	1938
2	1	839	277	1939
2	1	839	277	1940
2	1	839	277	1941
2	1	839	277	1942
2	1	839	277	1943
2	1	838	277	1944
2	1	838	277	1945
2	1	838	277	1946
2	1	838	277	1947
2	1	838	277	1948
2	1	838	277	1949
2	1	838	277	1950
2	1	838	277	1951
2	1	836	278	1952
2	1	836	278	1953
2	1	836	278	1954
2	1	836	278	1955
2	1	836	278	1956
2	1	836	278	1957
2	1	836	278	1958
2	1	836	278	1959
2	1	834	279	1960
2	1	834	279	1961
2	1	834	279	1962
2	1	834	279	1963
2	1	834	279	1964
2	1	834	279	1965
2	1	834	279	1966
2	1	833	279	1967
2	1	833	279	1968
2	1	833	279	1969
2	1	833	279	1970
2	1	833	279	1971
2	1	833	279	1972
2	1	833	279	1973
2	1	833	279	1974
2	1	833	279	1975
2	1	832	279	1976
2	1	832	279	1977
2	1	832	279	1978
2	1	832	279	1979
2	1	832	279	1980
2	1	832	279	1981
2	1	832	279	1982
2	1	832	280	1983
2	1	832	280	1984
2	1	832	280	1985
2	1	832	280	1986
2	1	832	280	1987
2	1	832	280	1988
2	1	832	280	1989
2	1	832	280	1990
2	1	832	280	1991
2	1	832	280	1992
2	1	832	280	1993
2	1	832	280	1994
2	1	832	280	1995
2	1	832	280	1996
2	1	832	280	1997
2	1	832	280	1998
[truncated: 156,403 more rows]
