# Supplementary material for: Quantifying gaze and mouse interactions on spatial visual interfaces with a new movement analytics methodology
Source: PLoS One. 2017 Aug 4;12(8):e0181818. doi: 10.1371/journal.pone.0181818 (PMC5544210; doi:10.1371/journal.pone.0181818)
Supplement: S1 Data — (ZIP) [file pone.0181818.s002.zip › Task_3_EyeTrajectories.csv]

TaskNo	PartNo	GazePointX	GazePointY	Time
3	1	959	287	0
3	1	960	289	3
3	1	957	289	6
3	1	958	284	10
3	1	956	291	13
3	1	956	286	17
3	1	955	292	20
3	1	956	286	23
3	1	953	288	26
3	1	954	285	30
3	1	952	286	33
3	1	958	287	36
3	1	955	290	40
3	1	954	284	43
3	1	956	294	46
3	1	954	286	50
3	1	956	289	53
3	1	949	294	57
3	1	934	293	60
3	1	921	297	63
3	1	904	299	66
3	1	901	301	70
3	1	901	303	73
3	1	904	303	76
3	1	909	296	80
3	1	917	302	83
3	1	913	303	87
3	1	909	296	90
3	1	911	297	93
3	1	917	300	96
3	1	912	299	100
3	1	911	301	103
3	1	913	304	106
3	1	916	303	110
3	1	911	301	113
3	1	914	304	116
3	1	914	304	120
3	1	911	296	123
3	1	910	299	126
3	1	914	301	130
3	1	912	306	133
3	1	913	302	136
3	1	912	301	140
3	1	910	302	143
3	1	908	298	146
3	1	910	308	150
3	1	911	301	153
3	1	910	298	157
3	1	911	300	160
3	1	911	301	163
3	1	912	302	166
3	1	911	302	170
3	1	912	303	173
3	1	912	297	176
3	1	913	306	180
3	1	910	301	183
3	1	916	306	186
3	1	911	300	190
3	1	914	307	193
3	1	911	303	196
3	1	913	302	200
3	1	911	300	203
3	1	911	298	206
3	1	910	296	210
3	1	910	301	213
3	1	908	299	216
3	1	910	303	220
3	1	907	305	223
3	1	909	301	226
3	1	907	302	230
3	1	905	300	233
3	1	911	307	236
3	1	907	304	240
3	1	907	301	243
3	1	908	303	246
3	1	909	301	250
3	1	911	302	253
3	1	906	297	256
3	1	906	301	260
3	1	905	301	263
3	1	909	296	266
3	1	904	297	270
3	1	906	301	273
3	1	904	305	276
3	1	900	300	280
3	1	902	305	283
3	1	904	304	286
3	1	901	305	290
3	1	902	306	293
3	1	900	305	296
3	1	907	302	300
3	1	904	307	303
3	1	906	300	306
3	1	905	302	310
3	1	904	298	313
3	1	903	305	316
3	1	904	304	320
3	1	904	301	323
3	1	902	299	326
3	1	903	302	330
3	1	901	298	333
3	1	901	306	336
3	1	899	303	340
3	1	900	304	343
3	1	899	304	346
3	1	902	297	350
3	1	897	305	353
3	1	896	300	356
3	1	902	301	360
3	1	897	311	363
3	1	898	304	366
3	1	897	304	370
3	1	896	302	373
3	1	896	307	376
3	1	897	302	380
3	1	896	302	383
3	1	900	307	386
3	1	898	297	390
3	1	895	303	393
3	1	894	303	396
3	1	896	299	400
3	1	894	304	403
3	1	893	305	406
3	1	900	304	410
3	1	895	305	413
3	1	895	310	416
3	1	890	301	420
3	1	892	305	423
3	1	893	308	426
3	1	892	305	430
3	1	892	302	433
3	1	892	306	436
3	1	893	303	440
3	1	889	304	443
3	1	888	305	446
3	1	889	303	450
3	1	885	307	453
3	1	887	304	456
3	1	886	307	460
3	1	886	310	463
3	1	885	309	466
3	1	888	309	470
3	1	887	307	473
3	1	884	304	476
3	1	884	304	480
3	1	884	311	483
3	1	886	311	486
3	1	883	304	490
3	1	885	308	493
3	1	883	306	496
3	1	886	304	500
3	1	881	313	503
3	1	882	307	506
3	1	881	307	510
3	1	881	306	513
3	1	882	305	516
3	1	881	309	520
3	1	882	317	523
3	1	880	311	526
3	1	884	313	530
3	1	880	309	533
3	1	877	311	536
3	1	878	309	540
3	1	864	319	543
3	1	845	320	546
3	1	828	324	550
3	1	818	335	553
3	1	820	327	556
3	1	823	326	560
3	1	832	328	563
3	1	835	322	566
3	1	832	323	570
3	1	833	326	573
3	1	832	327	576
3	1	831	321	580
3	1	831	324	583
3	1	831	330	586
3	1	832	327	590
3	1	827	331	593
3	1	834	327	596
3	1	832	328	600
3	1	832	328	603
3	1	831	324	606
3	1	832	331	610
3	1	828	332	613
3	1	828	329	616
3	1	829	328	620
3	1	829	333	623
3	1	829	329	626
3	1	830	322	630
3	1	829	334	633
3	1	827	332	636
3	1	824	331	640
3	1	828	325	643
3	1	826	334	646
3	1	825	332	650
3	1	826	331	653
3	1	827	333	656
3	1	829	332	660
3	1	827	334	663
3	1	826	333	666
3	1	827	332	670
3	1	826	329	673
3	1	825	333	676
3	1	822	330	680
3	1	820	336	683
3	1	822	328	686
3	1	820	328	690
3	1	822	331	693
3	1	822	336	696
3	1	823	334	700
3	1	820	333	703
3	1	822	336	706
3	1	818	331	710
3	1	821	333	713
3	1	820	334	716
3	1	818	335	720
3	1	820	335	723
3	1	818	329	726
3	1	820	341	730
3	1	817	337	733
3	1	818	338	736
3	1	816	331	740
3	1	815	337	743
3	1	819	338	746
3	1	815	337	750
3	1	814	336	753
3	1	815	339	756
3	1	813	334	760
3	1	817	335	763
3	1	813	345	766
3	1	813	338	770
3	1	812	337	773
3	1	812	337	776
3	1	809	345	780
3	1	815	340	783
3	1	812	343	786
3	1	808	344	790
3	1	812	344	793
3	1	812	339	796
3	1	812	343	800
3	1	813	343	803
3	1	811	341	806
3	1	808	337	810
3	1	812	348	813
3	1	810	347	816
3	1	811	342	820
3	1	810	341	823
3	1	807	339	826
3	1	809	344	830
3	1	805	340	833
3	1	804	340	836
3	1	804	337	840
3	1	807	344	843
3	1	804	343	846
3	1	805	338	850
3	1	805	343	853
3	1	803	344	856
3	1	804	351	860
3	1	805	354	863
3	1	803	346	866
3	1	803	349	870
3	1	798	351	873
3	1	799	350	876
3	1	802	348	880
3	1	799	352	883
3	1	799	346	886
3	1	803	348	890
3	1	800	346	893
3	1	800	344	896
3	1	800	346	900
3	1	797	344	903
3	1	798	350	906
3	1	797	352	910
3	1	797	339	913
3	1	798	345	916
3	1	794	346	920
3	1	793	341	923
3	1	796	352	926
3	1	790	342	930
3	1	792	343	933
3	1	792	349	936
3	1	793	343	940
3	1	789	346	943
3	1	793	350	946
3	1	788	351	950
3	1	794	344	953
3	1	787	347	956
3	1	791	354	960
3	1	786	348	963
3	1	789	355	966
3	1	787	343	970
3	1	784	347	973
3	1	789	350	976
3	1	788	351	980
3	1	790	349	983
3	1	785	352	986
3	1	784	354	990
3	1	788	348	993
3	1	784	348	996
3	1	783	346	1000
3	1	782	354	1003
3	1	781	355	1006
3	1	782	354	1010
3	1	778	351	1013
3	1	779	351	1016
3	1	778	355	1020
3	1	778	356	1023
3	1	781	358	1026
3	1	778	356	1030
3	1	782	348	1033
3	1	777	359	1036
3	1	777	353	1040
3	1	777	351	1043
3	1	776	360	1046
3	1	778	352	1050
3	1	776	354	1053
3	1	775	357	1056
3	1	775	375	1060
3	1	769	380	1063
3	1	763	383	1066
3	1	757	387	1070
3	1	764	384	1073
3	1	769	389	1076
3	1	765	386	1080
3	1	760	389	1083
3	1	763	383	1086
3	1	763	391	1090
3	1	761	384	1093
3	1	759	387	1096
3	1	761	378	1100
3	1	756	380	1103
3	1	760	378	1106
3	1	758	383	1110
3	1	759	383	1113
3	1	758	382	1116
3	1	756	385	1120
3	1	759	387	1123
3	1	756	390	1126
3	1	758	390	1130
3	1	759	393	1133
3	1	757	390	1136
3	1	757	387	1140
3	1	754	383	1143
3	1	756	388	1146
3	1	753	395	1150
3	1	758	391	1153
3	1	754	389	1156
3	1	754	383	1160
3	1	754	386	1163
3	1	752	394	1166
3	1	752	386	1170
3	1	750	391	1173
3	1	756	393	1176
3	1	751	390	1180
3	1	746	398	1183
3	1	739	410	1186
3	1	731	420	1190
3	1	724	420	1193
3	1	726	433	1196
3	1	728	426	1200
3	1	731	427	1203
3	1	736	429	1206
3	1	732	422	1210
3	1	729	423	1213
3	1	733	421	1216
3	1	728	421	1220
3	1	730	426	1223
3	1	728	425	1226
3	1	729	424	1230
3	1	727	424	1233
3	1	725	420	1236
3	1	729	425	1240
3	1	730	429	1243
3	1	728	421	1246
3	1	724	423	1250
3	1	726	422	1253
3	1	728	428	1256
3	1	728	422	1260
3	1	727	427	1263
3	1	729	424	1266
3	1	728	427	1270
3	1	725	420	1273
3	1	723	430	1276
3	1	725	428	1280
3	1	725	426	1283
3	1	724	425	1286
3	1	727	424	1290
3	1	729	426	1293
3	1	726	424	1296
3	1	725	426	1300
3	1	727	426	1303
3	1	725	428	1306
3	1	726	426	1310
3	1	726	421	1313
3	1	725	422	1316
3	1	727	431	1320
3	1	725	427	1323
3	1	729	433	1326
3	1	729	423	1330
3	1	725	427	1333
3	1	725	424	1336
3	1	726	427	1340
3	1	729	429	1343
3	1	724	428	1346
3	1	726	427	1350
3	1	724	433	1353
3	1	723	432	1356
3	1	726	437	1360
3	1	726	429	1363
3	1	724	428	1366
3	1	724	426	1370
3	1	725	430	1373
3	1	725	429	1376
3	1	726	425	1380
3	1	726	438	1383
3	1	724	426	1386
3	1	727	437	1390
3	1	725	429	1393
3	1	723	433	1396
3	1	723	429	1400
3	1	724	429	1403
3	1	722	434	1406
3	1	725	433	1410
3	1	727	434	1413
3	1	725	435	1416
3	1	723	431	1420
3	1	727	441	1423
3	1	721	432	1426
3	1	723	429	1430
3	1	722	433	1433
3	1	726	429	1436
3	1	725	436	1440
3	1	724	433	1443
3	1	726	431	1446
3	1	724	428	1450
3	1	726	430	1453
3	1	725	433	1456
3	1	723	432	1460
3	1	723	435	1463
3	1	723	433	1466
3	1	721	439	1470
3	1	721	435	1473
3	1	721	434	1476
3	1	717	435	1480
3	1	717	431	1483
3	1	717	432	1486
3	1	718	440	1490
3	1	720	435	1493
3	1	719	434	1496
3	1	723	437	1500
3	1	720	441	1503
3	1	721	438	1506
3	1	717	439	1510
3	1	716	438	1513
3	1	716	442	1516
3	1	721	445	1520
3	1	721	436	1523
3	1	724	441	1526
3	1	718	436	1530
3	1	716	438	1533
3	1	718	441	1536
3	1	716	434	1540
3	1	718	443	1543
3	1	721	439	1546
3	1	715	436	1550
3	1	717	439	1553
3	1	719	440	1556
3	1	717	434	1560
3	1	717	437	1563
3	1	717	440	1566
3	1	722	441	1570
3	1	716	438	1573
3	1	720	444	1576
3	1	715	444	1580
3	1	720	445	1583
3	1	712	440	1586
3	1	716	445	1590
3	1	716	438	1593
3	1	714	442	1596
3	1	715	437	1600
3	1	717	440	1603
3	1	721	448	1606
3	1	717	450	1610
3	1	714	451	1613
3	1	713	446	1616
3	1	715	453	1620
3	1	713	450	1623
3	1	715	449	1626
3	1	714	447	1630
3	1	712	446	1633
3	1	716	452	1636
3	1	717	446	1640
3	1	714	445	1643
3	1	714	449	1646
3	1	711	444	1650
3	1	714	451	1653
3	1	711	447	1656
3	1	709	447	1660
3	1	714	453	1663
3	1	707	451	1666
3	1	709	449	1670
3	1	713	447	1673
3	1	711	449	1676
3	1	712	445	1680
3	1	711	448	1683
3	1	715	448	1686
3	1	720	452	1689
3	1	713	444	1693
3	1	712	447	1696
3	1	710	449	1700
3	1	711	451	1703
3	1	710	451	1706
3	1	711	447	1710
3	1	710	452	1713
3	1	709	455	1716
3	1	710	458	1719
3	1	710	455	1723
3	1	711	452	1726
3	1	707	457	1730
3	1	707	456	1733
3	1	708	450	1736
3	1	710	454	1740
3	1	707	452	1743
3	1	707	456	1746
3	1	708	458	1749
3	1	712	461	1753
3	1	708	450	1756
3	1	705	447	1759
3	1	709	452	1763
3	1	710	454	1766
3	1	710	456	1770
3	1	709	457	1773
3	1	708	453	1776
3	1	703	458	1779
3	1	708	453	1783
3	1	710	465	1786
3	1	705	455	1789
3	1	705	465	1793
3	1	709	461	1796
3	1	708	454	1800
3	1	706	458	1803
3	1	707	456	1806
3	1	704	457	1809
3	1	705	458	1813
3	1	705	460	1816
3	1	705	456	1819
3	1	704	456	1823
3	1	705	460	1826
3	1	704	461	1829
3	1	702	462	1833
3	1	703	461	1836
3	1	705	459	1840
3	1	708	468	1843
3	1	705	457	1846
3	1	704	462	1849
3	1	708	467	1853
3	1	699	458	1856
3	1	705	468	1859
3	1	706	469	1863
3	1	703	462	1866
3	1	704	468	1870
3	1	703	472	1873
3	1	701	459	1876
3	1	706	461	1879
3	1	701	463	1883
3	1	704	460	1886
3	1	700	456	1889
3	1	700	459	1893
3	1	698	456	1896
3	1	699	464	1899
3	1	702	466	1903
3	1	703	464	1906
3	1	699	466	1909
3	1	694	464	1913
3	1	689	475	1916
3	1	681	480	1919
3	1	681	492	1923
3	1	680	496	1926
3	1	677	498	1929
3	1	680	495	1933
3	1	684	499	1936
3	1	683	487	1940
3	1	686	494	1943
3	1	680	494	1946
3	1	683	494	1949
3	1	680	491	1953
3	1	684	498	1956
3	1	681	493	1959
3	1	681	494	1963
3	1	678	493	1966
3	1	682	499	1969
3	1	680	493	1973
3	1	681	496	1976
3	1	683	495	1979
3	1	678	490	1983
3	1	683	496	1986
3	1	685	497	1989
3	1	679	497	1993
3	1	681	500	1996
3	1	684	505	1999
3	1	683	504	2003
3	1	680	501	2006
3	1	684	510	2009
3	1	680	500	2013
3	1	680	495	2016
3	1	679	504	2019
3	1	679	500	2023
3	1	676	497	2026
3	1	681	503	2029
3	1	678	501	2033
3	1	679	503	2036
3	1	679	504	2039
3	1	678	506	2043
3	1	678	504	2046
3	1	677	505	2049
3	1	672	506	2053
3	1	675	504	2056
3	1	678	505	2059
3	1	672	506	2063
3	1	674	502	2066
3	1	675	504	2069
3	1	676	505	2073
3	1	677	503	2076
3	1	675	502	2079
3	1	676	508	2083
3	1	675	508	2086
3	1	678	508	2089
3	1	680	505	2093
3	1	677	502	2096
3	1	671	498	2099
3	1	676	507	2103
3	1	677	505	2106
3	1	676	509	2109
3	1	678	511	2113
3	1	677	510	2116
3	1	674	510	2119
3	1	674	514	2123
3	1	674	508	2126
3	1	676	512	2129
3	1	675	508	2133
3	1	671	507	2136
3	1	676	509	2139
3	1	675	514	2143
3	1	674	509	2146
3	1	670	504	2149
3	1	670	509	2153
3	1	677	518	2156
3	1	675	514	2159
3	1	671	511	2163
3	1	674	510	2166
3	1	674	512	2169
3	1	674	508	2173
3	1	673	509	2176
3	1	668	507	2179
3	1	670	507	2183
3	1	674	515	2186
3	1	675	508	2189
3	1	669	506	2193
3	1	666	508	2196
3	1	672	513	2199
3	1	675	512	2203
3	1	669	518	2206
3	1	669	510	2209
3	1	671	518	2213
3	1	671	521	2216
3	1	669	522	2219
3	1	670	524	2223
3	1	672	531	2226
3	1	670	522	2229
3	1	671	521	2233
3	1	675	527	2236
3	1	677	526	2239
3	1	672	524	2243
3	1	671	525	2246
3	1	674	528	2249
3	1	674	526	2253
3	1	673	526	2256
3	1	671	528	2259
3	1	672	529	2263
3	1	669	526	2266
3	1	670	523	2269
3	1	671	522	2273
3	1	671	526	2276
3	1	669	524	2279
3	1	674	528	2283
3	1	673	522	2286
3	1	671	524	2289
3	1	673	528	2293
3	1	669	528	2296
3	1	673	529	2299
3	1	671	528	2303
3	1	671	527	2306
3	1	669	528	2309
3	1	674	530	2313
3	1	674	529	2316
3	1	668	531	2319
3	1	668	526	2323
3	1	669	533	2326
3	1	669	525	2329
3	1	668	526	2333
3	1	669	525	2336
3	1	671	531	2339
3	1	671	528	2343
3	1	666	527	2346
3	1	668	523	2349
3	1	670	530	2353
3	1	673	531	2356
3	1	672	536	2359
3	1	670	533	2363
3	1	668	533	2366
3	1	667	531	2369
3	1	672	539	2373
3	1	668	530	2376
3	1	669	541	2379
3	1	674	533	2383
3	1	670	531	2386
3	1	670	533	2389
3	1	673	536	2393
3	1	668	530	2396
3	1	670	535	2399
3	1	669	539	2403
3	1	673	547	2406
3	1	668	535	2409
3	1	665	536	2413
3	1	671	536	2416
3	1	670	534	2419
3	1	670	535	2423
3	1	670	536	2426
3	1	673	541	2429
3	1	667	534	2433
3	1	670	547	2436
3	1	671	548	2439
3	1	668	550	2443
3	1	668	548	2446
3	1	665	559	2449
3	1	665	562	2453
3	1	667	575	2456
3	1	669	585	2459
3	1	671	589	2463
3	1	669	582	2466
3	1	669	577	2469
3	1	673	578	2473
3	1	671	573	2476
3	1	669	578	2479
3	1	668	577	2483
3	1	670	575	2486
3	1	668	576	2489
3	1	669	576	2493
3	1	667	578	2496
3	1	669	575	2499
3	1	672	573	2503
3	1	669	574	2506
3	1	670	579	2509
3	1	669	577	2513
3	1	671	572	2516
3	1	668	576	2519
3	1	668	576	2523
3	1	669	576	2526
3	1	668	572	2529
3	1	670	575	2533
3	1	671	572	2536
3	1	668	574	2539
3	1	668	577	2543
3	1	672	573	2546
3	1	669	576	2549
3	1	666	570	2553
3	1	667	574	2556
3	1	668	575	2559
3	1	669	569	2563
3	1	669	574	2566
3	1	666	574	2569
3	1	669	579	2573
3	1	665	574	2576
3	1	663	578	2579
3	1	669	579	2583
3	1	668	578	2586
3	1	666	574	2589
3	1	665	588	2593
3	1	666	577	2596
3	1	665	577	2599
3	1	667	584	2603
3	1	667	579	2606
3	1	666	578	2609
3	1	667	577	2613
3	1	668	577	2616
3	1	668	585	2619
3	1	670	581	2623
3	1	670	582	2626
3	1	673	581	2629
3	1	668	581	2633
3	1	670	584	2636
3	1	669	580	2639
3	1	669	582	2643
3	1	666	580	2646
3	1	666	581	2649
3	1	669	583	2653
3	1	666	586	2656
3	1	667	584	2659
3	1	669	584	2663
3	1	670	581	2666
3	1	667	580	2669
3	1	668	585	2673
3	1	669	579	2676
3	1	666	583	2679
3	1	668	582	2683
3	1	670	581	2686
3	1	669	581	2689
3	1	673	584	2693
3	1	670	584	2696
3	1	670	586	2699
3	1	671	585	2703
3	1	671	583	2706
3	1	670	581	2709
3	1	676	586	2713
3	1	673	585	2716
3	1	675	593	2719
3	1	673	590	2723
3	1	669	582	2726
3	1	671	585	2729
3	1	670	585	2733
3	1	670	589	2736
3	1	674	593	2739
3	1	670	596	2743
3	1	671	596	2746
3	1	673	601	2749
3	1	672	600	2753
3	1	674	613	2756
3	1	672	619	2759
3	1	675	628	2763
3	1	676	635	2766
3	1	673	641	2769
3	1	674	642	2773
3	1	674	651	2776
3	1	678	658	2779
3	1	673	651	2783
3	1	677	653	2786
3	1	677	650	2789
3	1	677	647	2793
3	1	678	646	2796
3	1	675	648	2799
3	1	673	643	2803
3	1	676	646	2806
3	1	677	642	2809
3	1	678	648	2813
3	1	679	654	2816
3	1	675	653	2819
3	1	677	645	2823
3	1	675	650	2826
3	1	676	649	2829
3	1	677	656	2833
3	1	674	649	2836
3	1	672	651	2839
3	1	676	658	2843
3	1	672	651	2846
3	1	676	647	2849
3	1	672	647	2853
3	1	676	646	2856
3	1	675	645	2859
3	1	676	647	2863
3	1	676	647	2866
3	1	677	648	2869
3	1	673	652	2873
3	1	673	648	2876
3	1	674	649	2879
3	1	677	649	2883
3	1	675	652	2886
3	1	675	649	2889
3	1	676	652	2893
3	1	679	653	2896
3	1	673	655	2899
3	1	678	650	2903
3	1	676	655	2906
3	1	676	658	2909
3	1	673	646	2913
3	1	672	647	2916
3	1	675	650	2919
3	1	677	654	2923
3	1	674	653	2926
3	1	675	654	2929
3	1	673	655	2933
3	1	676	650	2936
3	1	673	652	2939
3	1	675	651	2943
3	1	674	657	2946
3	1	670	652	2949
3	1	675	655	2953
3	1	673	649	2956
3	1	675	656	2959
3	1	675	657	2963
3	1	675	657	2966
3	1	677	659	2969
3	1	673	658	2973
3	1	678	656	2976
3	1	671	650	2979
3	1	674	659	2983
3	1	674	646	2986
3	1	677	653	2989
3	1	677	647	2993
3	1	675	653	2996
3	1	673	651	2999
3	1	675	655	3003
3	1	677	661	3006
3	1	675	660	3009
3	1	675	659	3013
3	1	675	659	3016
3	1	676	657	3019
3	1	675	656	3023
3	1	677	653	3026
3	1	680	662	3029
3	1	678	659	3033
3	1	676	657	3036
3	1	680	654	3039
3	1	677	659	3043
3	1	677	660	3046
3	1	681	665	3049
3	1	676	661	3053
3	1	677	661	3056
3	1	677	665	3059
3	1	680	672	3063
3	1	685	681	3066
3	1	690	684	3069
3	1	689	688	3073
3	1	685	687	3076
3	1	686	686	3079
3	1	689	687	3083
3	1	688	679	3086
3	1	690	679	3089
3	1	693	683	3093
3	1	691	686	3096
3	1	688	685	3099
3	1	685	681	3103
3	1	687	683	3106
3	1	687	686	3109
3	1	687	681	3113
3	1	688	685	3116
3	1	691	684	3119
3	1	687	684	3123
3	1	690	689	3126
3	1	687	688	3129
3	1	690	685	3133
3	1	691	684	3136
3	1	691	679	3139
3	1	689	691	3143
3	1	691	688	3146
3	1	691	691	3149
3	1	690	679	3153
3	1	690	685	3156
3	1	689	689	3159
3	1	685	683	3163
3	1	687	686	3166
3	1	686	688	3169
3	1	687	690	3173
3	1	689	686	3176
3	1	689	687	3179
3	1	694	688	3183
3	1	688	689	3186
3	1	692	687	3189
3	1	692	693	3193
3	1	689	688	3196
3	1	690	692	3199
3	1	692	693	3203
3	1	688	690	3206
3	1	694	682	3209
3	1	691	685	3213
3	1	696	686	3216
3	1	686	691	3219
3	1	691	688	3223
3	1	691	694	3226
3	1	691	688	3229
3	1	688	687	3233
3	1	690	695	3236
3	1	692	689	3239
3	1	686	689	3243
3	1	690	694	3246
3	1	693	700	3249
3	1	692	693	3253
3	1	690	697	3256
3	1	694	692	3259
3	1	692	695	3263
3	1	693	695	3266
3	1	695	699	3269
3	1	693	692	3273
3	1	691	700	3276
3	1	693	694	3279
3	1	689	692	3283
3	1	693	701	3286
3	1	694	695	3289
3	1	695	689	3293
3	1	693	690	3296
3	1	694	693	3299
3	1	694	693	3303
3	1	691	697	3306
3	1	695	697	3309
3	1	694	694	3313
3	1	694	702	3316
3	1	695	694	3319
3	1	697	690	3323
3	1	695	696	3326
3	1	696	694	3329
3	1	692	698	3333
3	1	695	699	3336
3	1	696	697	3339
3	1	697	704	3343
3	1	697	694	3346
3	1	695	697	3349
3	1	698	700	3353
3	1	699	700	3356
3	1	703	702	3359
3	1	699	698	3363
3	1	699	703	3366
3	1	698	698	3369
3	1	699	697	3373
3	1	702	698	3376
3	1	700	702	3379
3	1	703	699	3383
3	1	699	704	3386
3	1	700	698	3389
3	1	699	695	3393
3	1	701	699	3396
3	1	702	702	3399
3	1	700	701	3403
3	1	699	706	3406
3	1	701	694	3409
3	1	698	700	3413
3	1	698	703	3416
3	1	698	711	3419
3	1	702	702	3423
3	1	702	704	3426
3	1	703	706	3429
3	1	707	706	3432
3	1	703	704	3436
3	1	704	700	3439
3	1	704	703	3443
3	1	708	708	3446
3	1	715	719	3449
3	1	717	730	3453
3	1	720	743	3456
3	1	721	750	3459
3	1	721	747	3463
3	1	718	742	3466
3	1	718	734	3469
3	1	718	736	3473
3	1	720	741	3476
3	1	722	732	3479
3	1	721	739	3483
3	1	723	733	3486
3	1	722	739	3489
3	1	724	732	3493
3	1	722	733	3496
3	1	722	744	3499
3	1	725	738	3502
3	1	724	735	3506
3	1	726	739	3509
3	1	722	740	3513
3	1	720	738	3516
3	1	721	738	3519
3	1	725	741	3523
3	1	726	741	3526
3	1	724	737	3529
3	1	726	732	3532
3	1	725	738	3536
3	1	723	738	3539
3	1	730	745	3543
3	1	726	739	3546
3	1	728	743	3549
3	1	723	739	3553
3	1	729	742	3556
3	1	726	739	3559
3	1	732	737	3562
3	1	727	735	3566
3	1	728	737	3569
3	1	730	742	3572
3	1	726	740	3576
3	1	727	739	3579
3	1	725	742	3583
3	1	732	741	3586
3	1	727	737	3589
3	1	731	744	3593
3	1	731	739	3596
3	1	733	737	3599
3	1	732	735	3602
3	1	730	740	3606
3	1	730	740	3609
3	1	732	742	3613
3	1	733	738	3616
3	1	730	740	3619
3	1	732	747	3623
3	1	736	742	3626
3	1	731	740	3629
3	1	732	734	3632
3	1	733	731	3636
3	1	732	735	3639
3	1	730	742	3642
3	1	734	740	3646
3	1	730	737	3649
3	1	736	748	3653
3	1	734	737	3656
3	1	734	735	3659
3	1	733	735	3662
3	1	730	741	3666
3	1	730	737	3669
3	1	732	742	3672
3	1	736	738	3676
3	1	731	738	3679
3	1	732	738	3683
3	1	733	749	3686
3	1	734	744	3689
3	1	737	743	3692
3	1	736	741	3696
3	1	736	746	3699
3	1	737	740	3702
3	1	740	742	3706
3	1	739	742	3709
3	1	734	740	3712
3	1	736	743	3716
3	1	736	744	3719
3	1	738	746	3723
3	1	738	748	3726
3	1	738	741	3729
3	1	737	750	3732
3	1	738	746	3736
3	1	738	743	3739
3	1	738	742	3742
3	1	736	744	3746
3	1	733	748	3749
3	1	737	739	3753
3	1	736	744	3756
3	1	737	752	3759
3	1	735	740	3762
3	1	738	742	3766
3	1	739	751	3769
3	1	740	743	3772
3	1	739	750	3776
3	1	738	745	3779
3	1	740	743	3782
3	1	739	746	3786
3	1	739	747	3789
3	1	740	746	3792
3	1	739	746	3796
3	1	743	744	3799
3	1	742	742	3802
3	1	745	740	3806
3	1	743	746	3809
3	1	748	748	3812
3	1	745	740	3816
3	1	744	747	3819
3	1	741	746	3823
3	1	741	752	3826
3	1	741	745	3829
3	1	739	752	3832
3	1	741	746	3836
3	1	744	752	3839
3	1	742	743	3842
3	1	743	746	3846
3	1	741	745	3849
3	1	744	755	3852
3	1	742	744	3856
3	1	747	752	3859
3	1	746	748	3862
3	1	748	744	3866
3	1	747	744	3869
3	1	750	750	3872
3	1	747	752	3876
3	1	750	748	3879
3	1	749	753	3882
3	1	747	747	3886
3	1	746	752	3889
3	1	748	745	3892
3	1	748	744	3896
3	1	747	757	3899
3	1	748	746	3902
3	1	746	749	3906
3	1	752	749	3909
3	1	753	746	3912
3	1	754	741	3916
3	1	758	753	3919
3	1	755	758	3922
3	1	754	749	3926
3	1	751	750	3929
3	1	755	755	3932
3	1	755	763	3936
3	1	764	775	3939
3	1	775	783	3942
3	1	779	786	3946
3	1	780	785	3949
3	1	780	805	3952
3	1	777	799	3956
3	1	780	793	3959
3	1	780	778	3962
3	1	777	783	3966
3	1	781	789	3969
3	1	781	796	3972
3	1	781	789	3976
3	1	778	792	3979
3	1	781	796	3982
3	1	779	786	3986
3	1	780	784	3989
3	1	783	780	3992
3	1	786	788	3996
3	1	788	795	3999
3	1	787	784	4002
3	1	784	789	4006
3	1	784	788	4009
3	1	787	792	4012
3	1	788	780	4016
3	1	789	785	4019
3	1	786	780	4022
3	1	790	786	4026
3	1	788	778	4029
3	1	790	779	4032
3	1	789	779	4036
3	1	789	782	4039
3	1	793	780	4042
3	1	791	784	4046
3	1	795	792	4049
3	1	795	779	4052
3	1	793	779	4056
3	1	790	783	4059
3	1	793	787	4062
3	1	796	783	4066
3	1	796	775	4069
3	1	794	800	4072
3	1	795	782	4076
3	1	796	778	4079
3	1	797	780	4082
3	1	797	782	4086
3	1	798	785	4089
3	1	799	785	4092
3	1	800	787	4096
3	1	794	793	4099
3	1	796	783	4102
3	1	801	786	4106
3	1	802	792	4109
3	1	799	780	4112
3	1	800	783	4116
3	1	799	776	4119
3	1	801	780	4122
3	1	800	784	4126
3	1	798	780	4129
3	1	799	779	4132
3	1	799	787	4136
3	1	800	785	4139
3	1	807	775	4142
3	1	797	774	4146
3	1	802	783	4149
3	1	801	794	4152
3	1	802	791	4156
3	1	804	784	4159
3	1	803	792	4162
3	1	809	786	4166
3	1	808	785	4169
3	1	806	793	4172
3	1	805	791	4176
3	1	804	785	4179
3	1	806	786	4182
3	1	805	787	4186
3	1	805	785	4189
3	1	804	792	4192
3	1	805	783	4196
3	1	809	790	4199
3	1	807	787	4202
3	1	808	784	4206
3	1	807	780	4209
3	1	810	785	4212
3	1	810	784	4216
3	1	809	785	4219
3	1	808	788	4222
3	1	809	782	4226
3	1	810	781	4229
3	1	810	787	4232
3	1	806	788	4236
3	1	807	789	4239
3	1	808	789	4242
3	1	813	792	4246
3	1	810	781	4249
3	1	812	780	4252
3	1	811	785	4256
3	1	813	779	4259
3	1	811	782	4262
3	1	809	788	4266
3	1	809	783	4269
3	1	809	787	4272
3	1	814	796	4276
3	1	815	789	4279
3	1	812	789	4282
3	1	814	793	4286
3	1	814	791	4289
3	1	816	777	4292
3	1	813	792	4296
3	1	813	782	4299
3	1	815	782	4302
3	1	814	788	4306
3	1	816	789	4309
3	1	817	790	4312
3	1	820	794	4316
3	1	818	793	4319
3	1	817	788	4322
3	1	819	790	4326
3	1	814	788	4329
3	1	816	781	4332
3	1	822	780	4336
3	1	821	789	4339
3	1	819	785	4342
3	1	821	794	4346
3	1	821	791	4349
3	1	819	797	4352
3	1	819	794	4356
3	1	821	793	4359
3	1	824	796	4362
3	1	822	795	4366
3	1	824	794	4369
3	1	824	795	4372
3	1	831	799	4376
3	1	847	793	4379
3	1	871	797	4382
3	1	876	810	4386
3	1	884	805	4389
3	1	884	800	4392
3	1	882	807	4396
3	1	878	801	4399
3	1	875	792	4402
3	1	877	790	4406
3	1	883	794	4409
3	1	881	797	4412
3	1	881	801	4416
3	1	882	799	4419
3	1	879	802	4422
3	1	887	805	4426
3	1	880	794	4429
3	1	880	799	4432
3	1	881	798	4436
3	1	881	796	4439
3	1	877	794	4442
3	1	878	796	4446
3	1	879	800	4449
3	1	882	803	4452
3	1	879	810	4456
3	1	882	801	4459
3	1	883	807	4462
3	1	881	797	4466
3	1	885	815	4469
3	1	885	801	4472
3	1	883	796	4476
3	1	887	794	4479
3	1	885	794	4482
3	1	884	795	4486
3	1	884	798	4489
3	1	885	799	4492
3	1	881	801	4496
3	1	880	800	4499
3	1	887	794	4502
3	1	885	797	4506
3	1	884	795	4509
3	1	885	791	4512
3	1	885	792	4516
3	1	882	795	4519
3	1	885	800	4522
3	1	886	797	4526
3	1	887	797	4529
3	1	884	793	4532
3	1	887	793	4536
3	1	885	794	4539
3	1	887	795	4542
3	1	889	800	4546
3	1	885	795	4549
3	1	885	801	4552
3	1	887	797	4556
3	1	887	799	4559
3	1	889	793	4562
3	1	885	805	4566
3	1	891	793	4569
3	1	889	797	4572
3	1	887	793	4576
3	1	883	808	4579
3	1	887	811	4582
3	1	889	803	4586
3	1	891	799	4589
3	1	886	806	4592
3	1	890	793	4596
3	1	889	792	4599
3	1	890	789	4602
3	1	888	805	4606
3	1	891	791	4609
3	1	890	795	4612
3	1	887	806	4616
3	1	892	791	4619
3	1	893	790	4622
3	1	893	790	4626
3	1	889	793	4629
3	1	893	816	4632
3	1	892	791	4636
3	1	892	792	4639
3	1	890	789	4642
3	1	890	790	4646
3	1	893	791	4649
3	1	891	790	4652
3	1	891	794	4656
3	1	889	793	4659
3	1	887	793	4662
3	1	893	796	4666
3	1	891	807	4669
3	1	890	804	4672
3	1	893	815	4676
3	1	890	806	4679
3	1	889	807	4682
3	1	892	801	4686
3	1	890	818	4689
3	1	889	813	4692
3	1	892	804	4696
3	1	896	790	4699
3	1	897	801	4702
3	1	894	818	4706
3	1	893	792	4709
3	1	894	809	4712
3	1	901	794	4716
3	1	901	808	4719
3	1	912	811	4722
3	1	933	823	4726
3	1	945	841	4729
3	1	955	837	4732
3	1	959	843	4736
3	1	959	840	4739
3	1	960	836	4742
3	1	956	835	4746
3	1	958	831	4749
3	1	960	822	4752
3	1	957	812	4756
3	1	958	812	4759
3	1	958	812	4762
3	1	957	818	4766
3	1	957	826	4769
3	1	955	825	4772
3	1	956	825	4776
3	1	956	831	4779
3	1	956	824	4782
3	1	956	811	4786
3	1	955	816	4789
3	1	956	820	4792
3	1	956	828	4796
3	1	955	825	4799
3	1	956	821	4802
3	1	958	822	4806
3	1	962	833	4809
3	1	962	825	4812
3	1	959	812	4816
3	1	959	817	4819
3	1	960	826	4822
3	1	963	828	4826
3	1	965	822	4829
3	1	955	820	4832
3	1	961	831	4836
3	1	963	826	4839
3	1	964	837	4842
3	1	961	828	4846
3	1	961	828	4849
3	1	963	824	4852
3	1	962	816	4856
3	1	960	832	4859
3	1	963	829	4862
3	1	965	822	4866
3	1	962	820	4869
3	1	965	826	4872
3	1	965	833	4876
3	1	966	829	4879
3	1	964	828	4882
3	1	970	829	4886
3	1	964	829	4889
3	1	965	831	4892
3	1	962	825	4896
3	1	962	816	4899
3	1	967	831	4902
3	1	963	815	4906
3	1	962	825	4909
3	1	961	829	4912
3	1	967	818	4916
3	1	967	826	4919
3	1	971	818	4922
3	1	963	823	4926
3	1	968	822	4929
3	1	967	828	4932
3	1	970	829	4936
3	1	970	821	4939
3	1	968	833	4942
3	1	967	824	4946
3	1	972	823	4949
3	1	973	814	4952
3	1	973	827	4956
3	1	971	820	4959
3	1	972	821	4962
3	1	967	829	4966
3	1	971	821	4969
3	1	974	807	4972
3	1	970	821	4976
3	1	970	824	4979
3	1	973	819	4982
3	1	976	826	4986
3	1	970	818	4989
3	1	971	820	4992
3	1	972	832	4996
3	1	976	828	4999
3	1	974	821	5002
3	1	974	826	5006
3	1	977	835	5009
3	1	976	827	5012
3	1	976	828	5016
3	1	977	830	5019
3	1	975	830	5022
3	1	982	820	5026
3	1	979	826	5029
3	1	978	835	5032
3	1	977	827	5036
3	1	982	815	5039
3	1	980	813	5042
3	1	977	829	5046
3	1	979	826	5049
3	1	980	821	5052
3	1	982	813	5056
3	1	981	822	5059
3	1	983	827	5062
3	1	980	819	5066
3	1	984	819	5069
3	1	985	834	5072
3	1	987	828	5076
3	1	985	817	5079
3	1	984	828	5082
3	1	985	822	5086
3	1	988	816	5089
3	1	987	826	5092
3	1	985	830	5096
3	1	988	820	5099
3	1	985	837	5102
3	1	988	828	5106
3	1	988	826	5109
3	1	991	808	5112
3	1	986	825	5116
3	1	988	809	5119
3	1	990	835	5122
3	1	989	821	5126
3	1	987	828	5129
3	1	985	836	5132
3	1	990	807	5136
3	1	994	818	5139
3	1	1000	819	5142
3	1	1018	815	5146
3	1	1033	803	5149
3	1	1050	808	5152
3	1	1061	805	5156
3	1	1053	815	5159
3	1	1051	791	5162
3	1	1047	801	5166
3	1	1046	791	5169
3	1	1045	805	5172
3	1	1048	810	5176
3	1	1048	809	5179
3	1	1044	806	5182
3	1	1045	807	5186
3	1	1046	807	5189
3	1	1047	796	5192
3	1	1047	804	5196
3	1	1045	800	5199
3	1	1044	797	5202
3	1	1044	806	5206
3	1	1044	797	5209
3	1	1045	801	5212
3	1	1044	804	5215
3	1	1045	813	5219
3	1	1052	810	5222
3	1	1044	798	5226
3	1	1048	798	5229
3	1	1050	805	5232
3	1	1055	802	5236
3	1	1049	797	5239
3	1	1047	796	5242
3	1	1047	801	5246
3	1	1049	810	5249
3	1	1054	801	5252
3	1	1051	801	5256
3	1	1053	809	5259
3	1	1049	812	5262
3	1	1051	797	5266
3	1	1052	809	5269
3	1	1052	800	5272
3	1	1053	801	5276
3	1	1052	802	5279
3	1	1055	792	5282
3	1	1050	813	5285
3	1	1053	807	5289
3	1	1055	805	5292
3	1	1050	817	5296
3	1	1055	796	5299
3	1	1052	799	5302
3	1	1056	811	5306
3	1	1059	805	5309
3	1	1056	807	5312
3	1	1058	803	5315
3	1	1057	809	5319
3	1	1058	808	5322
3	1	1060	802	5326
3	1	1062	797	5329
3	1	1056	802	5332
3	1	1057	796	5336
3	1	1060	799	5339
3	1	1059	804	5342
3	1	1058	819	5345
3	1	1059	808	5349
3	1	1062	809	5352
3	1	1056	797	5356
3	1	1063	808	5359
3	1	1057	799	5362
3	1	1063	798	5366
3	1	1063	798	5369
3	1	1065	801	5372
3	1	1064	796	5376
3	1	1062	798	5379
3	1	1064	798	5382
3	1	1065	795	5385
3	1	1065	798	5389
3	1	1062	806	5392
3	1	1063	804	5396
3	1	1066	803	5399
3	1	1065	796	5402
3	1	1070	805	5406
3	1	1069	799	5409
3	1	1068	796	5412
3	1	1068	797	5415
3	1	1069	797	5419
3	1	1066	803	5422
3	1	1064	799	5426
3	1	1069	799	5429
3	1	1075	813	5432
3	1	1093	789	5436
3	1	1108	793	5439
3	1	1124	796	5442
3	1	1132	785	5445
3	1	1130	781	5449
3	1	1126	792	5452
3	1	1118	785	5455
3	1	1120	781	5459
3	1	1122	784	5462
3	1	1120	785	5466
3	1	1122	776	5469
3	1	1123	774	5472
3	1	1123	785	5475
3	1	1126	775	5479
3	1	1122	777	5482
3	1	1126	784	5485
3	1	1123	785	5489
3	1	1124	777	5492
3	1	1126	783	5496
3	1	1125	780	5499
3	1	1125	777	5502
3	1	1127	776	5506
3	1	1127	769	5509
3	1	1124	784	5512
3	1	1131	776	5515
3	1	1126	781	5519
3	1	1127	778	5522
3	1	1125	788	5525
3	1	1127	774	5529
3	1	1129	772	5532
3	1	1127	777	5536
3	1	1130	782	5539
3	1	1132	781	5542
3	1	1127	773	5545
3	1	1130	777	5549
3	1	1127	772	5552
3	1	1127	777	5555
3	1	1129	778	5559
3	1	1130	774	5562
3	1	1129	770	5566
3	1	1131	775	5569
3	1	1129	770	5572
3	1	1132	771	5575
3	1	1133	771	5579
3	1	1132	764	5582
3	1	1130	771	5585
3	1	1132	772	5589
3	1	1132	766	5592
3	1	1133	774	5595
3	1	1135	775	5599
3	1	1133	775	5602
3	1	1134	764	5605
3	1	1138	769	5609
3	1	1134	772	5612
3	1	1142	766	5615
3	1	1139	765	5619
3	1	1139	768	5622
3	1	1139	772	5625
3	1	1138	776	5629
3	1	1140	765	5632
3	1	1137	777	5636
3	1	1141	770	5639
3	1	1141	764	5642
3	1	1141	765	5645
3	1	1139	772	5649
3	1	1139	769	5652
3	1	1132	773	5655
3	1	1123	771	5659
3	1	1117	773	5662
3	1	1115	774	5665
3	1	1121	775	5669
3	1	1126	772	5672
3	1	1126	768	5675
3	1	1127	770	5679
3	1	1127	768	5682
3	1	1129	766	5685
3	1	1127	774	5689
3	1	1129	762	5692
3	1	1127	764	5695
3	1	1129	760	5699
3	1	1129	766	5702
3	1	1130	771	5705
3	1	1131	770	5709
3	1	1131	768	5712
3	1	1134	759	5715
3	1	1131	763	5719
3	1	1133	759	5722
3	1	1134	757	5725
3	1	1134	760	5729
3	1	1134	770	5732
3	1	1138	756	5735
3	1	1135	758	5739
3	1	1134	756	5742
3	1	1135	759	5745
3	1	1139	754	5749
3	1	1138	753	5752
3	1	1142	755	5755
3	1	1141	756	5759
3	1	1142	767	5762
3	1	1142	758	5765
3	1	1141	764	5769
3	1	1142	763	5772
3	1	1143	767	5775
3	1	1143	755	5779
3	1	1148	750	5782
3	1	1148	755	5785
3	1	1144	755	5789
3	1	1146	759	5792
3	1	1146	757	5795
3	1	1149	752	5799
3	1	1148	765	5802
3	1	1143	751	5805
3	1	1147	753	5809
3	1	1149	759	5812
3	1	1146	768	5815
3	1	1142	760	5819
3	1	1147	758	5822
3	1	1143	760	5825
3	1	1152	766	5829
3	1	1159	759	5832
3	1	1169	771	5835
3	1	1184	758	5839
3	1	1193	762	5842
3	1	1189	755	5845
3	1	1182	752	5849
3	1	1179	742	5852
3	1	1182	743	5855
3	1	1178	743	5859
3	1	1178	748	5862
3	1	1179	746	5865
3	1	1180	745	5869
3	1	1182	752	5872
3	1	1179	749	5875
3	1	1184	743	5879
3	1	1180	750	5882
3	1	1180	750	5885
3	1	1180	751	5889
3	1	1178	743	5892
3	1	1182	747	5895
3	1	1182	747	5899
3	1	1183	746	5902
3	1	1183	743	5905
3	1	1182	751	5909
3	1	1189	742	5912
3	1	1184	740	5915
3	1	1186	744	5919
3	1	1184	746	5922
3	1	1184	749	5925
3	1	1182	745	5929
3	1	1185	739	5932
3	1	1184	743	5935
3	1	1183	739	5939
3	1	1182	737	5942
3	1	1184	738	5945
3	1	1186	743	5949
3	1	1184	733	5952
3	1	1182	746	5955
3	1	1182	738	5959
3	1	1185	734	5962
3	1	1181	742	5965
3	1	1183	742	5969
3	1	1181	744	5972
3	1	1182	745	5975
3	1	1182	747	5979
3	1	1186	738	5982
3	1	1183	748	5985
3	1	1183	737	5989
3	1	1186	741	5992
3	1	1185	735	5995
3	1	1184	739	5999
3	1	1187	738	6002
3	1	1188	748	6005
3	1	1186	738	6009
3	1	1184	737	6012
3	1	1186	742	6015
3	1	1187	736	6019
3	1	1186	739	6022
3	1	1190	737	6025
3	1	1188	738	6029
3	1	1190	740	6032
3	1	1190	740	6035
3	1	1187	741	6039
3	1	1189	741	6042
3	1	1189	738	6045
3	1	1186	733	6049
3	1	1188	732	6052
3	1	1190	732	6055
3	1	1190	737	6059
3	1	1191	733	6062
3	1	1188	736	6065
3	1	1189	741	6069
3	1	1183	738	6072
3	1	1189	735	6075
3	1	1186	732	6079
3	1	1189	732	6082
3	1	1191	734	6085
3	1	1189	727	6089
3	1	1192	729	6092
3	1	1189	730	6095
3	1	1189	734	6099
3	1	1189	737	6102
3	1	1187	739	6105
3	1	1188	738	6109
3	1	1188	744	6112
3	1	1190	739	6115
3	1	1190	737	6119
3	1	1191	733	6122
3	1	1192	724	6125
3	1	1200	711	6129
3	1	1209	694	6132
3	1	1218	689	6135
3	1	1220	684	6139
3	1	1218	679	6142
3	1	1217	672	6145
3	1	1211	679	6149
3	1	1212	680	6152
3	1	1212	678	6155
3	1	1213	678	6159
3	1	1213	678	6162
3	1	1211	676	6165
3	1	1217	675	6169
3	1	1217	675	6172
3	1	1217	684	6175
3	1	1219	676	6179
3	1	1215	676	6182
3	1	1215	675	6185
3	1	1217	679	6189
3	1	1214	680	6192
3	1	1214	675	6195
3	1	1217	678	6199
3	1	1214	669	6202
3	1	1216	675	6205
3	1	1212	683	6209
3	1	1215	676	6212
3	1	1211	676	6215
3	1	1217	672	6219
3	1	1213	679	6222
3	1	1216	673	6225
3	1	1217	669	6229
3	1	1216	671	6232
3	1	1215	669	6235
3	1	1220	665	6239
3	1	1218	670	6242
3	1	1216	674	6245
3	1	1216	670	6249
3	1	1214	678	6252
3	1	1217	673	6255
3	1	1212	672	6259
3	1	1217	675	6262
3	1	1211	678	6265
3	1	1214	665	6269
3	1	1215	671	6272
3	1	1218	676	6275
3	1	1215	671	6279
3	1	1215	676	6282
3	1	1216	672	6285
3	1	1217	672	6289
3	1	1215	670	6292
3	1	1214	680	6295
3	1	1214	676	6299
3	1	1211	678	6302
3	1	1211	680	6305
3	1	1217	674	6309
3	1	1228	661	6312
3	1	1239	651	6315
3	1	1257	643	6319
3	1	1262	640	6322
3	1	1258	638	6325
3	1	1253	632	6329
3	1	1247	632	6332
3	1	1249	638	6335
3	1	1250	636	6339
3	1	1247	636	6342
3	1	1251	632	6345
3	1	1250	631	6349
3	1	1249	635	6352
3	1	1249	637	6355
3	1	1249	640	6359
3	1	1250	633	6362
3	1	1248	643	6365
3	1	1249	630	6369
3	1	1249	633	6372
3	1	1248	634	6375
3	1	1250	630	6379
3	1	1250	630	6382
3	1	1252	632	6385
3	1	1249	628	6389
3	1	1251	629	6392
3	1	1249	631	6395
3	1	1251	629	6399
3	1	1247	630	6402
3	1	1249	631	6405
3	1	1247	629	6409
3	1	1247	625	6412
3	1	1246	635	6415
3	1	1248	625	6419
3	1	1246	629	6422
3	1	1246	627	6425
3	1	1249	627	6429
3	1	1251	627	6432
3	1	1250	627	6435
3	1	1251	626	6439
3	1	1248	632	6442
3	1	1250	626	6445
3	1	1250	623	6449
3	1	1251	629	6452
3	1	1251	631	6455
3	1	1251	627	6459
3	1	1252	628	6462
3	1	1251	623	6465
3	1	1253	623	6469
3	1	1251	620	6472
3	1	1248	623	6475
3	1	1248	625	6479
3	1	1250	621	6482
3	1	1248	620	6485
3	1	1249	623	6489
3	1	1249	621	6492
3	1	1251	616	6495
3	1	1249	617	6499
3	1	1254	618	6502
3	1	1249	620	6505
3	1	1250	614	6509
3	1	1249	619	6512
3	1	1250	617	6515
3	1	1253	622	6519
3	1	1251	619	6522
3	1	1248	622	6525
3	1	1252	618	6529
3	1	1251	616	6532
3	1	1251	615	6535
3	1	1248	625	6539
3	1	1247	624	6542
3	1	1251	617	6545
3	1	1250	621	6549
3	1	1249	621	6552
3	1	1248	618	6555
3	1	1247	616	6559
3	1	1251	616	6562
3	1	1247	612	6565
3	1	1251	615	6569
3	1	1246	611	6572
3	1	1251	615	6575
3	1	1248	614	6579
3	1	1251	612	6582
3	1	1251	611	6585
3	1	1250	614	6589
3	1	1254	606	6592
3	1	1255	606	6595
3	1	1249	616	6599
3	1	1252	607	6602
3	1	1249	609	6605
3	1	1252	611	6609
3	1	1253	605	6612
3	1	1252	605	6615
3	1	1251	606	6619
3	1	1246	614	6622
3	1	1249	610	6625
3	1	1249	611	6629
3	1	1251	606	6632
3	1	1250	605	6635
3	1	1249	610	6639
3	1	1249	603	6642
3	1	1249	604	6645
3	1	1251	607	6649
3	1	1253	599	6652
3	1	1253	598	6655
3	1	1251	597	6659
[truncated: 24,343 more rows]
