# Supplementary material for: Quantifying gaze and mouse interactions on spatial visual interfaces with a new movement analytics methodology
Source: PLoS One. 2017 Aug 4;12(8):e0181818. doi: 10.1371/journal.pone.0181818 (PMC5544210; doi:10.1371/journal.pone.0181818)
Supplement: S1 Data — (ZIP) [file pone.0181818.s002.zip › Task_3_MouseTrajectories.csv]

TaskNo	PartNo	MousePointX	MousePointY	Time
3	1	960	244	0
3	1	960	244	1
3	1	960	244	2
3	1	960	244	3
3	1	960	244	4
3	1	960	244	5
3	1	960	244	6
3	1	960	245	7
3	1	960	245	8
3	1	960	245	9
3	1	960	245	10
3	1	960	245	11
3	1	960	245	12
3	1	960	245	13
3	1	960	245	14
3	1	960	245	15
3	1	960	246	16
3	1	960	246	17
3	1	960	246	18
3	1	960	246	19
3	1	960	246	20
3	1	960	246	21
3	1	960	246	22
3	1	960	246	23
3	1	960	246	24
3	1	960	246	25
3	1	960	246	26
3	1	960	246	27
3	1	960	246	28
3	1	960	246	29
3	1	960	246	30
3	1	960	246	31
3	1	960	246	32
3	1	960	246	33
3	1	960	246	34
3	1	960	246	35
3	1	960	246	36
3	1	960	246	37
3	1	960	246	38
3	1	960	246	39
3	1	960	246	40
3	1	960	246	41
3	1	960	246	42
3	1	960	246	43
3	1	960	246	44
3	1	960	246	45
3	1	960	246	46
3	1	960	246	47
3	1	960	246	48
3	1	960	246	49
3	1	960	246	50
3	1	960	246	51
3	1	960	246	52
3	1	960	246	53
3	1	960	246	54
3	1	960	246	55
3	1	960	246	56
3	1	960	246	57
3	1	960	246	58
3	1	960	246	59
3	1	960	246	60
3	1	960	246	61
3	1	960	246	62
3	1	960	246	63
3	1	960	246	64
3	1	960	246	65
3	1	960	246	66
3	1	960	246	67
3	1	960	246	68
3	1	960	246	69
3	1	960	246	70
3	1	960	246	71
3	1	960	246	72
3	1	960	246	73
3	1	960	246	74
3	1	960	246	75
3	1	960	246	76
3	1	960	246	77
3	1	960	246	78
3	1	960	246	79
3	1	960	246	80
3	1	960	246	81
3	1	960	246	82
3	1	960	246	83
3	1	960	246	84
3	1	960	246	85
3	1	960	246	86
3	1	960	246	87
3	1	960	246	88
3	1	960	246	89
3	1	960	246	90
3	1	960	246	91
3	1	960	246	92
3	1	960	246	93
3	1	960	246	94
3	1	960	246	95
3	1	960	246	96
3	1	960	246	97
3	1	960	246	98
3	1	960	246	99
3	1	960	246	100
3	1	960	246	101
3	1	960	246	102
3	1	960	246	103
3	1	959	246	105
3	1	959	246	106
3	1	959	246	107
3	1	959	246	108
3	1	959	246	109
3	1	959	246	110
3	1	959	246	111
3	1	958	246	112
3	1	958	246	113
3	1	958	246	114
3	1	958	246	115
3	1	958	246	116
3	1	958	246	117
3	1	958	246	118
3	1	958	246	119
3	1	958	246	120
3	1	957	246	121
3	1	957	246	122
3	1	957	246	123
3	1	957	246	124
3	1	957	246	125
3	1	957	246	126
3	1	957	246	127
3	1	956	245	128
3	1	956	245	129
3	1	956	245	130
3	1	956	245	131
3	1	956	245	132
3	1	956	245	133
3	1	956	245	134
3	1	956	245	135
3	1	956	245	136
3	1	956	245	137
3	1	956	245	138
3	1	956	245	139
3	1	956	245	140
3	1	956	245	141
3	1	956	245	142
3	1	956	245	143
3	1	954	245	144
3	1	954	245	145
3	1	954	245	146
3	1	954	245	147
3	1	954	245	148
3	1	954	245	149
3	1	954	245	150
3	1	954	245	151
3	1	953	245	152
3	1	953	245	153
3	1	953	245	154
3	1	953	245	155
3	1	953	245	156
3	1	953	245	157
3	1	953	245	158
3	1	953	245	159
3	1	952	244	160
3	1	952	244	161
3	1	952	244	162
3	1	952	244	163
3	1	952	244	164
3	1	952	244	165
3	1	952	244	166
3	1	952	244	167
3	1	950	243	168
3	1	950	243	169
3	1	950	243	170
3	1	950	243	171
3	1	950	243	172
3	1	950	243	173
3	1	950	243	174
3	1	950	243	175
3	1	948	243	176
3	1	948	243	177
3	1	948	243	178
3	1	948	243	179
3	1	948	243	180
3	1	948	243	181
3	1	948	243	182
3	1	948	243	183
3	1	945	242	184
3	1	945	242	185
3	1	945	242	186
3	1	945	242	187
3	1	945	242	188
3	1	945	242	189
3	1	945	242	190
3	1	945	242	191
3	1	942	242	192
3	1	942	242	193
3	1	942	242	194
3	1	942	242	195
3	1	942	242	196
3	1	942	242	197
3	1	942	242	198
3	1	942	242	199
3	1	942	242	200
3	1	939	242	201
3	1	939	242	202
3	1	939	242	203
3	1	939	242	204
3	1	939	242	205
3	1	939	242	206
3	1	939	242	207
3	1	936	242	208
3	1	936	242	209
3	1	936	242	210
3	1	936	242	211
3	1	936	242	212
3	1	936	242	213
3	1	936	242	214
3	1	936	242	215
3	1	934	242	216
3	1	934	242	217
3	1	934	242	218
3	1	934	242	219
3	1	934	242	220
3	1	934	242	221
3	1	934	242	222
3	1	934	242	223
3	1	933	242	224
3	1	933	242	225
3	1	933	242	226
3	1	933	242	227
3	1	933	242	228
3	1	933	242	229
3	1	933	242	230
3	1	933	242	231
3	1	933	242	232
3	1	932	242	233
3	1	932	242	234
3	1	932	242	235
3	1	932	242	236
3	1	932	242	237
3	1	932	242	238
3	1	932	242	239
3	1	931	242	240
3	1	931	242	241
3	1	931	242	242
3	1	931	242	243
3	1	931	242	244
3	1	931	242	245
3	1	931	242	246
3	1	931	242	247
3	1	929	242	248
3	1	929	242	249
3	1	929	242	250
3	1	929	242	251
3	1	929	242	252
3	1	929	242	253
3	1	929	242	254
3	1	929	242	255
3	1	929	242	256
3	1	929	242	257
3	1	929	242	258
3	1	929	242	259
3	1	929	242	260
3	1	929	242	261
3	1	929	242	262
3	1	929	242	263
3	1	928	242	265
3	1	928	242	266
3	1	928	242	267
3	1	928	242	268
3	1	928	242	269
3	1	928	242	270
3	1	928	242	271
3	1	927	242	272
3	1	927	242	273
3	1	927	242	274
3	1	927	242	275
3	1	927	242	276
3	1	927	242	277
3	1	927	242	278
3	1	927	242	279
3	1	926	242	280
3	1	926	242	281
3	1	926	242	282
3	1	926	242	283
3	1	926	242	284
3	1	926	242	285
3	1	926	242	286
3	1	926	242	287
3	1	926	242	288
3	1	926	242	289
3	1	926	242	290
3	1	926	242	291
3	1	926	242	292
3	1	926	242	293
3	1	926	242	294
3	1	926	242	295
3	1	926	242	296
3	1	926	242	297
3	1	926	242	298
3	1	926	242	299
3	1	926	242	300
3	1	926	242	301
3	1	926	242	302
3	1	926	242	303
3	1	925	242	304
3	1	925	242	305
3	1	925	242	306
3	1	925	242	307
3	1	925	242	308
3	1	925	242	309
3	1	925	242	310
3	1	925	242	311
3	1	925	243	312
3	1	925	243	313
3	1	925	243	314
3	1	925	243	315
3	1	925	243	316
3	1	925	243	317
3	1	925	243	318
3	1	925	243	319
3	1	924	243	320
3	1	924	243	321
3	1	924	243	322
3	1	924	243	323
3	1	924	243	324
3	1	924	243	325
3	1	924	243	326
3	1	924	244	327
3	1	924	244	328
3	1	924	244	329
3	1	924	244	330
3	1	924	244	331
3	1	924	244	332
3	1	924	244	333
3	1	924	244	334
3	1	924	244	335
3	1	923	244	336
3	1	923	244	337
3	1	923	244	338
3	1	923	244	339
3	1	923	244	340
3	1	923	244	341
3	1	923	244	342
3	1	923	244	343
3	1	923	244	345
3	1	923	244	346
3	1	923	244	347
3	1	923	244	348
3	1	923	244	349
3	1	923	244	350
3	1	923	244	351
3	1	922	245	352
3	1	922	245	353
3	1	922	245	354
3	1	922	245	355
3	1	922	245	356
3	1	922	245	357
3	1	922	245	358
3	1	922	245	359
3	1	921	245	360
3	1	921	245	361
3	1	921	245	362
3	1	921	245	363
3	1	921	245	364
3	1	921	245	365
3	1	921	245	366
3	1	921	245	367
3	1	920	246	368
3	1	920	246	369
3	1	920	246	370
3	1	920	246	371
3	1	920	246	372
3	1	920	246	373
3	1	920	246	374
3	1	920	247	375
3	1	918	247	376
3	1	918	247	377
3	1	918	247	378
3	1	918	247	379
3	1	918	247	380
3	1	918	247	381
3	1	918	247	382
3	1	918	247	383
3	1	916	248	384
3	1	916	248	385
3	1	916	248	386
3	1	916	248	387
3	1	916	248	388
3	1	916	248	389
3	1	916	248	390
3	1	916	250	391
3	1	914	250	393
3	1	914	250	394
3	1	914	250	395
3	1	914	250	396
3	1	914	250	397
3	1	914	250	398
3	1	914	250	399
3	1	909	251	400
3	1	909	251	401
3	1	909	251	402
3	1	909	251	403
3	1	909	251	404
3	1	909	251	405
3	1	909	251	406
3	1	909	251	407
3	1	905	253	408
3	1	905	253	409
3	1	905	253	410
3	1	905	253	411
3	1	905	253	412
3	1	905	253	413
3	1	905	253	414
3	1	905	253	415
3	1	901	254	416
3	1	901	254	417
3	1	901	254	418
3	1	901	254	419
3	1	901	254	420
3	1	901	254	421
3	1	901	254	422
3	1	897	254	423
3	1	897	254	424
3	1	897	254	425
3	1	897	254	426
3	1	897	254	427
3	1	897	254	428
3	1	897	254	429
3	1	897	254	430
3	1	897	254	431
3	1	892	256	432
3	1	892	256	433
3	1	892	256	434
3	1	892	256	435
3	1	892	256	436
3	1	892	256	437
3	1	892	256	438
3	1	892	256	439
3	1	888	257	440
3	1	888	257	441
3	1	888	257	442
3	1	888	257	443
3	1	888	257	444
3	1	888	257	445
3	1	888	257	446
3	1	888	257	447
3	1	885	259	448
3	1	885	259	449
3	1	885	259	450
3	1	885	259	451
3	1	885	259	452
3	1	885	259	453
3	1	885	259	454
3	1	885	259	455
3	1	882	259	456
3	1	882	259	457
3	1	882	259	458
3	1	882	259	459
3	1	882	259	460
3	1	882	259	461
3	1	882	259	462
3	1	882	259	463
3	1	879	259	464
3	1	879	259	465
3	1	879	259	466
3	1	879	259	467
3	1	879	259	468
3	1	879	259	469
3	1	879	259	470
3	1	879	259	471
3	1	876	260	472
3	1	876	260	473
3	1	876	260	474
3	1	876	260	475
3	1	876	260	476
3	1	876	260	477
3	1	876	260	478
3	1	876	260	479
3	1	874	261	480
3	1	874	261	481
3	1	874	261	482
3	1	874	261	483
3	1	874	261	484
3	1	874	261	485
3	1	874	261	486
3	1	872	261	487
3	1	872	261	488
3	1	872	261	489
3	1	872	261	490
3	1	872	261	491
3	1	872	261	492
3	1	872	261	493
3	1	872	261	494
3	1	872	261	495
3	1	870	262	496
3	1	870	262	497
3	1	870	262	498
3	1	870	262	499
3	1	870	262	500
3	1	870	262	501
3	1	870	262	502
3	1	870	262	503
3	1	869	262	504
3	1	869	262	505
3	1	869	262	506
3	1	869	262	507
3	1	869	262	508
3	1	869	262	509
3	1	869	262	510
3	1	869	262	511
3	1	869	262	512
3	1	869	262	513
3	1	869	262	514
3	1	869	262	515
3	1	869	262	516
3	1	869	262	517
3	1	869	262	518
3	1	869	262	519
3	1	868	262	521
3	1	868	262	522
3	1	868	262	523
3	1	868	262	524
3	1	868	262	525
3	1	868	262	526
3	1	868	262	527
3	1	868	263	528
3	1	868	263	529
3	1	868	263	530
3	1	868	263	531
3	1	868	263	532
3	1	868	263	533
3	1	868	263	534
3	1	868	263	535
3	1	867	263	536
3	1	867	263	537
3	1	867	263	538
3	1	867	263	539
3	1	867	263	540
3	1	867	263	541
3	1	867	263	542
3	1	867	263	543
3	1	867	263	544
3	1	867	263	545
3	1	867	263	546
3	1	867	263	547
3	1	867	263	548
3	1	867	263	549
3	1	867	263	550
3	1	867	263	551
3	1	867	263	552
3	1	867	263	553
3	1	867	263	554
3	1	867	263	555
3	1	867	263	556
3	1	867	263	557
3	1	867	263	558
3	1	867	263	559
3	1	867	264	560
3	1	867	264	561
3	1	867	264	562
3	1	867	264	563
3	1	867	264	564
3	1	867	264	565
3	1	867	264	566
3	1	867	264	567
3	1	866	265	568
3	1	866	265	569
3	1	866	265	570
3	1	866	265	571
3	1	866	265	572
3	1	866	265	573
3	1	866	265	574
3	1	866	265	575
3	1	866	265	576
3	1	866	265	577
3	1	866	265	578
3	1	866	265	579
3	1	866	265	580
3	1	866	265	581
3	1	866	265	582
3	1	866	265	583
3	1	864	265	584
3	1	864	265	585
3	1	864	265	586
3	1	864	265	587
3	1	864	265	588
3	1	864	265	589
3	1	864	265	590
3	1	864	265	591
3	1	863	265	592
3	1	863	265	593
3	1	863	265	594
3	1	863	265	595
3	1	863	265	596
3	1	863	265	597
3	1	863	265	598
3	1	862	266	599
3	1	862	266	600
3	1	862	266	601
3	1	862	266	602
3	1	862	266	603
3	1	862	266	604
3	1	862	266	605
3	1	862	266	606
3	1	862	266	607
3	1	860	267	608
3	1	860	267	609
3	1	860	267	610
3	1	860	267	611
3	1	860	267	612
3	1	860	267	613
3	1	860	267	614
3	1	859	267	615
3	1	859	267	616
3	1	859	267	617
3	1	859	267	618
3	1	859	267	619
3	1	859	267	620
3	1	859	267	621
3	1	859	267	622
3	1	859	267	623
3	1	857	267	624
3	1	857	267	625
3	1	857	267	626
3	1	857	267	627
3	1	857	267	628
3	1	857	267	629
3	1	857	267	630
3	1	857	267	631
3	1	855	268	632
3	1	855	268	633
3	1	855	268	634
3	1	855	268	635
3	1	855	268	636
3	1	855	268	637
3	1	855	268	638
3	1	855	268	639
3	1	855	269	640
3	1	855	269	641
3	1	855	269	642
3	1	855	269	643
3	1	855	269	644
3	1	855	269	645
3	1	855	269	646
3	1	855	269	647
3	1	853	269	648
3	1	853	269	649
3	1	853	269	650
3	1	853	269	651
3	1	853	269	652
3	1	853	269	653
3	1	853	269	654
3	1	853	269	655
3	1	852	270	656
3	1	852	270	657
3	1	852	270	658
3	1	852	270	659
3	1	852	270	660
3	1	852	270	661
3	1	852	270	662
3	1	852	270	663
3	1	851	270	664
3	1	851	270	665
3	1	851	270	666
3	1	851	270	667
3	1	851	270	668
3	1	851	270	669
3	1	851	270	670
3	1	851	270	671
3	1	851	271	672
3	1	851	271	673
3	1	851	271	674
3	1	851	271	675
3	1	851	271	676
3	1	851	271	677
3	1	851	271	678
3	1	851	271	679
3	1	849	271	680
3	1	849	271	681
3	1	849	271	682
3	1	849	271	683
3	1	849	271	684
3	1	849	271	685
3	1	849	271	686
3	1	849	271	687
3	1	849	271	688
3	1	849	271	689
3	1	849	271	690
3	1	849	271	691
3	1	849	271	692
3	1	849	271	693
3	1	849	271	694
3	1	849	272	695
3	1	848	272	696
3	1	848	272	697
3	1	848	272	698
3	1	848	272	699
3	1	848	272	700
3	1	848	272	701
3	1	848	272	702
3	1	848	272	703
3	1	848	272	704
3	1	848	272	705
3	1	848	272	706
3	1	848	272	707
3	1	848	272	708
3	1	848	272	709
3	1	848	272	710
3	1	848	272	711
3	1	846	272	712
3	1	846	272	713
3	1	846	272	714
3	1	846	272	715
3	1	846	272	716
3	1	846	272	717
3	1	846	272	718
3	1	846	272	719
3	1	846	273	720
3	1	846	273	721
3	1	846	273	722
3	1	846	273	723
3	1	846	273	724
3	1	846	273	725
3	1	846	273	726
3	1	846	273	727
3	1	845	273	728
3	1	845	273	729
3	1	845	273	730
3	1	845	273	731
3	1	845	273	732
3	1	845	273	733
3	1	845	273	734
3	1	845	273	735
3	1	844	274	736
3	1	844	274	737
3	1	844	274	738
3	1	844	274	739
3	1	844	274	740
3	1	844	274	741
3	1	844	274	742
3	1	844	274	743
3	1	843	274	744
3	1	843	274	745
3	1	843	274	746
3	1	843	274	747
3	1	843	274	748
3	1	843	274	749
3	1	843	274	750
3	1	843	274	751
3	1	843	274	752
3	1	843	274	753
3	1	843	274	754
3	1	843	274	755
3	1	843	274	756
3	1	843	274	757
3	1	843	274	758
3	1	843	274	759
3	1	841	276	760
3	1	841	276	761
3	1	841	276	762
3	1	841	276	763
3	1	841	276	764
3	1	841	276	765
3	1	841	276	766
3	1	841	276	767
3	1	841	276	768
3	1	841	276	769
3	1	841	276	770
3	1	841	276	771
3	1	841	276	772
3	1	841	276	773
3	1	841	276	774
3	1	841	276	775
3	1	840	276	776
3	1	840	276	777
3	1	840	276	778
3	1	840	276	779
3	1	840	276	780
3	1	840	276	781
3	1	840	276	782
3	1	840	276	783
3	1	840	277	784
3	1	840	277	785
3	1	840	277	786
3	1	840	277	787
3	1	840	277	788
3	1	840	277	789
3	1	840	277	790
3	1	839	277	791
3	1	839	277	792
3	1	839	277	793
3	1	839	277	794
3	1	839	277	795
3	1	839	277	796
3	1	839	277	797
3	1	839	277	798
3	1	839	277	799
3	1	838	278	800
3	1	838	278	801
3	1	838	278	802
3	1	838	278	803
3	1	838	278	804
3	1	838	278	805
3	1	838	278	806
3	1	838	278	807
3	1	837	278	808
3	1	837	278	809
3	1	837	278	810
3	1	837	278	811
3	1	837	278	812
3	1	837	278	813
3	1	837	278	814
3	1	837	278	815
3	1	837	279	816
3	1	837	279	817
3	1	837	279	818
3	1	837	279	819
3	1	837	279	820
3	1	837	279	821
3	1	837	279	822
3	1	837	279	823
3	1	835	280	824
3	1	835	280	825
3	1	835	280	826
3	1	835	280	827
3	1	835	280	828
3	1	835	280	829
3	1	835	280	830
3	1	835	280	831
3	1	833	280	832
3	1	833	280	833
3	1	833	280	834
3	1	833	280	835
3	1	833	280	836
3	1	833	280	837
3	1	833	280	838
3	1	833	282	839
3	1	832	282	840
3	1	832	282	841
3	1	832	282	842
3	1	832	282	843
3	1	832	282	844
3	1	832	282	845
3	1	832	282	846
3	1	832	282	847
3	1	830	283	848
3	1	830	283	849
3	1	830	283	850
3	1	830	283	851
3	1	830	283	852
3	1	830	283	853
3	1	830	283	854
3	1	830	283	855
3	1	828	284	856
3	1	828	284	857
3	1	828	284	858
3	1	828	284	859
3	1	828	284	860
3	1	828	284	861
3	1	828	284	862
3	1	828	284	863
3	1	826	285	864
3	1	826	285	865
3	1	826	285	866
3	1	826	285	867
3	1	826	285	868
3	1	826	285	869
3	1	826	285	870
3	1	826	286	871
3	1	824	286	872
3	1	824	286	873
3	1	824	286	874
3	1	824	286	875
3	1	824	286	876
3	1	824	286	877
3	1	824	286	878
3	1	824	286	879
3	1	821	287	880
3	1	821	287	881
3	1	821	287	882
3	1	821	287	883
3	1	821	287	884
3	1	821	287	885
3	1	821	287	886
3	1	821	287	887
3	1	819	288	888
3	1	819	288	889
3	1	819	288	890
3	1	819	288	891
3	1	819	288	892
3	1	819	288	893
3	1	819	288	894
3	1	819	288	895
3	1	817	289	896
3	1	817	289	897
3	1	817	289	898
3	1	817	289	899
3	1	817	289	900
3	1	817	289	901
3	1	817	289	902
3	1	817	289	903
3	1	814	291	904
3	1	814	291	905
3	1	814	291	906
3	1	814	291	907
3	1	814	291	908
3	1	814	291	909
3	1	814	291	910
3	1	814	291	911
3	1	812	292	912
3	1	812	292	913
3	1	812	292	914
3	1	812	292	915
3	1	812	292	916
3	1	812	292	917
3	1	812	292	918
3	1	812	292	919
3	1	810	293	920
3	1	810	293	921
3	1	810	293	922
3	1	810	293	923
3	1	810	293	924
3	1	810	293	925
3	1	810	293	926
3	1	810	293	927
3	1	808	295	928
3	1	808	295	929
3	1	808	295	930
3	1	808	295	931
3	1	808	295	932
3	1	808	295	933
3	1	808	295	934
3	1	807	296	935
3	1	807	296	936
3	1	807	296	937
3	1	807	296	938
3	1	807	296	939
3	1	807	296	940
3	1	807	296	941
3	1	807	296	942
3	1	807	296	943
3	1	806	297	944
3	1	806	297	945
3	1	806	297	946
3	1	806	297	947
3	1	806	297	948
3	1	806	297	949
3	1	806	297	950
3	1	806	297	951
3	1	804	298	952
3	1	804	298	953
3	1	804	298	954
3	1	804	298	955
3	1	804	298	956
3	1	804	298	957
3	1	804	298	958
3	1	804	298	959
3	1	804	299	960
3	1	804	299	961
3	1	804	299	962
3	1	804	299	963
3	1	804	299	964
3	1	804	299	965
3	1	804	299	966
3	1	804	299	967
3	1	803	299	968
3	1	803	299	969
3	1	803	299	970
3	1	803	299	971
3	1	803	299	972
3	1	803	299	973
3	1	803	299	974
3	1	803	299	975
3	1	802	301	976
3	1	802	301	977
3	1	802	301	978
3	1	802	301	979
3	1	802	301	980
3	1	802	301	981
3	1	802	301	982
3	1	802	301	983
3	1	801	301	984
3	1	801	301	985
3	1	801	301	986
3	1	801	301	987
3	1	801	301	988
3	1	801	301	989
3	1	801	301	990
3	1	801	301	991
3	1	800	301	992
3	1	800	301	993
3	1	800	301	994
3	1	800	301	995
3	1	800	301	996
3	1	800	301	997
3	1	800	301	998
3	1	800	301	999
3	1	799	303	1000
3	1	799	303	1001
3	1	799	303	1002
3	1	799	303	1003
3	1	799	303	1004
3	1	799	303	1005
3	1	799	303	1006
3	1	799	303	1007
3	1	797	304	1008
3	1	797	304	1009
3	1	797	304	1010
3	1	797	304	1011
3	1	797	304	1012
3	1	797	304	1013
3	1	797	304	1014
3	1	797	304	1015
3	1	794	306	1016
3	1	794	306	1017
3	1	794	306	1018
3	1	794	306	1019
3	1	794	306	1020
3	1	794	306	1021
3	1	794	306	1022
3	1	794	306	1023
3	1	790	309	1024
3	1	790	309	1025
3	1	790	309	1026
3	1	790	309	1027
3	1	790	309	1028
3	1	790	309	1029
3	1	790	309	1030
3	1	790	309	1031
3	1	788	310	1032
3	1	788	310	1033
3	1	788	310	1034
3	1	788	310	1035
3	1	788	310	1036
3	1	788	310	1037
3	1	788	310	1038
3	1	788	310	1039
3	1	784	313	1040
3	1	784	313	1041
3	1	784	313	1042
3	1	784	313	1043
3	1	784	313	1044
3	1	784	313	1045
3	1	784	313	1046
3	1	784	313	1047
3	1	782	314	1048
3	1	782	314	1049
3	1	782	314	1050
3	1	782	314	1051
3	1	782	314	1052
3	1	782	314	1053
3	1	782	314	1054
3	1	782	314	1055
3	1	779	317	1056
3	1	779	317	1057
3	1	779	317	1058
3	1	779	317	1059
3	1	779	317	1060
3	1	779	317	1061
3	1	779	317	1062
3	1	779	317	1063
3	1	776	317	1064
3	1	776	317	1065
3	1	776	317	1066
3	1	776	317	1067
3	1	776	317	1068
3	1	776	317	1069
3	1	776	317	1070
3	1	776	317	1071
3	1	774	319	1072
3	1	774	319	1073
3	1	774	319	1074
3	1	774	319	1075
3	1	774	319	1076
3	1	774	319	1077
3	1	774	319	1078
3	1	774	319	1079
3	1	773	320	1080
3	1	773	320	1081
3	1	773	320	1082
3	1	773	320	1083
3	1	773	320	1084
3	1	773	320	1085
3	1	773	320	1086
3	1	773	320	1087
3	1	772	320	1088
3	1	772	320	1089
3	1	772	320	1090
3	1	772	320	1091
3	1	772	320	1092
3	1	772	320	1093
3	1	772	320	1094
3	1	772	320	1095
3	1	771	321	1096
3	1	771	321	1097
3	1	771	321	1098
3	1	771	321	1099
3	1	771	321	1100
3	1	771	321	1101
3	1	771	321	1102
3	1	771	321	1103
3	1	771	321	1104
3	1	771	321	1105
3	1	771	321	1106
3	1	771	321	1107
3	1	771	321	1108
3	1	771	321	1109
3	1	771	321	1110
3	1	771	321	1111
3	1	771	321	1112
3	1	771	321	1113
3	1	771	321	1114
3	1	771	321	1115
3	1	771	321	1116
3	1	771	321	1117
3	1	771	321	1118
3	1	771	321	1119
3	1	771	321	1120
3	1	771	321	1121
3	1	771	321	1122
3	1	771	321	1123
3	1	771	321	1124
3	1	771	321	1125
3	1	771	321	1126
3	1	771	321	1127
3	1	771	321	1128
3	1	771	321	1129
3	1	771	321	1130
3	1	771	321	1131
3	1	771	321	1132
3	1	771	321	1133
3	1	771	321	1134
3	1	771	321	1135
3	1	771	321	1136
3	1	771	321	1137
3	1	771	321	1138
3	1	771	321	1139
3	1	771	321	1140
3	1	771	321	1141
3	1	771	321	1142
3	1	771	321	1143
3	1	771	321	1144
3	1	771	321	1145
3	1	771	321	1146
3	1	771	321	1147
3	1	771	321	1148
3	1	771	321	1149
3	1	771	321	1150
3	1	771	321	1151
3	1	771	321	1152
3	1	771	321	1153
3	1	771	321	1154
3	1	771	321	1155
3	1	771	321	1156
3	1	771	321	1157
3	1	771	321	1158
3	1	771	321	1159
3	1	771	321	1160
3	1	771	321	1161
3	1	771	321	1162
3	1	771	321	1163
3	1	771	321	1164
3	1	771	321	1165
3	1	771	321	1166
3	1	771	321	1167
3	1	771	322	1168
3	1	771	322	1169
3	1	771	322	1170
3	1	771	322	1171
3	1	771	322	1172
3	1	771	322	1173
3	1	771	322	1174
3	1	771	323	1175
3	1	770	323	1176
3	1	770	323	1177
3	1	770	323	1178
3	1	770	323	1179
3	1	770	323	1180
3	1	770	323	1181
3	1	770	323	1182
3	1	770	323	1183
3	1	769	323	1184
3	1	769	323	1185
3	1	769	323	1186
3	1	769	323	1187
3	1	769	323	1188
3	1	769	323	1189
3	1	769	323	1190
3	1	769	323	1191
3	1	768	323	1192
3	1	768	323	1193
3	1	768	323	1194
3	1	768	323	1195
3	1	768	323	1196
3	1	768	323	1197
3	1	768	323	1198
3	1	768	323	1199
3	1	768	324	1200
3	1	768	324	1201
3	1	768	324	1202
3	1	768	324	1203
3	1	768	324	1204
3	1	768	324	1205
3	1	768	324	1206
3	1	768	324	1207
3	1	767	325	1208
3	1	767	325	1209
3	1	767	325	1210
3	1	767	325	1211
3	1	767	325	1212
3	1	767	325	1213
3	1	767	325	1214
3	1	767	325	1215
3	1	767	325	1216
3	1	767	325	1217
3	1	767	325	1218
3	1	767	325	1219
3	1	767	325	1220
3	1	767	325	1221
3	1	767	325	1222
3	1	767	325	1223
3	1	766	325	1224
3	1	766	325	1225
3	1	766	325	1226
3	1	766	325	1227
3	1	766	325	1228
3	1	766	325	1229
3	1	766	325	1230
3	1	766	325	1231
3	1	765	325	1232
3	1	765	325	1233
3	1	765	325	1234
3	1	765	325	1235
3	1	765	325	1236
3	1	765	325	1237
3	1	765	325	1238
3	1	765	325	1239
3	1	764	327	1240
3	1	764	327	1241
3	1	764	327	1242
3	1	764	327	1243
3	1	764	327	1244
3	1	764	327	1245
3	1	764	327	1246
3	1	764	327	1247
3	1	763	327	1248
3	1	763	327	1249
3	1	763	327	1250
3	1	763	327	1251
3	1	763	327	1252
3	1	763	327	1253
3	1	763	327	1254
3	1	763	327	1255
3	1	763	327	1256
3	1	763	327	1257
3	1	763	327	1258
3	1	763	327	1259
3	1	763	327	1260
3	1	763	327	1261
3	1	763	327	1262
3	1	763	327	1263
3	1	762	328	1264
3	1	762	328	1265
3	1	762	328	1266
3	1	762	328	1267
3	1	762	328	1268
3	1	762	328	1269
3	1	762	328	1270
3	1	762	328	1271
3	1	761	328	1272
3	1	761	328	1273
3	1	761	328	1274
3	1	761	328	1275
3	1	761	328	1276
3	1	761	328	1277
3	1	761	328	1278
3	1	761	328	1279
3	1	760	329	1280
3	1	760	329	1281
3	1	760	329	1282
3	1	760	329	1283
3	1	760	329	1284
3	1	760	329	1285
3	1	760	329	1286
3	1	760	329	1287
3	1	760	330	1288
3	1	760	330	1289
3	1	760	330	1290
3	1	760	330	1291
3	1	760	330	1292
3	1	760	330	1293
3	1	760	330	1294
3	1	760	330	1295
3	1	760	330	1296
3	1	760	330	1297
3	1	760	330	1298
3	1	760	330	1299
3	1	760	330	1300
3	1	760	330	1301
3	1	760	330	1302
3	1	760	330	1303
3	1	759	331	1304
3	1	759	331	1305
3	1	759	331	1306
3	1	759	331	1307
3	1	759	331	1308
3	1	759	331	1309
3	1	759	331	1310
3	1	759	331	1311
3	1	759	331	1312
3	1	759	331	1313
3	1	759	331	1314
3	1	759	331	1315
3	1	759	331	1316
3	1	759	331	1317
3	1	759	331	1318
3	1	759	331	1319
3	1	757	333	1320
3	1	757	333	1321
3	1	757	333	1322
3	1	757	333	1323
3	1	757	333	1324
3	1	757	333	1325
3	1	757	333	1326
3	1	757	333	1327
3	1	757	333	1328
3	1	757	333	1329
3	1	757	333	1330
3	1	757	333	1331
3	1	757	333	1332
3	1	757	333	1333
3	1	757	333	1334
3	1	757	333	1335
3	1	756	334	1336
3	1	756	334	1337
3	1	756	334	1338
3	1	756	334	1339
3	1	756	334	1340
3	1	756	334	1341
3	1	756	334	1342
3	1	756	334	1343
3	1	754	336	1344
3	1	754	336	1345
3	1	754	336	1346
3	1	754	336	1347
3	1	754	336	1348
3	1	754	336	1349
3	1	754	336	1350
3	1	754	336	1351
3	1	754	337	1352
3	1	754	337	1353
3	1	754	337	1354
3	1	754	337	1355
3	1	754	337	1356
3	1	754	337	1357
3	1	754	337	1358
3	1	754	337	1359
3	1	753	337	1360
3	1	753	337	1361
3	1	753	337	1362
3	1	753	337	1363
3	1	753	337	1364
3	1	753	337	1365
3	1	753	337	1366
3	1	753	337	1367
3	1	752	338	1368
3	1	752	338	1369
3	1	752	338	1370
3	1	752	338	1371
3	1	752	338	1372
3	1	752	338	1373
3	1	752	338	1374
3	1	752	338	1375
3	1	751	338	1376
3	1	751	338	1377
3	1	751	338	1378
3	1	751	338	1379
3	1	751	338	1380
3	1	751	338	1381
3	1	751	338	1382
3	1	751	338	1383
3	1	750	339	1384
3	1	750	339	1385
3	1	750	339	1386
3	1	750	339	1387
3	1	750	339	1388
3	1	750	339	1389
3	1	750	339	1390
3	1	750	339	1391
3	1	749	340	1392
3	1	749	340	1393
3	1	749	340	1394
3	1	749	340	1395
3	1	749	340	1396
3	1	749	340	1397
3	1	749	340	1398
3	1	749	340	1399
3	1	748	341	1400
3	1	748	341	1401
3	1	748	341	1402
3	1	748	341	1403
3	1	748	341	1404
3	1	748	341	1405
3	1	748	341	1406
3	1	748	341	1407
3	1	747	342	1408
3	1	747	342	1409
3	1	747	342	1410
3	1	747	342	1411
3	1	747	342	1412
3	1	747	342	1413
3	1	747	342	1414
3	1	747	342	1415
3	1	745	343	1416
3	1	745	343	1417
3	1	745	343	1418
3	1	745	343	1419
3	1	745	343	1420
3	1	745	343	1421
3	1	745	343	1422
3	1	745	343	1423
3	1	744	345	1424
3	1	744	345	1425
3	1	744	345	1426
3	1	744	345	1427
3	1	744	345	1428
3	1	744	345	1429
3	1	744	345	1430
3	1	744	345	1431
3	1	741	346	1432
3	1	741	346	1433
3	1	741	346	1434
3	1	741	346	1435
3	1	741	346	1436
3	1	741	346	1437
3	1	741	346	1438
3	1	741	346	1439
3	1	740	348	1440
3	1	740	348	1441
3	1	740	348	1442
3	1	740	348	1443
3	1	740	348	1444
3	1	740	348	1445
3	1	740	348	1446
3	1	740	349	1447
3	1	738	349	1448
3	1	738	349	1449
3	1	738	349	1450
3	1	738	349	1451
3	1	738	349	1452
3	1	738	349	1453
3	1	738	349	1454
3	1	738	349	1455
3	1	736	351	1456
3	1	736	351	1457
3	1	736	351	1458
3	1	736	351	1459
3	1	736	351	1460
3	1	736	351	1461
3	1	736	351	1462
3	1	736	351	1463
3	1	735	352	1465
3	1	735	352	1466
3	1	735	352	1467
3	1	735	352	1468
3	1	735	352	1469
3	1	735	352	1470
3	1	735	352	1471
3	1	733	354	1472
3	1	733	354	1473
3	1	733	354	1474
3	1	733	354	1475
3	1	733	354	1476
3	1	733	354	1477
3	1	733	354	1478
3	1	733	354	1479
3	1	732	356	1480
3	1	732	356	1481
3	1	732	356	1482
3	1	732	356	1483
3	1	732	356	1484
3	1	732	356	1485
3	1	732	356	1486
3	1	732	356	1487
3	1	731	357	1488
3	1	731	357	1489
3	1	731	357	1490
3	1	731	357	1491
3	1	731	357	1492
3	1	731	357	1493
3	1	731	357	1494
3	1	731	357	1495
3	1	730	358	1496
3	1	730	358	1497
3	1	730	358	1498
3	1	730	358	1499
3	1	730	358	1500
3	1	730	358	1501
3	1	730	358	1503
3	1	729	359	1504
3	1	729	359	1505
3	1	729	359	1506
3	1	729	359	1507
3	1	729	359	1508
3	1	729	359	1509
3	1	729	359	1510
3	1	729	359	1511
3	1	728	360	1512
3	1	728	360	1513
3	1	728	360	1514
3	1	728	360	1515
3	1	728	360	1516
3	1	728	360	1517
3	1	728	360	1518
3	1	728	360	1519
3	1	728	361	1520
3	1	728	361	1521
3	1	728	361	1522
3	1	728	361	1523
3	1	728	361	1524
3	1	728	361	1525
3	1	728	361	1526
3	1	728	361	1527
3	1	727	362	1528
3	1	727	362	1529
3	1	727	362	1530
3	1	727	362	1531
3	1	727	362	1532
3	1	727	362	1533
3	1	727	362	1534
3	1	727	362	1535
3	1	727	363	1536
3	1	727	363	1537
3	1	727	363	1538
3	1	727	363	1539
3	1	727	363	1540
3	1	727	363	1541
3	1	727	363	1542
3	1	727	363	1543
3	1	726	363	1544
3	1	726	363	1545
3	1	726	363	1546
3	1	726	363	1547
3	1	726	363	1548
3	1	726	363	1549
3	1	726	363	1550
3	1	726	363	1551
3	1	725	364	1552
3	1	725	364	1553
3	1	725	364	1554
3	1	725	364	1555
3	1	725	364	1556
3	1	725	364	1557
3	1	725	364	1558
3	1	725	364	1559
3	1	724	365	1560
3	1	724	365	1561
3	1	724	365	1562
3	1	724	365	1563
3	1	724	365	1564
3	1	724	365	1565
3	1	724	365	1566
3	1	724	365	1567
3	1	724	366	1568
3	1	724	366	1569
3	1	724	366	1570
3	1	724	366	1571
3	1	724	366	1572
3	1	724	366	1573
3	1	724	366	1574
3	1	724	366	1575
3	1	724	367	1576
3	1	724	367	1577
3	1	724	367	1578
3	1	724	367	1579
3	1	724	367	1580
3	1	724	367	1581
3	1	724	367	1582
3	1	724	367	1583
3	1	722	367	1584
3	1	722	367	1585
3	1	722	367	1586
3	1	722	367	1587
3	1	722	367	1588
3	1	722	367	1589
3	1	722	367	1590
3	1	722	367	1591
3	1	722	369	1592
3	1	722	369	1593
3	1	722	369	1594
3	1	722	369	1595
3	1	722	369	1596
3	1	722	369	1597
3	1	722	369	1598
3	1	722	369	1599
3	1	722	370	1600
3	1	722	370	1601
3	1	722	370	1602
3	1	722	370	1603
3	1	722	370	1604
3	1	722	370	1605
3	1	722	370	1606
3	1	722	370	1607
3	1	721	371	1608
3	1	721	371	1609
3	1	721	371	1610
3	1	721	371	1611
3	1	721	371	1612
3	1	721	371	1613
3	1	721	371	1614
3	1	721	371	1615
3	1	720	372	1616
3	1	720	372	1617
3	1	720	372	1618
3	1	720	372	1619
3	1	720	372	1620
3	1	720	372	1621
3	1	720	372	1622
3	1	720	372	1623
3	1	720	373	1624
3	1	720	373	1625
3	1	720	373	1626
3	1	720	373	1627
3	1	720	373	1628
3	1	720	373	1629
3	1	720	373	1630
3	1	720	373	1631
3	1	718	374	1632
3	1	718	374	1633
3	1	718	374	1634
3	1	718	374	1635
3	1	718	374	1636
3	1	718	374	1637
3	1	718	374	1638
3	1	718	374	1639
3	1	718	375	1640
3	1	718	375	1641
3	1	718	375	1642
3	1	718	375	1643
3	1	718	375	1644
3	1	718	375	1645
3	1	718	375	1646
3	1	718	375	1647
3	1	717	376	1648
3	1	717	376	1649
3	1	717	376	1650
3	1	717	376	1651
3	1	717	376	1652
3	1	717	376	1653
3	1	717	376	1654
3	1	717	376	1655
3	1	717	376	1656
3	1	717	376	1657
3	1	717	376	1658
3	1	717	376	1659
3	1	717	376	1660
3	1	717	376	1661
3	1	717	376	1662
3	1	717	376	1663
3	1	716	377	1664
3	1	716	377	1665
3	1	716	377	1666
3	1	716	377	1667
3	1	716	377	1668
3	1	716	377	1669
3	1	716	377	1670
3	1	716	377	1671
3	1	715	378	1672
3	1	715	378	1673
3	1	715	378	1674
3	1	715	378	1675
3	1	715	378	1676
3	1	715	378	1677
3	1	715	378	1678
3	1	715	378	1679
3	1	713	380	1680
3	1	713	380	1681
3	1	713	380	1682
3	1	713	380	1683
3	1	713	380	1684
3	1	713	380	1685
3	1	713	380	1686
3	1	713	380	1687
3	1	712	381	1688
3	1	712	381	1689
3	1	712	381	1690
3	1	712	381	1691
3	1	712	381	1692
3	1	712	381	1693
3	1	712	381	1694
3	1	712	381	1695
3	1	712	383	1696
3	1	712	383	1697
3	1	712	383	1698
3	1	712	383	1699
3	1	712	383	1700
3	1	712	383	1701
3	1	712	383	1702
3	1	712	383	1703
3	1	710	384	1704
3	1	710	384	1705
3	1	710	384	1706
3	1	710	384	1707
3	1	710	384	1708
3	1	710	384	1709
3	1	710	384	1710
3	1	710	384	1711
3	1	710	385	1712
3	1	710	385	1713
3	1	710	385	1714
3	1	710	385	1715
3	1	710	385	1716
3	1	710	385	1717
3	1	710	385	1718
3	1	710	385	1719
3	1	709	387	1720
3	1	709	387	1721
3	1	709	387	1722
3	1	709	387	1723
3	1	709	387	1724
3	1	709	387	1725
3	1	709	387	1726
3	1	709	387	1727
3	1	707	388	1728
3	1	707	388	1729
3	1	707	388	1730
3	1	707	388	1731
3	1	707	388	1732
3	1	707	388	1733
3	1	707	388	1734
3	1	707	388	1735
3	1	707	390	1736
3	1	707	390	1737
3	1	707	390	1738
3	1	707	390	1739
3	1	707	390	1740
3	1	707	390	1741
3	1	707	390	1742
3	1	707	390	1743
3	1	706	390	1744
3	1	706	390	1745
3	1	706	390	1746
3	1	706	390	1747
3	1	706	390	1748
3	1	706	390	1749
3	1	706	390	1750
3	1	706	390	1751
3	1	706	391	1752
3	1	706	391	1753
3	1	706	391	1754
3	1	706	391	1755
3	1	706	391	1756
3	1	706	391	1757
3	1	706	391	1758
3	1	706	391	1759
3	1	706	392	1760
3	1	706	392	1761
3	1	706	392	1762
3	1	706	392	1763
3	1	706	392	1764
3	1	706	392	1765
3	1	706	392	1766
3	1	706	392	1767
3	1	705	393	1768
3	1	705	393	1769
3	1	705	393	1770
3	1	705	393	1771
3	1	705	393	1772
3	1	705	393	1773
3	1	705	393	1774
3	1	705	393	1775
3	1	704	393	1776
3	1	704	393	1777
3	1	704	393	1778
3	1	704	393	1779
3	1	704	393	1780
3	1	704	393	1781
3	1	704	393	1782
3	1	704	393	1783
3	1	704	394	1784
3	1	704	394	1785
3	1	704	394	1786
3	1	704	394	1787
3	1	704	394	1788
3	1	704	394	1789
3	1	704	394	1790
3	1	704	394	1791
3	1	703	395	1792
3	1	703	395	1793
3	1	703	395	1794
3	1	703	395	1795
3	1	703	395	1796
3	1	703	395	1797
3	1	703	395	1798
3	1	703	395	1799
3	1	703	396	1800
3	1	703	396	1801
3	1	703	396	1802
3	1	703	396	1803
3	1	703	396	1804
3	1	703	396	1805
3	1	703	396	1806
3	1	703	396	1807
3	1	703	396	1808
3	1	703	396	1809
3	1	703	396	1810
3	1	703	396	1811
3	1	703	396	1812
3	1	703	396	1813
3	1	703	396	1814
3	1	703	396	1815
3	1	702	399	1816
3	1	702	399	1817
3	1	702	399	1818
3	1	702	399	1819
3	1	702	399	1820
3	1	702	399	1821
3	1	702	399	1822
3	1	702	399	1823
3	1	702	399	1824
3	1	702	399	1825
3	1	702	399	1826
3	1	702	399	1827
3	1	702	399	1828
3	1	702	399	1829
3	1	702	399	1830
3	1	702	399	1831
3	1	701	399	1832
3	1	701	399	1833
3	1	701	399	1834
3	1	701	399	1835
3	1	701	399	1836
3	1	701	399	1837
3	1	701	399	1838
3	1	701	399	1839
3	1	701	400	1840
3	1	701	400	1841
3	1	701	400	1842
3	1	701	400	1843
3	1	701	400	1844
3	1	701	400	1845
3	1	701	400	1846
3	1	701	400	1847
3	1	701	401	1848
3	1	701	401	1849
3	1	701	401	1850
3	1	701	401	1851
3	1	701	401	1852
3	1	701	401	1853
3	1	701	401	1854
3	1	701	401	1855
3	1	701	402	1856
3	1	701	402	1857
3	1	701	402	1858
3	1	701	402	1859
3	1	701	402	1860
3	1	701	402	1861
3	1	701	402	1862
3	1	701	402	1863
3	1	699	403	1864
3	1	699	403	1865
3	1	699	403	1866
3	1	699	403	1867
3	1	699	403	1868
3	1	699	403	1869
3	1	699	403	1870
3	1	699	403	1871
3	1	699	405	1872
3	1	699	405	1873
3	1	699	405	1874
3	1	699	405	1875
3	1	699	405	1876
3	1	699	405	1877
3	1	699	405	1878
3	1	699	405	1879
3	1	699	406	1880
3	1	699	406	1881
3	1	699	406	1882
3	1	699	406	1883
3	1	699	406	1884
3	1	699	406	1885
3	1	699	406	1886
3	1	699	406	1887
3	1	699	407	1888
3	1	699	407	1889
3	1	699	407	1890
3	1	699	407	1891
3	1	699	407	1892
3	1	699	407	1893
3	1	699	407	1894
3	1	699	407	1895
3	1	699	408	1896
3	1	699	408	1897
3	1	699	408	1898
3	1	699	408	1899
3	1	699	408	1900
3	1	699	408	1901
3	1	699	408	1902
3	1	699	408	1903
3	1	698	409	1904
3	1	698	409	1905
3	1	698	409	1906
3	1	698	409	1907
3	1	698	409	1908
3	1	698	409	1909
3	1	698	409	1910
3	1	698	411	1911
3	1	697	411	1912
3	1	697	411	1913
3	1	697	411	1914
3	1	697	411	1915
3	1	697	411	1916
3	1	697	411	1917
3	1	697	411	1918
3	1	697	411	1919
3	1	695	415	1921
3	1	695	415	1922
3	1	695	415	1923
3	1	695	415	1924
3	1	695	415	1925
3	1	695	415	1926
3	1	695	415	1927
3	1	693	417	1928
3	1	693	417	1929
3	1	693	417	1930
3	1	693	417	1931
3	1	693	417	1932
3	1	693	417	1933
3	1	693	417	1934
3	1	693	417	1935
3	1	693	420	1936
3	1	693	420	1937
3	1	693	420	1938
3	1	693	420	1939
3	1	693	420	1940
3	1	693	420	1941
3	1	693	420	1942
3	1	693	420	1943
3	1	692	421	1944
3	1	692	421	1945
3	1	692	421	1946
3	1	692	421	1947
3	1	692	421	1948
3	1	692	421	1949
3	1	692	421	1950
3	1	692	421	1951
3	1	690	424	1952
3	1	690	424	1953
3	1	690	424	1954
3	1	690	424	1955
3	1	690	424	1956
3	1	690	424	1957
3	1	690	424	1958
3	1	690	424	1959
3	1	690	426	1960
3	1	690	426	1961
3	1	690	426	1962
3	1	690	426	1963
3	1	690	426	1964
3	1	690	426	1965
3	1	690	426	1966
3	1	690	426	1967
3	1	688	427	1968
3	1	688	427	1969
3	1	688	427	1970
3	1	688	427	1971
3	1	688	427	1972
3	1	688	427	1973
3	1	688	427	1974
3	1	688	427	1975
3	1	687	430	1976
3	1	687	430	1977
3	1	687	430	1978
3	1	687	430	1979
3	1	687	430	1980
3	1	687	430	1981
3	1	687	430	1982
3	1	687	430	1983
3	1	686	434	1984
3	1	686	434	1985
3	1	686	434	1986
3	1	686	434	1987
3	1	686	434	1988
3	1	686	434	1989
3	1	686	434	1990
3	1	686	434	1991
3	1	685	434	1992
3	1	685	434	1993
3	1	685	434	1994
3	1	685	434	1995
3	1	685	434	1996
3	1	685	434	1997
3	1	685	434	1998
3	1	685	434	1999
3	1	684	437	2000
3	1	684	437	2001
3	1	684	437	2002
3	1	684	437	2003
3	1	684	437	2004
3	1	684	437	2005
3	1	684	437	2006
[truncated: 146,803 more rows]
