# Supplementary material for: Quantifying gaze and mouse interactions on spatial visual interfaces with a new movement analytics methodology
Source: PLoS One. 2017 Aug 4;12(8):e0181818. doi: 10.1371/journal.pone.0181818 (PMC5544210; doi:10.1371/journal.pone.0181818)
Supplement: S1 Data — (ZIP) [file pone.0181818.s002.zip › Task_4_EyeTrajectories.csv]

TaskNo	PartNo	GazePointX	GazePointY	Time
4	1	735	426	0
4	1	737	426	3
4	1	738	424	6
4	1	735	423	10
4	1	738	429	13
4	1	734	424	16
4	1	739	418	20
4	1	737	424	23
4	1	737	425	26
4	1	737	430	30
4	1	736	426	33
4	1	735	425	36
4	1	738	424	40
4	1	737	422	43
4	1	737	423	46
4	1	739	425	50
4	1	738	423	53
4	1	738	424	56
4	1	740	424	60
4	1	737	422	63
4	1	737	425	66
4	1	738	422	70
4	1	735	424	73
4	1	740	426	76
4	1	740	429	80
4	1	737	424	83
4	1	737	430	86
4	1	737	426	90
4	1	739	423	93
4	1	737	423	96
4	1	739	420	100
4	1	736	422	103
4	1	735	420	106
4	1	736	422	110
4	1	740	424	113
4	1	736	421	116
4	1	734	422	120
4	1	738	417	123
4	1	739	419	126
4	1	740	418	130
4	1	738	420	133
4	1	738	420	136
4	1	738	418	140
4	1	734	426	143
4	1	738	421	146
4	1	737	426	150
4	1	737	424	153
4	1	737	418	156
4	1	736	423	160
4	1	739	419	163
4	1	740	419	166
4	1	738	421	170
4	1	735	419	173
4	1	739	422	176
4	1	734	422	180
4	1	740	426	183
4	1	737	421	186
4	1	738	420	190
4	1	738	419	193
4	1	739	421	196
4	1	738	423	200
4	1	735	419	203
4	1	735	421	206
4	1	736	420	210
4	1	733	425	213
4	1	739	425	216
4	1	739	425	220
4	1	736	427	223
4	1	734	427	226
4	1	738	416	230
4	1	736	423	233
4	1	736	420	236
4	1	740	420	240
4	1	736	425	243
4	1	740	426	246
4	1	738	419	250
4	1	735	421	253
4	1	735	418	256
4	1	735	420	260
4	1	737	424	263
4	1	738	424	266
4	1	739	424	270
4	1	737	422	273
4	1	735	422	276
4	1	737	424	280
4	1	737	426	283
4	1	736	422	286
4	1	736	421	290
4	1	737	423	293
4	1	738	422	296
4	1	737	420	300
4	1	736	424	303
4	1	738	425	306
4	1	737	422	310
4	1	736	426	313
4	1	736	422	316
4	1	736	421	320
4	1	736	429	323
4	1	738	424	326
4	1	738	425	330
4	1	736	423	333
4	1	740	425	336
4	1	739	425	340
4	1	738	424	343
4	1	735	423	346
4	1	740	420	350
4	1	737	419	353
4	1	737	421	356
4	1	736	428	360
4	1	740	427	363
4	1	738	426	366
4	1	738	426	370
4	1	738	424	373
4	1	737	425	376
4	1	736	424	380
4	1	739	427	383
4	1	738	423	386
4	1	739	425	390
4	1	736	425	393
4	1	737	422	396
4	1	737	426	400
4	1	735	424	403
4	1	733	422	406
4	1	738	420	410
4	1	734	425	413
4	1	732	425	416
4	1	733	422	420
4	1	734	422	423
4	1	732	427	426
4	1	735	423	429
4	1	734	423	433
4	1	736	425	436
4	1	734	424	440
4	1	737	430	443
4	1	733	425	446
4	1	735	422	450
4	1	737	424	453
4	1	736	423	456
4	1	737	423	460
4	1	734	426	463
4	1	734	425	466
4	1	736	422	469
4	1	737	424	473
4	1	735	425	476
4	1	734	425	480
4	1	736	427	483
4	1	736	428	486
4	1	735	430	490
4	1	738	429	493
4	1	735	428	496
4	1	736	419	499
4	1	736	421	503
4	1	737	425	506
4	1	734	423	510
4	1	732	426	513
4	1	732	425	516
4	1	735	419	520
4	1	734	423	523
4	1	734	421	526
4	1	733	424	529
4	1	734	425	533
4	1	734	428	536
4	1	735	428	539
4	1	734	424	543
4	1	734	420	546
4	1	737	423	550
4	1	736	421	553
4	1	734	424	556
4	1	732	423	559
4	1	733	424	563
4	1	731	425	566
4	1	735	430	569
4	1	733	425	573
4	1	735	428	576
4	1	734	421	580
4	1	733	426	583
4	1	736	425	586
4	1	732	424	590
4	1	732	425	593
4	1	732	422	596
4	1	737	425	599
4	1	734	422	603
4	1	733	418	606
4	1	732	417	609
4	1	733	423	613
4	1	736	425	616
4	1	734	425	620
4	1	734	421	623
4	1	733	426	626
4	1	734	428	629
4	1	733	425	633
4	1	733	421	636
4	1	732	424	639
4	1	738	422	643
4	1	737	423	646
4	1	731	424	650
4	1	735	426	653
4	1	736	428	656
4	1	735	422	659
4	1	735	422	663
4	1	736	419	666
4	1	734	424	669
4	1	730	425	673
4	1	731	423	676
4	1	733	420	679
4	1	733	425	683
4	1	734	422	686
4	1	733	422	690
4	1	734	422	693
4	1	732	423	696
4	1	734	421	699
4	1	733	425	703
4	1	735	419	706
4	1	735	420	709
4	1	737	421	713
4	1	733	421	716
4	1	738	422	720
4	1	749	417	723
4	1	763	420	726
4	1	790	417	729
4	1	807	418	733
4	1	829	414	736
4	1	837	414	739
4	1	837	419	743
4	1	834	427	746
4	1	822	415	749
4	1	822	417	753
4	1	820	420	756
4	1	827	415	759
4	1	824	419	763
4	1	823	417	766
4	1	824	415	769
4	1	822	417	773
4	1	822	416	776
4	1	826	415	779
4	1	823	419	783
4	1	824	417	786
4	1	822	416	789
4	1	826	418	793
4	1	826	420	796
4	1	821	414	799
4	1	822	417	803
4	1	826	416	806
4	1	822	415	809
4	1	824	416	813
4	1	822	411	816
4	1	824	419	820
4	1	825	421	823
4	1	825	419	826
4	1	822	416	829
4	1	824	419	833
4	1	827	416	836
4	1	826	415	839
4	1	829	414	843
4	1	831	420	846
4	1	829	416	849
4	1	827	418	853
4	1	827	417	856
4	1	828	418	859
4	1	827	421	863
4	1	827	421	866
4	1	827	423	869
4	1	828	417	873
4	1	827	416	876
4	1	829	420	879
4	1	829	418	883
4	1	832	418	886
4	1	831	415	889
4	1	827	418	893
4	1	833	420	896
4	1	832	420	899
4	1	833	417	903
4	1	830	417	906
4	1	833	417	909
4	1	837	415	913
4	1	836	415	916
4	1	837	414	919
4	1	836	413	923
4	1	840	416	926
4	1	839	418	929
4	1	837	417	933
4	1	840	422	936
4	1	843	417	939
4	1	841	421	943
4	1	841	419	946
4	1	844	418	949
4	1	843	418	953
4	1	846	419	956
4	1	849	418	959
4	1	845	421	963
4	1	849	420	966
4	1	850	422	969
4	1	850	416	973
4	1	851	416	976
4	1	852	414	979
4	1	856	419	983
4	1	855	413	986
4	1	853	418	989
4	1	857	422	993
4	1	859	421	996
4	1	859	417	999
4	1	860	415	1003
4	1	859	423	1006
4	1	863	418	1009
4	1	865	417	1013
4	1	868	412	1016
4	1	869	415	1019
4	1	869	417	1023
4	1	871	414	1026
4	1	873	416	1029
4	1	874	417	1033
4	1	880	416	1036
4	1	877	420	1039
4	1	882	418	1043
4	1	883	421	1046
4	1	884	423	1049
4	1	882	421	1053
4	1	887	423	1056
4	1	883	420	1059
4	1	889	424	1063
4	1	890	420	1066
4	1	895	414	1069
4	1	899	415	1073
4	1	897	418	1076
4	1	899	416	1079
4	1	901	413	1083
4	1	903	412	1086
4	1	902	416	1089
4	1	910	417	1093
4	1	912	419	1096
4	1	916	417	1099
4	1	931	421	1103
4	1	952	415	1106
4	1	978	417	1109
4	1	996	419	1113
4	1	1005	424	1116
4	1	1008	420	1119
4	1	999	413	1123
4	1	999	411	1126
4	1	997	414	1129
4	1	1001	417	1133
4	1	1000	417	1136
4	1	1002	415	1139
4	1	1002	414	1143
4	1	1005	416	1146
4	1	1003	416	1149
4	1	1006	416	1153
4	1	1009	415	1156
4	1	1008	416	1159
4	1	1012	418	1163
4	1	1018	416	1166
4	1	1016	416	1169
4	1	1016	414	1173
4	1	1021	422	1176
4	1	1019	418	1179
4	1	1024	421	1183
4	1	1025	426	1186
4	1	1028	424	1189
4	1	1025	422	1193
4	1	1027	421	1196
4	1	1032	421	1199
4	1	1031	417	1203
4	1	1032	414	1206
4	1	1035	419	1209
4	1	1038	417	1213
4	1	1039	418	1216
4	1	1038	420	1219
4	1	1043	413	1223
4	1	1044	417	1226
4	1	1048	418	1229
4	1	1048	416	1233
4	1	1049	421	1236
4	1	1051	415	1239
4	1	1052	420	1243
4	1	1053	415	1246
4	1	1057	414	1249
4	1	1057	414	1253
4	1	1063	415	1256
4	1	1074	418	1259
4	1	1095	420	1263
4	1	1122	427	1266
4	1	1139	424	1269
4	1	1154	419	1273
4	1	1160	420	1276
4	1	1159	417	1279
4	1	1152	415	1283
4	1	1149	415	1286
4	1	1148	416	1289
4	1	1150	417	1293
4	1	1151	412	1296
4	1	1154	414	1299
4	1	1154	417	1303
4	1	1156	416	1306
4	1	1156	416	1309
4	1	1159	415	1313
4	1	1159	413	1316
4	1	1157	419	1319
4	1	1156	418	1323
4	1	1158	417	1326
4	1	1159	420	1329
4	1	1160	417	1333
4	1	1162	421	1336
4	1	1162	419	1339
4	1	1163	420	1343
4	1	1164	425	1346
4	1	1163	424	1349
4	1	1164	420	1353
4	1	1165	416	1356
4	1	1165	418	1359
4	1	1165	418	1363
4	1	1165	419	1366
4	1	1168	422	1369
4	1	1167	420	1373
4	1	1170	419	1376
4	1	1166	420	1379
4	1	1169	420	1383
4	1	1170	424	1386
4	1	1166	429	1389
4	1	1170	423	1393
4	1	1168	419	1396
4	1	1169	421	1399
4	1	1170	420	1403
4	1	1167	416	1406
4	1	1170	418	1409
4	1	1170	422	1413
4	1	1169	423	1416
4	1	1171	424	1419
4	1	1171	420	1423
4	1	1171	420	1426
4	1	1175	419	1429
4	1	1172	418	1433
4	1	1170	418	1436
4	1	1170	419	1439
4	1	1171	419	1443
4	1	1170	422	1446
4	1	1173	418	1449
4	1	1171	426	1453
4	1	1172	423	1456
4	1	1171	419	1459
4	1	1173	416	1463
4	1	1173	421	1466
4	1	1168	421	1469
4	1	1173	419	1473
4	1	1173	416	1476
4	1	1172	419	1479
4	1	1174	415	1483
4	1	1177	419	1486
4	1	1175	423	1489
4	1	1176	426	1493
4	1	1174	422	1496
4	1	1173	418	1499
4	1	1174	422	1503
4	1	1174	420	1506
4	1	1177	423	1509
4	1	1177	421	1513
4	1	1186	419	1516
4	1	1197	419	1519
4	1	1202	421	1523
4	1	1205	420	1526
4	1	1204	423	1529
4	1	1198	422	1533
4	1	1200	415	1536
4	1	1197	418	1539
4	1	1196	423	1543
4	1	1198	417	1546
4	1	1195	420	1549
4	1	1199	422	1553
4	1	1197	422	1556
4	1	1197	416	1559
4	1	1200	420	1563
4	1	1197	426	1566
4	1	1200	427	1569
4	1	1199	422	1573
4	1	1195	423	1576
4	1	1196	423	1579
4	1	1198	422	1583
4	1	1197	422	1586
4	1	1199	422	1589
4	1	1196	423	1593
4	1	1195	422	1596
4	1	1197	423	1599
4	1	1195	422	1603
4	1	1199	421	1606
4	1	1198	420	1609
4	1	1199	421	1613
4	1	1198	422	1616
4	1	1196	420	1619
4	1	1198	425	1623
4	1	1195	427	1626
4	1	1197	424	1629
4	1	1199	426	1633
4	1	1198	429	1636
4	1	1200	421	1639
4	1	1198	422	1643
4	1	1197	422	1646
4	1	1197	424	1649
4	1	1198	421	1653
4	1	1198	422	1656
4	1	1199	424	1659
4	1	1195	420	1663
4	1	1198	422	1666
4	1	1199	427	1669
4	1	1196	424	1673
4	1	1199	421	1676
4	1	1196	424	1679
4	1	1195	423	1683
4	1	1196	423	1686
4	1	1197	420	1689
4	1	1197	428	1693
4	1	1199	427	1696
4	1	1197	425	1699
4	1	1199	421	1703
4	1	1197	424	1706
4	1	1199	426	1709
4	1	1196	430	1713
4	1	1198	425	1716
4	1	1196	426	1719
4	1	1199	430	1723
4	1	1196	428	1726
4	1	1198	426	1729
4	1	1199	425	1733
4	1	1197	418	1736
4	1	1198	423	1739
4	1	1196	425	1743
4	1	1200	423	1746
4	1	1197	422	1749
4	1	1196	420	1753
4	1	1196	424	1756
4	1	1195	421	1759
4	1	1196	420	1763
4	1	1199	429	1766
4	1	1196	428	1769
4	1	1197	426	1773
4	1	1197	420	1776
4	1	1195	419	1779
4	1	1197	421	1783
4	1	1199	420	1786
4	1	1198	420	1789
4	1	1201	419	1793
4	1	1196	415	1796
4	1	1198	424	1799
4	1	1196	423	1803
4	1	1198	424	1806
4	1	1196	424	1809
4	1	1196	421	1813
4	1	1199	424	1816
4	1	1198	425	1819
4	1	1199	421	1823
4	1	1196	427	1826
4	1	1194	420	1829
4	1	1196	420	1833
4	1	1199	425	1836
4	1	1198	423	1839
4	1	1198	425	1843
4	1	1200	424	1846
4	1	1198	422	1849
4	1	1199	424	1853
4	1	1199	419	1856
4	1	1200	423	1859
4	1	1202	419	1863
4	1	1200	420	1866
4	1	1199	423	1869
4	1	1199	423	1873
4	1	1197	426	1876
4	1	1197	428	1879
4	1	1199	426	1883
4	1	1198	428	1886
4	1	1198	427	1889
4	1	1199	429	1893
4	1	1200	424	1896
4	1	1198	426	1899
4	1	1198	424	1903
4	1	1198	422	1906
4	1	1197	423	1909
4	1	1194	429	1913
4	1	1200	422	1916
4	1	1200	426	1919
4	1	1200	423	1923
4	1	1196	425	1926
4	1	1199	426	1929
4	1	1197	426	1933
4	1	1196	429	1936
4	1	1198	427	1939
4	1	1198	426	1943
4	1	1198	424	1946
4	1	1202	424	1949
4	1	1196	426	1953
4	1	1198	430	1956
4	1	1201	427	1959
4	1	1198	431	1963
4	1	1200	425	1966
4	1	1199	426	1969
4	1	1197	424	1973
4	1	1198	429	1976
4	1	1195	427	1979
4	1	1199	427	1983
4	1	1198	424	1986
4	1	1196	424	1989
4	1	1197	425	1993
4	1	1197	424	1996
4	1	1199	425	1999
4	1	1196	426	2003
4	1	1199	426	2006
4	1	1196	428	2009
4	1	1197	433	2013
4	1	1198	430	2016
4	1	1199	430	2019
4	1	1197	426	2023
4	1	1199	429	2026
4	1	1198	431	2029
4	1	1197	430	2033
4	1	1196	429	2036
4	1	1197	426	2039
4	1	1196	430	2043
4	1	1198	425	2046
4	1	1200	427	2049
4	1	1195	428	2053
4	1	1197	428	2056
4	1	1199	428	2059
4	1	1197	430	2063
4	1	1199	428	2066
4	1	1197	425	2069
4	1	1198	425	2073
4	1	1197	427	2076
4	1	1200	423	2079
4	1	1200	426	2083
4	1	1197	429	2086
4	1	1199	428	2089
4	1	1199	425	2093
4	1	1196	425	2096
4	1	1195	425	2099
4	1	1199	427	2103
4	1	1196	428	2106
4	1	1199	429	2109
4	1	1196	427	2113
4	1	1199	435	2116
4	1	1200	443	2119
4	1	1201	459	2123
4	1	1206	484	2126
4	1	1212	507	2129
4	1	1213	522	2133
4	1	1208	539	2136
4	1	1206	555	2139
4	1	1206	555	2143
4	1	1202	563	2146
4	1	1199	560	2149
4	1	1202	560	2153
4	1	1205	542	2156
4	1	1205	543	2159
4	1	1204	550	2163
4	1	1205	548	2166
4	1	1206	547	2169
4	1	1202	552	2173
4	1	1203	549	2176
4	1	1204	546	2179
4	1	1201	548	2183
4	1	1202	543	2186
4	1	1204	548	2189
4	1	1202	549	2193
4	1	1204	551	2196
4	1	1201	546	2199
4	1	1201	550	2203
4	1	1201	548	2206
4	1	1200	554	2209
4	1	1202	553	2213
4	1	1200	551	2216
4	1	1206	551	2219
4	1	1205	552	2223
4	1	1201	553	2226
4	1	1196	554	2229
4	1	1201	550	2233
4	1	1202	551	2236
4	1	1200	552	2239
4	1	1199	553	2243
4	1	1199	553	2246
4	1	1201	558	2249
4	1	1196	556	2252
4	1	1197	559	2256
4	1	1198	555	2259
4	1	1201	558	2263
4	1	1199	552	2266
4	1	1202	554	2269
4	1	1202	553	2273
4	1	1199	555	2276
4	1	1201	554	2279
4	1	1200	554	2282
4	1	1200	554	2286
4	1	1199	560	2289
4	1	1200	556	2293
4	1	1198	556	2296
4	1	1201	556	2299
4	1	1201	562	2303
4	1	1200	557	2306
4	1	1200	558	2309
4	1	1201	557	2312
4	1	1202	558	2316
4	1	1200	556	2319
4	1	1200	556	2322
4	1	1198	556	2326
4	1	1198	553	2329
4	1	1198	559	2333
4	1	1202	555	2336
4	1	1197	558	2339
4	1	1194	560	2342
4	1	1194	561	2346
4	1	1192	560	2349
4	1	1198	557	2352
4	1	1200	558	2356
4	1	1197	559	2359
4	1	1196	562	2363
4	1	1200	558	2366
4	1	1197	557	2369
4	1	1199	558	2373
4	1	1195	562	2376
4	1	1199	562	2379
4	1	1194	564	2382
4	1	1195	564	2386
4	1	1197	559	2389
4	1	1196	564	2392
4	1	1196	566	2396
4	1	1197	565	2399
4	1	1194	563	2403
4	1	1199	561	2406
4	1	1199	562	2409
4	1	1195	565	2412
4	1	1196	565	2416
4	1	1196	562	2419
4	1	1199	563	2422
4	1	1199	561	2426
4	1	1197	561	2429
4	1	1201	563	2433
4	1	1193	568	2436
4	1	1194	566	2439
4	1	1199	565	2442
4	1	1199	566	2446
4	1	1198	566	2449
4	1	1199	563	2452
4	1	1197	564	2456
4	1	1196	562	2459
4	1	1199	565	2462
4	1	1195	568	2466
4	1	1193	574	2469
4	1	1194	574	2473
4	1	1195	578	2476
4	1	1196	590	2479
4	1	1195	608	2482
4	1	1189	637	2486
4	1	1192	652	2489
4	1	1193	664	2492
4	1	1194	676	2496
4	1	1195	684	2499
4	1	1194	692	2503
4	1	1197	691	2506
4	1	1198	693	2509
4	1	1193	685	2512
4	1	1195	681	2516
4	1	1192	682	2519
4	1	1194	683	2522
4	1	1195	687	2526
4	1	1193	687	2529
4	1	1194	688	2533
4	1	1193	685	2536
4	1	1196	683	2539
4	1	1193	687	2542
4	1	1199	679	2546
4	1	1195	685	2549
4	1	1195	681	2552
4	1	1193	683	2556
4	1	1191	686	2559
4	1	1194	686	2562
4	1	1193	685	2566
4	1	1190	686	2569
4	1	1192	684	2572
4	1	1194	683	2576
4	1	1194	684	2579
4	1	1195	685	2582
4	1	1192	685	2586
4	1	1195	684	2589
4	1	1193	682	2592
4	1	1191	686	2596
4	1	1192	688	2599
4	1	1195	686	2603
4	1	1195	688	2606
4	1	1194	685	2609
4	1	1194	689	2612
4	1	1191	684	2616
4	1	1193	688	2619
4	1	1194	683	2622
4	1	1193	690	2626
4	1	1195	688	2629
4	1	1197	687	2632
4	1	1194	690	2636
4	1	1194	690	2639
4	1	1191	696	2642
4	1	1194	693	2646
4	1	1193	693	2649
4	1	1193	693	2652
4	1	1194	695	2656
4	1	1194	686	2659
4	1	1194	684	2662
4	1	1193	688	2666
4	1	1194	692	2669
4	1	1193	688	2672
4	1	1193	691	2676
4	1	1189	694	2679
4	1	1192	690	2682
4	1	1194	697	2686
4	1	1194	691	2689
4	1	1192	694	2692
4	1	1192	692	2696
4	1	1192	690	2699
4	1	1192	689	2702
4	1	1190	686	2706
4	1	1191	692	2709
4	1	1190	697	2712
4	1	1194	692	2716
4	1	1193	694	2719
4	1	1194	693	2722
4	1	1191	693	2726
4	1	1191	693	2729
4	1	1189	692	2732
4	1	1193	695	2736
4	1	1192	693	2739
4	1	1192	692	2742
4	1	1194	695	2746
4	1	1192	698	2749
4	1	1190	701	2752
4	1	1191	697	2756
4	1	1189	698	2759
4	1	1191	699	2762
4	1	1191	695	2766
4	1	1189	694	2769
4	1	1190	691	2772
4	1	1191	697	2776
4	1	1190	700	2779
4	1	1190	699	2782
4	1	1188	697	2786
4	1	1188	698	2789
4	1	1191	694	2792
4	1	1189	692	2796
4	1	1190	700	2799
4	1	1189	699	2802
4	1	1187	696	2806
4	1	1193	697	2809
4	1	1193	694	2812
4	1	1190	698	2816
4	1	1190	697	2819
4	1	1192	696	2822
4	1	1193	696	2826
4	1	1190	693	2829
4	1	1189	695	2832
4	1	1189	695	2836
4	1	1190	694	2839
4	1	1192	693	2842
4	1	1190	691	2846
4	1	1190	693	2849
4	1	1193	690	2852
4	1	1187	693	2856
4	1	1188	694	2859
4	1	1189	696	2862
4	1	1189	700	2866
4	1	1186	702	2869
4	1	1187	700	2872
4	1	1187	707	2876
4	1	1187	712	2879
4	1	1190	712	2882
4	1	1191	727	2886
4	1	1190	738	2889
4	1	1192	736	2892
4	1	1195	737	2896
4	1	1191	734	2899
4	1	1193	728	2902
4	1	1189	731	2906
4	1	1193	728	2909
4	1	1192	728	2912
4	1	1190	734	2916
4	1	1193	728	2919
4	1	1191	736	2922
4	1	1189	739	2926
4	1	1191	742	2929
4	1	1193	733	2932
4	1	1188	738	2936
4	1	1192	738	2939
4	1	1194	735	2942
4	1	1190	742	2946
4	1	1190	733	2949
4	1	1191	741	2952
4	1	1190	733	2956
4	1	1194	736	2959
4	1	1194	740	2962
4	1	1193	733	2966
4	1	1192	733	2969
4	1	1193	736	2972
4	1	1193	741	2976
4	1	1191	737	2979
4	1	1195	739	2982
4	1	1192	739	2986
4	1	1192	737	2989
4	1	1192	738	2992
4	1	1195	737	2996
4	1	1191	737	2999
4	1	1189	735	3002
4	1	1192	729	3006
4	1	1192	732	3009
4	1	1194	736	3012
4	1	1192	730	3016
4	1	1190	728	3019
4	1	1194	729	3022
4	1	1195	733	3026
4	1	1189	745	3029
4	1	1192	738	3032
4	1	1192	739	3036
4	1	1193	738	3039
4	1	1195	724	3042
4	1	1192	732	3046
4	1	1194	729	3049
4	1	1194	728	3052
4	1	1194	730	3056
4	1	1194	730	3059
4	1	1194	727	3062
4	1	1194	733	3066
4	1	1193	730	3069
4	1	1191	730	3072
4	1	1200	727	3076
4	1	1193	727	3079
4	1	1193	740	3082
4	1	1192	732	3086
4	1	1191	731	3089
4	1	1188	739	3092
4	1	1190	739	3096
4	1	1190	736	3099
4	1	1192	729	3102
4	1	1190	732	3106
4	1	1189	730	3109
4	1	1189	732	3112
4	1	1190	729	3116
4	1	1191	731	3119
4	1	1190	733	3122
4	1	1188	730	3126
4	1	1190	735	3129
4	1	1188	728	3132
4	1	1186	732	3136
4	1	1187	736	3139
4	1	1185	742	3142
4	1	1188	737	3146
4	1	1186	734	3149
4	1	1188	742	3152
4	1	1188	736	3156
4	1	1192	742	3159
4	1	1191	730	3162
4	1	1191	740	3166
4	1	1190	744	3169
4	1	1189	736	3172
4	1	1188	746	3176
4	1	1186	741	3179
4	1	1189	739	3182
4	1	1187	737	3186
4	1	1189	737	3189
4	1	1191	741	3192
4	1	1191	737	3196
4	1	1189	740	3199
4	1	1189	736	3202
4	1	1191	739	3206
4	1	1192	738	3209
4	1	1190	736	3212
4	1	1188	742	3216
4	1	1189	742	3219
4	1	1192	737	3222
4	1	1187	738	3226
4	1	1190	734	3229
4	1	1190	736	3232
4	1	1194	737	3236
4	1	1191	735	3239
4	1	1190	735	3242
4	1	1190	739	3246
4	1	1189	739	3249
4	1	1190	736	3252
4	1	1193	732	3256
4	1	1189	734	3259
4	1	1189	736	3262
4	1	1192	730	3266
4	1	1192	732	3269
4	1	1188	734	3272
4	1	1187	740	3276
4	1	1187	734	3279
4	1	1189	734	3282
4	1	1186	741	3286
4	1	1192	738	3289
4	1	1190	731	3292
4	1	1188	737	3296
4	1	1190	735	3299
4	1	1186	739	3302
4	1	1191	738	3306
4	1	1187	738	3309
4	1	1190	728	3312
4	1	1190	729	3316
4	1	1192	735	3319
4	1	1193	735	3322
4	1	1189	739	3326
4	1	1193	745	3329
4	1	1187	743	3332
4	1	1189	738	3336
4	1	1191	744	3339
4	1	1188	742	3342
4	1	1190	732	3346
4	1	1186	744	3349
4	1	1188	747	3352
4	1	1192	741	3356
4	1	1190	740	3359
4	1	1191	744	3362
4	1	1191	735	3366
4	1	1190	749	3369
4	1	1193	733	3372
4	1	1188	733	3376
4	1	1190	735	3379
4	1	1192	736	3382
4	1	1188	737	3386
4	1	1193	729	3389
4	1	1192	742	3392
4	1	1187	737	3396
4	1	1192	734	3399
4	1	1190	734	3402
4	1	1195	734	3406
4	1	1192	731	3409
4	1	1190	737	3412
4	1	1195	735	3416
4	1	1192	733	3419
4	1	1191	732	3422
4	1	1192	734	3426
4	1	1189	733	3429
4	1	1192	731	3432
4	1	1190	739	3436
4	1	1190	732	3439
4	1	1191	731	3442
4	1	1191	737	3446
4	1	1189	736	3449
4	1	1186	731	3452
4	1	1168	737	3456
4	1	1147	739	3459
4	1	1131	740	3462
4	1	1127	745	3466
4	1	1127	747	3469
4	1	1137	751	3472
4	1	1143	748	3476
4	1	1141	744	3479
4	1	1141	750	3482
4	1	1138	742	3486
4	1	1140	742	3489
4	1	1139	738	3492
4	1	1139	746	3496
4	1	1138	745	3499
4	1	1138	745	3502
4	1	1137	749	3506
4	1	1138	747	3509
4	1	1138	746	3512
4	1	1137	748	3516
4	1	1140	742	3519
4	1	1140	744	3522
4	1	1139	742	3526
4	1	1138	739	3529
4	1	1138	745	3532
4	1	1136	745	3536
4	1	1140	740	3539
4	1	1140	742	3542
4	1	1141	744	3546
4	1	1138	743	3549
4	1	1139	738	3552
4	1	1137	741	3556
4	1	1138	750	3559
4	1	1136	738	3562
4	1	1132	745	3566
4	1	1134	743	3569
4	1	1134	741	3572
4	1	1134	737	3576
4	1	1133	743	3579
4	1	1135	742	3582
4	1	1134	738	3586
4	1	1132	742	3589
4	1	1131	740	3592
4	1	1132	739	3596
4	1	1130	737	3599
4	1	1133	739	3602
4	1	1132	747	3606
4	1	1131	744	3609
4	1	1132	736	3612
4	1	1131	739	3616
4	1	1131	735	3619
4	1	1130	737	3622
4	1	1128	744	3626
4	1	1128	735	3629
4	1	1130	741	3632
4	1	1129	737	3636
4	1	1128	742	3639
4	1	1126	737	3642
4	1	1125	741	3646
4	1	1128	745	3649
4	1	1127	741	3652
4	1	1125	737	3656
4	1	1123	740	3659
4	1	1122	740	3662
4	1	1121	741	3666
4	1	1118	739	3669
4	1	1120	737	3672
4	1	1118	739	3676
4	1	1117	742	3679
4	1	1118	738	3682
4	1	1117	737	3686
4	1	1115	736	3689
4	1	1115	736	3692
4	1	1115	749	3696
4	1	1111	742	3699
4	1	1112	737	3702
4	1	1109	744	3706
4	1	1110	740	3709
4	1	1106	737	3712
4	1	1107	741	3716
4	1	1104	743	3719
4	1	1102	740	3722
4	1	1102	738	3726
4	1	1102	739	3729
4	1	1099	741	3732
4	1	1099	736	3736
4	1	1096	736	3739
4	1	1092	738	3742
4	1	1093	739	3746
4	1	1090	740	3749
4	1	1092	743	3752
4	1	1088	748	3756
4	1	1087	744	3759
4	1	1087	745	3762
4	1	1081	746	3766
4	1	1080	745	3769
4	1	1077	742	3772
4	1	1076	747	3776
4	1	1075	741	3779
4	1	1076	743	3782
4	1	1073	739	3786
4	1	1070	741	3789
4	1	1071	738	3792
4	1	1067	736	3796
4	1	1065	741	3799
4	1	1064	743	3802
4	1	1064	738	3806
4	1	1059	738	3809
4	1	1058	742	3812
4	1	1057	738	3816
4	1	1053	739	3819
4	1	1052	738	3822
4	1	1052	740	3826
4	1	1053	732	3829
4	1	1047	740	3832
4	1	1048	737	3836
4	1	1048	740	3839
4	1	1044	737	3842
4	1	1047	734	3846
4	1	1039	738	3849
4	1	1040	733	3852
4	1	1041	738	3856
4	1	1038	737	3859
4	1	1036	737	3862
4	1	1034	739	3866
4	1	1030	737	3869
4	1	1028	740	3872
4	1	1028	737	3876
4	1	1026	741	3879
4	1	1024	739	3882
4	1	1020	735	3886
4	1	1020	737	3889
4	1	1018	735	3892
4	1	1016	735	3896
4	1	1019	736	3899
4	1	1015	738	3902
4	1	1014	738	3906
4	1	1014	733	3909
4	1	1008	742	3912
4	1	1008	734	3916
4	1	1007	737	3919
4	1	1005	741	3922
4	1	1003	742	3926
4	1	1004	738	3929
4	1	1003	735	3932
4	1	999	738	3936
4	1	1001	737	3939
4	1	996	737	3942
4	1	998	737	3946
4	1	997	739	3949
4	1	992	739	3952
4	1	991	736	3956
4	1	989	737	3959
4	1	990	736	3962
4	1	988	736	3966
4	1	984	736	3969
4	1	983	737	3972
4	1	989	734	3976
4	1	984	737	3979
4	1	969	740	3982
4	1	953	739	3986
4	1	928	737	3989
4	1	914	731	3992
4	1	916	736	3995
4	1	919	733	3999
4	1	924	732	4002
4	1	928	732	4006
4	1	923	731	4009
4	1	925	734	4012
4	1	925	735	4016
4	1	921	730	4019
4	1	918	733	4022
4	1	919	736	4026
4	1	918	735	4029
4	1	920	738	4032
4	1	915	730	4036
4	1	914	736	4039
4	1	916	734	4042
4	1	915	732	4046
4	1	916	734	4049
4	1	914	734	4052
4	1	911	735	4056
4	1	911	735	4059
4	1	912	735	4062
4	1	909	736	4065
4	1	911	738	4069
4	1	905	735	4072
4	1	908	735	4076
4	1	907	734	4079
4	1	904	737	4082
4	1	901	735	4086
4	1	903	736	4089
4	1	902	735	4092
4	1	902	733	4095
4	1	902	737	4099
4	1	899	740	4102
4	1	902	737	4106
4	1	902	740	4109
4	1	898	738	4112
4	1	898	737	4116
4	1	896	738	4119
4	1	896	732	4122
4	1	898	739	4125
4	1	897	734	4129
4	1	894	734	4132
4	1	893	737	4135
4	1	894	737	4139
4	1	891	740	4142
4	1	894	738	4146
4	1	893	735	4149
4	1	893	733	4152
4	1	890	735	4156
4	1	887	737	4159
4	1	891	733	4162
4	1	890	739	4165
4	1	891	733	4169
4	1	889	733	4172
4	1	890	735	4176
4	1	887	739	4179
4	1	887	740	4182
4	1	888	736	4186
4	1	887	738	4189
4	1	885	738	4192
4	1	883	734	4195
4	1	884	740	4199
4	1	879	737	4202
4	1	881	733	4205
4	1	880	734	4209
4	1	882	731	4212
4	1	881	737	4216
4	1	881	736	4219
4	1	877	738	4222
4	1	879	738	4225
4	1	878	740	4229
4	1	878	735	4232
4	1	876	742	4235
4	1	874	743	4239
4	1	877	742	4242
4	1	875	738	4246
4	1	874	736	4249
4	1	876	737	4252
4	1	874	742	4256
4	1	877	740	4259
4	1	871	739	4262
4	1	876	738	4265
4	1	872	737	4269
4	1	875	739	4272
4	1	873	742	4275
4	1	872	738	4279
4	1	869	740	4282
4	1	869	737	4286
4	1	866	739	4289
4	1	869	738	4292
4	1	867	742	4295
4	1	866	731	4299
4	1	864	737	4302
4	1	867	740	4305
4	1	866	739	4309
4	1	865	737	4312
4	1	864	734	4316
4	1	866	738	4319
4	1	862	736	4322
4	1	848	740	4325
4	1	827	736	4329
4	1	803	744	4332
4	1	775	734	4335
4	1	763	731	4339
4	1	742	731	4342
4	1	734	734	4345
4	1	736	738	4349
4	1	740	735	4352
4	1	745	737	4355
4	1	745	737	4359
4	1	745	732	4362
4	1	745	730	4365
4	1	744	731	4369
4	1	745	734	4372
4	1	742	733	4375
4	1	739	731	4379
4	1	744	733	4382
4	1	741	734	4386
4	1	737	731	4389
4	1	742	738	4392
4	1	737	735	4395
4	1	741	734	4399
4	1	737	733	4402
4	1	739	730	4405
4	1	740	734	4409
4	1	738	731	4412
4	1	738	734	4415
4	1	739	733	4419
4	1	739	738	4422
4	1	738	731	4425
4	1	741	735	4429
4	1	736	731	4432
4	1	740	731	4435
4	1	741	737	4439
4	1	740	739	4442
4	1	740	735	4445
4	1	742	729	4449
4	1	737	733	4452
4	1	736	728	4455
4	1	735	734	4459
4	1	737	731	4462
4	1	741	732	4465
4	1	738	736	4469
4	1	741	733	4472
4	1	737	736	4475
4	1	739	730	4479
4	1	736	730	4482
4	1	738	725	4485
4	1	742	732	4489
4	1	731	734	4492
4	1	735	732	4495
4	1	737	730	4499
4	1	738	732	4502
4	1	736	733	4505
4	1	738	733	4509
4	1	734	735	4512
4	1	735	735	4515
4	1	738	732	4519
4	1	738	733	4522
4	1	740	729	4525
4	1	734	728	4529
4	1	737	731	4532
4	1	739	730	4535
4	1	736	728	4539
4	1	739	730	4542
4	1	739	732	4545
4	1	740	731	4549
4	1	740	729	4552
4	1	740	731	4555
4	1	738	736	4559
4	1	736	734	4562
4	1	738	739	4565
4	1	736	735	4569
4	1	740	736	4572
4	1	744	729	4575
4	1	738	733	4579
4	1	741	728	4582
4	1	738	732	4585
4	1	740	735	4589
4	1	734	732	4592
4	1	727	732	4595
4	1	719	737	4599
4	1	718	731	4602
4	1	718	734	4605
4	1	721	733	4609
4	1	722	729	4612
4	1	725	731	4615
4	1	726	731	4619
4	1	727	738	4622
4	1	724	732	4625
4	1	724	732	4629
4	1	724	735	4632
4	1	724	738	4635
4	1	727	730	4639
4	1	728	733	4642
4	1	727	736	4645
4	1	726	734	4649
4	1	726	738	4652
4	1	727	736	4655
4	1	726	733	4659
4	1	723	736	4662
4	1	726	738	4665
4	1	725	738	4669
4	1	727	733	4672
4	1	726	734	4675
4	1	726	736	4679
4	1	726	735	4682
4	1	726	737	4685
4	1	727	734	4689
4	1	726	734	4692
4	1	727	739	4695
4	1	727	735	4699
4	1	721	736	4702
4	1	723	738	4705
4	1	724	734	4709
4	1	726	736	4712
4	1	722	736	4715
4	1	726	729	4719
4	1	725	734	4722
4	1	725	732	4725
4	1	724	735	4729
4	1	723	736	4732
4	1	722	734	4735
4	1	721	734	4739
4	1	723	734	4742
4	1	722	736	4745
4	1	724	734	4749
4	1	723	732	4752
4	1	724	738	4755
4	1	725	734	4759
4	1	722	734	4762
4	1	723	736	4765
4	1	724	734	4769
4	1	721	736	4772
4	1	721	731	4775
4	1	720	735	4779
4	1	726	733	4782
4	1	722	736	4785
4	1	723	734	4789
4	1	722	734	4792
4	1	724	736	4795
4	1	721	735	4799
4	1	723	733	4802
4	1	722	735	4805
4	1	727	735	4809
4	1	723	733	4812
4	1	723	732	4815
4	1	726	734	4819
4	1	725	733	4822
4	1	724	737	4825
4	1	723	738	4829
4	1	725	735	4832
4	1	722	736	4835
4	1	725	732	4839
4	1	722	739	4842
4	1	726	736	4845
4	1	722	736	4849
4	1	724	739	4852
4	1	725	735	4855
4	1	725	731	4859
4	1	725	733	4862
4	1	726	735	4865
4	1	724	737	4869
4	1	724	736	4872
4	1	723	730	4875
4	1	731	736	4879
4	1	727	743	4882
4	1	728	734	4885
4	1	726	737	4889
4	1	726	731	4892
4	1	727	730	4895
4	1	727	740	4899
4	1	723	733	4902
4	1	726	737	4905
4	1	728	735	4909
4	1	726	737	4912
4	1	725	732	4915
4	1	724	740	4919
4	1	726	735	4922
4	1	725	738	4925
4	1	725	732	4929
4	1	725	740	4932
4	1	725	734	4935
4	1	726	736	4939
4	1	726	738	4942
4	1	725	731	4945
4	1	724	732	4949
4	1	726	735	4952
4	1	727	741	4955
4	1	722	737	4959
4	1	722	734	4962
4	1	722	734	4965
4	1	724	734	4969
4	1	726	733	4972
4	1	730	731	4975
4	1	724	730	4979
4	1	726	734	4982
4	1	725	734	4985
4	1	725	735	4989
4	1	726	732	4992
4	1	725	737	4995
4	1	726	738	4999
4	1	724	732	5002
4	1	725	737	5005
4	1	727	734	5009
4	1	726	737	5012
4	1	727	733	5015
4	1	721	733	5019
4	1	727	729	5022
4	1	724	729	5025
4	1	724	733	5029
4	1	725	734	5032
4	1	723	734	5035
4	1	724	732	5039
4	1	722	735	5042
4	1	723	736	5045
4	1	724	734	5049
4	1	724	736	5052
4	1	724	736	5055
4	1	722	737	5059
4	1	726	742	5062
4	1	724	735	5065
4	1	724	736	5069
4	1	725	736	5072
4	1	721	736	5075
4	1	725	735	5079
4	1	724	734	5082
4	1	723	722	5085
4	1	724	713	5089
4	1	727	690	5092
4	1	727	675	5095
4	1	734	673	5099
4	1	742	672	5102
4	1	740	662	5105
4	1	741	648	5109
4	1	738	640	5112
4	1	738	644	5115
4	1	735	635	5119
4	1	735	638	5122
4	1	733	641	5125
4	1	731	645	5129
4	1	727	632	5132
4	1	725	644	5135
4	1	727	642	5139
4	1	725	640	5142
4	1	725	643	5145
4	1	724	638	5149
4	1	722	631	5152
4	1	725	638	5155
4	1	724	636	5159
4	1	728	639	5162
4	1	725	636	5165
4	1	721	635	5169
4	1	721	633	5172
4	1	722	631	5175
4	1	721	636	5179
4	1	725	634	5182
4	1	722	631	5185
4	1	723	632	5189
4	1	722	634	5192
4	1	723	632	5195
4	1	725	637	5199
4	1	723	631	5202
4	1	723	636	5205
4	1	723	633	5209
4	1	720	636	5212
4	1	721	640	5215
4	1	720	632	5219
4	1	719	629	5222
4	1	722	625	5225
4	1	721	631	5229
4	1	727	637	5232
4	1	728	633	5235
4	1	723	626	5239
4	1	726	638	5242
4	1	723	635	5245
4	1	726	638	5249
4	1	724	634	5252
4	1	727	629	5255
4	1	724	631	5259
4	1	726	629	5262
4	1	724	633	5265
4	1	729	638	5269
4	1	725	637	5272
4	1	729	636	5275
4	1	728	635	5279
4	1	727	637	5282
4	1	733	643	5285
4	1	729	637	5289
4	1	726	630	5292
4	1	727	633	5295
4	1	726	635	5299
4	1	728	640	5302
4	1	727	636	5305
4	1	725	637	5309
4	1	726	637	5312
4	1	728	632	5315
4	1	726	631	5319
4	1	727	633	5322
4	1	729	632	5325
4	1	729	644	5329
4	1	728	632	5332
4	1	725	629	5335
4	1	727	630	5339
4	1	730	643	5342
4	1	727	629	5345
4	1	728	634	5349
4	1	726	630	5352
4	1	725	630	5355
4	1	726	627	5359
4	1	725	636	5362
4	1	725	635	5365
4	1	730	641	5369
4	1	727	634	5372
4	1	728	634	5375
4	1	727	633	5379
4	1	725	633	5382
4	1	725	635	5385
4	1	729	638	5389
4	1	731	638	5392
4	1	726	632	5395
4	1	726	631	5399
4	1	724	631	5402
4	1	723	631	5405
4	1	727	633	5409
4	1	727	633	5412
4	1	726	633	5415
4	1	726	633	5419
4	1	727	635	5422
4	1	724	635	5425
4	1	724	628	5429
4	1	724	629	5432
4	1	727	633	5435
4	1	728	641	5439
4	1	729	638	5442
4	1	725	637	5445
4	1	727	642	5449
4	1	724	642	5452
4	1	725	634	5455
4	1	724	632	5459
4	1	727	636	5462
4	1	726	636	5465
4	1	725	633	5469
4	1	727	634	5472
4	1	727	634	5475
4	1	724	635	5479
4	1	725	634	5482
4	1	725	631	5485
4	1	728	633	5489
4	1	728	636	5492
4	1	728	634	5495
4	1	728	639	5499
4	1	725	639	5502
4	1	726	639	5505
4	1	728	635	5509
4	1	727	631	5512
4	1	726	635	5515
4	1	727	640	5519
4	1	728	636	5522
4	1	730	637	5525
4	1	730	640	5529
4	1	726	633	5532
4	1	727	626	5535
4	1	724	603	5539
4	1	727	569	5542
4	1	723	528	5545
4	1	722	497	5549
4	1	724	473	5552
4	1	723	459	5555
4	1	723	451	5559
4	1	723	457	5562
4	1	722	458	5565
4	1	724	472	5569
4	1	724	466	5572
4	1	724	465	5575
4	1	722	465	5579
4	1	719	461	5582
4	1	719	458	5585
4	1	722	460	5589
4	1	721	453	5592
4	1	721	457	5595
4	1	723	455	5599
4	1	725	457	5602
4	1	723	458	5605
4	1	723	461	5609
4	1	723	454	5612
4	1	723	460	5615
4	1	726	455	5619
4	1	725	456	5622
4	1	725	454	5625
4	1	721	456	5629
4	1	722	452	5632
4	1	723	454	5635
4	1	722	451	5639
4	1	723	453	5642
4	1	723	452	5645
4	1	721	450	5649
4	1	723	447	5652
4	1	721	451	5655
4	1	721	448	5659
4	1	721	449	5662
4	1	720	449	5665
4	1	722	450	5669
4	1	721	453	5672
4	1	721	453	5675
4	1	717	451	5679
4	1	723	445	5682
4	1	723	450	5685
4	1	721	449	5689
4	1	721	452	5692
4	1	723	449	5695
4	1	723	448	5699
4	1	723	451	5702
4	1	723	446	5705
4	1	719	452	5709
4	1	721	447	5712
4	1	722	450	5715
4	1	721	452	5719
4	1	724	456	5722
4	1	722	454	5725
4	1	723	451	5729
4	1	721	455	5732
4	1	723	455	5735
4	1	725	451	5739
4	1	722	451	5742
4	1	724	458	5745
4	1	721	453	5749
4	1	721	454	5752
4	1	722	448	5755
4	1	724	453	5759
4	1	723	455	5762
4	1	726	449	5765
4	1	722	448	5769
4	1	719	447	5772
4	1	722	448	5775
4	1	718	453	5779
4	1	720	447	5782
4	1	721	446	5785
4	1	721	447	5789
4	1	721	446	5792
4	1	717	452	5795
4	1	718	448	5799
4	1	718	447	5802
4	1	718	444	5805
4	1	718	448	5809
4	1	721	450	5812
4	1	719	450	5815
4	1	720	452	5819
4	1	720	448	5822
4	1	719	452	5825
4	1	721	444	5829
4	1	720	445	5832
4	1	721	451	5835
4	1	716	446	5839
4	1	721	446	5842
4	1	720	445	5845
4	1	722	443	5849
4	1	723	448	5852
4	1	721	443	5855
4	1	721	445	5858
4	1	721	445	5862
4	1	722	442	5865
4	1	719	444	5869
4	1	723	444	5872
4	1	719	444	5875
4	1	718	447	5879
4	1	722	443	5882
4	1	720	446	5885
4	1	719	444	5888
4	1	719	442	5892
4	1	720	446	5895
4	1	721	442	5899
4	1	722	442	5902
4	1	720	443	5905
4	1	719	448	5909
4	1	720	438	5912
4	1	717	445	5915
4	1	717	449	5918
4	1	716	446	5922
4	1	720	445	5925
4	1	720	443	5928
4	1	718	445	5932
4	1	718	446	5935
4	1	719	448	5939
4	1	720	444	5942
4	1	718	440	5945
4	1	719	437	5948
4	1	716	450	5952
4	1	717	448	5955
4	1	720	445	5958
4	1	719	445	5962
4	1	720	441	5965
4	1	720	443	5969
4	1	718	444	5972
4	1	720	445	5975
4	1	718	446	5979
4	1	717	441	5982
4	1	716	443	5985
4	1	717	449	5988
4	1	719	451	5992
4	1	721	442	5995
4	1	720	445	5998
4	1	716	442	6002
4	1	719	446	6005
4	1	720	443	6009
4	1	718	447	6012
4	1	719	440	6015
4	1	717	444	6018
4	1	719	436	6022
4	1	718	428	6025
4	1	721	415	6028
4	1	721	410	6032
4	1	718	408	6035
4	1	720	409	6039
4	1	720	413	6042
4	1	721	413	6045
4	1	720	412	6048
4	1	721	410	6052
4	1	700	405	6055
4	1	723	410	6058
4	1	719	417	6062
4	1	721	412	6065
4	1	724	412	6068
4	1	722	412	6072
4	1	720	416	6075
4	1	721	411	6079
4	1	699	407	6082
4	1	721	412	6085
4	1	718	415	6088
4	1	719	407	6092
4	1	721	413	6095
4	1	720	413	6098
4	1	718	413	6102
4	1	721	410	6105
4	1	722	412	6109
4	1	720	410	6112
4	1	723	409	6115
4	1	721	409	6118
4	1	717	410	6122
4	1	720	410	6125
4	1	722	410	6128
4	1	719	411	6132
4	1	722	414	6135
4	1	719	411	6138
4	1	703	403	6142
4	1	721	412	6145
4	1	719	411	6148
4	1	718	410	6152
4	1	723	408	6155
4	1	723	409	6158
4	1	724	409	6162
4	1	721	408	6165
4	1	720	411	6168
4	1	724	408	6172
4	1	721	413	6175
4	1	722	412	6178
4	1	721	413	6182
4	1	718	414	6185
4	1	720	409	6188
4	1	718	414	6192
4	1	721	414	6195
4	1	720	411	6198
4	1	719	412	6202
4	1	720	411	6205
4	1	720	410	6208
4	1	720	407	6212
4	1	721	411	6215
4	1	721	408	6218
4	1	722	412	6222
4	1	722	412	6225
4	1	722	412	6228
4	1	719	405	6232
4	1	723	407	6235
4	1	724	413	6238
4	1	721	409	6242
4	1	720	410	6245
4	1	702	405	6248
4	1	723	408	6252
4	1	720	412	6255
4	1	702	405	6258
4	1	719	413	6262
4	1	719	414	6265
4	1	719	411	6268
4	1	721	410	6272
4	1	721	410	6275
4	1	721	411	6278
4	1	721	411	6282
4	1	722	412	6285
4	1	722	410	6288
4	1	719	410	6292
4	1	719	413	6295
4	1	719	409	6298
4	1	722	410	6302
4	1	723	412	6305
4	1	720	416	6308
4	1	720	411	6312
4	1	717	412	6315
4	1	722	411	6318
4	1	722	412	6322
4	1	718	416	6325
4	1	718	411	6328
4	1	721	413	6332
4	1	717	413	6335
4	1	719	411	6338
4	1	718	413	6342
4	1	720	412	6345
4	1	717	416	6348
4	1	718	416	6352
4	1	719	416	6355
4	1	718	417	6358
4	1	718	411	6362
4	1	720	413	6365
4	1	718	413	6368
4	1	720	410	6372
4	1	720	414	6375
4	1	722	417	6378
4	1	721	415	6382
4	1	719	416	6385
4	1	702	402	6388
4	1	721	416	6392
4	1	722	411	6395
4	1	718	415	6398
4	1	720	417	6402
4	1	720	414	6405
4	1	720	418	6408
4	1	720	414	6412
4	1	718	417	6415
4	1	717	420	6418
4	1	720	413	6422
4	1	720	410	6425
4	1	719	414	6428
4	1	719	414	6432
4	1	720	415	6435
4	1	720	415	6438
4	1	722	414	6442
4	1	718	418	6445
4	1	719	415	6448
4	1	721	413	6452
4	1	721	420	6455
4	1	721	413	6458
4	1	722	416	6462
4	1	724	416	6465
4	1	721	417	6468
4	1	719	421	6472
4	1	721	421	6475
4	1	722	415	6478
4	1	716	419	6482
4	1	719	414	6485
4	1	718	412	6488
4	1	718	416	6492
4	1	720	416	6495
4	1	718	416	6498
4	1	721	416	6502
4	1	722	417	6505
4	1	722	416	6508
4	1	726	419	6512
4	1	722	413	6515
4	1	720	413	6518
4	1	720	416	6522
4	1	723	417	6525
4	1	721	415	6528
4	1	718	415	6532
4	1	718	417	6535
4	1	722	416	6538
4	1	719	415	6542
4	1	721	421	6545
4	1	718	417	6548
4	1	719	418	6552
4	1	718	419	6555
4	1	717	418	6558
4	1	722	412	6562
4	1	721	419	6565
4	1	720	420	6568
4	1	721	414	6572
4	2	742	392	13
4	2	744	385	30
4	2	737	395	47
4	2	737	396	63
4	2	739	383	80
4	2	739	394	97
4	2	740	391	113
4	2	740	383	130
4	2	737	389	147
4	2	741	380	163
4	2	740	396	180
4	2	742	386	197
4	2	742	389	213
4	2	741	389	230
4	2	741	390	247
4	2	741	394	263
4	2	740	387	280
4	2	741	399	297
4	2	742	390	313
4	2	743	394	330
4	2	746	398	347
4	2	745	401	363
4	2	749	392	380
4	2	744	388	397
4	2	739	385	413
4	2	747	388	430
[truncated: 16,177 more rows]
