# Supplementary material for: Quantifying gaze and mouse interactions on spatial visual interfaces with a new movement analytics methodology
Source: PLoS One. 2017 Aug 4;12(8):e0181818. doi: 10.1371/journal.pone.0181818 (PMC5544210; doi:10.1371/journal.pone.0181818)
Supplement: S1 Data — (ZIP) [file pone.0181818.s002.zip › Task_4_MouseTrajectories.csv]

TaskNo	PartNo	MousePointX	MousePointY	Time
4	1	727	361	0
4	1	727	361	1
4	1	727	361	2
4	1	727	361	3
4	1	727	361	4
4	1	727	361	5
4	1	727	361	6
4	1	727	361	7
4	1	727	361	8
4	1	727	361	9
4	1	727	361	10
4	1	727	361	11
4	1	727	361	12
4	1	727	361	13
4	1	727	361	14
4	1	727	361	15
4	1	727	361	16
4	1	727	361	17
4	1	727	361	18
4	1	727	361	19
4	1	727	361	20
4	1	727	361	21
4	1	727	361	22
4	1	727	361	23
4	1	727	361	24
4	1	727	361	25
4	1	727	361	26
4	1	727	361	27
4	1	727	361	28
4	1	727	361	29
4	1	727	361	30
4	1	727	361	31
4	1	727	361	32
4	1	727	361	33
4	1	727	361	34
4	1	727	361	35
4	1	727	361	36
4	1	727	361	37
4	1	727	361	38
4	1	727	361	39
4	1	727	361	40
4	1	727	361	41
4	1	727	361	42
4	1	727	361	43
4	1	727	361	44
4	1	727	361	45
4	1	727	361	46
4	1	727	361	47
4	1	727	361	48
4	1	727	361	49
4	1	727	361	50
4	1	727	361	51
4	1	727	361	52
4	1	727	361	53
4	1	727	361	54
4	1	727	361	55
4	1	727	361	56
4	1	727	361	57
4	1	727	361	58
4	1	727	361	59
4	1	727	361	60
4	1	727	361	61
4	1	727	361	62
4	1	727	361	63
4	1	727	361	64
4	1	727	361	65
4	1	727	361	66
4	1	727	361	67
4	1	727	361	68
4	1	727	361	69
4	1	727	361	70
4	1	727	361	71
4	1	727	361	72
4	1	727	361	73
4	1	727	361	74
4	1	727	361	75
4	1	727	361	76
4	1	727	361	77
4	1	727	361	78
4	1	727	361	79
4	1	727	361	80
4	1	727	361	81
4	1	727	361	82
4	1	727	361	83
4	1	727	361	84
4	1	727	361	85
4	1	727	361	86
4	1	727	361	87
4	1	727	361	88
4	1	727	361	89
4	1	727	361	90
4	1	727	361	91
4	1	727	361	92
4	1	727	361	93
4	1	727	361	94
4	1	727	361	95
4	1	727	361	96
4	1	727	361	97
4	1	727	361	98
4	1	727	361	99
4	1	727	361	100
4	1	727	361	101
4	1	727	361	102
4	1	727	361	103
4	1	727	361	104
4	1	727	361	105
4	1	727	361	106
4	1	727	361	107
4	1	727	361	108
4	1	727	361	109
4	1	727	361	110
4	1	727	361	111
4	1	727	361	112
4	1	727	361	113
4	1	727	361	114
4	1	727	361	115
4	1	727	361	116
4	1	727	361	117
4	1	727	361	118
4	1	727	361	119
4	1	727	361	120
4	1	727	361	121
4	1	727	361	122
4	1	727	361	123
4	1	727	361	124
4	1	727	361	125
4	1	727	361	126
4	1	727	361	127
4	1	727	361	128
4	1	727	361	129
4	1	727	361	130
4	1	727	361	131
4	1	727	361	132
4	1	727	361	133
4	1	727	361	134
4	1	727	361	135
4	1	727	361	136
4	1	727	361	137
4	1	727	361	138
4	1	727	361	139
4	1	727	361	140
4	1	727	361	141
4	1	727	361	142
4	1	727	361	143
4	1	727	361	144
4	1	727	361	145
4	1	727	361	146
4	1	727	361	147
4	1	727	361	148
4	1	727	361	149
4	1	727	361	150
4	1	727	361	151
4	1	727	361	152
4	1	727	361	153
4	1	727	361	154
4	1	727	361	155
4	1	727	361	156
4	1	727	361	157
4	1	727	361	158
4	1	727	361	159
4	1	727	361	160
4	1	727	361	161
4	1	727	361	162
4	1	727	361	163
4	1	727	361	164
4	1	727	361	165
4	1	727	361	166
4	1	727	361	167
4	1	727	361	168
4	1	727	361	169
4	1	727	361	170
4	1	727	361	171
4	1	727	361	172
4	1	727	361	173
4	1	727	361	174
4	1	727	361	175
4	1	727	361	176
4	1	727	361	177
4	1	727	361	178
4	1	727	361	179
4	1	727	361	180
4	1	727	361	181
4	1	727	361	182
4	1	727	361	183
4	1	727	361	184
4	1	727	361	185
4	1	727	361	186
4	1	727	361	187
4	1	727	361	188
4	1	727	361	189
4	1	727	361	190
4	1	727	361	191
4	1	727	361	192
4	1	727	361	193
4	1	727	361	194
4	1	727	361	195
4	1	727	361	196
4	1	727	361	197
4	1	727	361	198
4	1	727	361	199
4	1	727	361	200
4	1	727	361	201
4	1	727	361	202
4	1	727	361	203
4	1	727	361	204
4	1	727	361	205
4	1	727	361	206
4	1	727	361	207
4	1	727	361	208
4	1	727	361	209
4	1	727	361	210
4	1	727	361	211
4	1	727	361	212
4	1	727	361	213
4	1	727	361	214
4	1	727	361	215
4	1	727	361	216
4	1	727	361	217
4	1	727	361	218
4	1	727	361	219
4	1	727	361	220
4	1	727	361	221
4	1	727	361	222
4	1	727	361	223
4	1	727	361	224
4	1	727	361	225
4	1	727	361	226
4	1	727	361	227
4	1	727	361	228
4	1	727	361	229
4	1	727	361	230
4	1	727	361	231
4	1	727	361	232
4	1	727	361	233
4	1	727	361	234
4	1	727	361	235
4	1	727	361	236
4	1	727	361	237
4	1	727	361	238
4	1	727	361	239
4	1	727	361	240
4	1	727	361	241
4	1	727	361	242
4	1	727	361	243
4	1	727	361	244
4	1	727	361	245
4	1	727	361	246
4	1	727	361	247
4	1	727	361	248
4	1	727	361	249
4	1	727	361	250
4	1	727	361	251
4	1	727	361	252
4	1	727	361	253
4	1	727	361	254
4	1	727	361	255
4	1	727	361	256
4	1	727	361	257
4	1	727	361	258
4	1	727	361	259
4	1	727	361	260
4	1	727	361	261
4	1	727	361	262
4	1	727	361	263
4	1	727	361	264
4	1	727	361	265
4	1	727	361	266
4	1	727	361	267
4	1	727	361	268
4	1	727	361	269
4	1	727	361	270
4	1	727	361	271
4	1	727	361	272
4	1	727	361	273
4	1	727	361	274
4	1	727	361	275
4	1	727	361	276
4	1	727	361	277
4	1	727	361	278
4	1	727	361	279
4	1	727	361	280
4	1	727	361	281
4	1	727	361	282
4	1	727	361	283
4	1	727	361	284
4	1	727	361	285
4	1	727	361	286
4	1	727	361	287
4	1	727	361	288
4	1	727	361	289
4	1	727	361	290
4	1	727	361	291
4	1	727	361	292
4	1	727	361	293
4	1	727	361	294
4	1	727	361	295
4	1	727	361	296
4	1	727	361	297
4	1	727	361	298
4	1	727	361	299
4	1	727	361	300
4	1	727	361	301
4	1	727	361	302
4	1	727	361	303
4	1	727	361	304
4	1	727	361	305
4	1	727	361	306
4	1	727	361	307
4	1	727	361	308
4	1	727	361	309
4	1	727	361	310
4	1	727	361	311
4	1	727	361	312
4	1	727	361	313
4	1	727	361	314
4	1	727	361	315
4	1	727	361	316
4	1	727	361	317
4	1	727	361	318
4	1	727	361	319
4	1	727	361	320
4	1	727	361	321
4	1	727	361	322
4	1	727	361	323
4	1	727	361	324
4	1	727	361	325
4	1	727	361	326
4	1	727	361	327
4	1	727	361	328
4	1	727	361	329
4	1	727	361	330
4	1	727	361	331
4	1	727	361	332
4	1	727	361	333
4	1	727	361	334
4	1	727	361	335
4	1	727	361	336
4	1	727	361	337
4	1	727	361	338
4	1	727	361	339
4	1	727	361	340
4	1	727	361	341
4	1	727	361	342
4	1	727	361	343
4	1	727	361	344
4	1	727	361	345
4	1	727	361	346
4	1	727	361	347
4	1	727	361	348
4	1	727	361	349
4	1	727	361	350
4	1	727	361	351
4	1	727	361	352
4	1	727	361	353
4	1	727	361	354
4	1	727	361	355
4	1	727	361	356
4	1	727	361	357
4	1	727	361	358
4	1	727	361	359
4	1	727	361	360
4	1	727	361	361
4	1	727	361	362
4	1	727	361	363
4	1	727	361	364
4	1	727	361	365
4	1	727	361	366
4	1	727	361	367
4	1	727	361	368
4	1	727	361	369
4	1	727	361	370
4	1	727	361	371
4	1	727	361	372
4	1	727	361	373
4	1	727	361	374
4	1	727	361	375
4	1	727	361	376
4	1	727	361	377
4	1	727	361	378
4	1	727	361	379
4	1	727	361	380
4	1	727	361	381
4	1	727	361	382
4	1	727	361	383
4	1	727	361	384
4	1	727	361	385
4	1	727	361	386
4	1	727	361	387
4	1	727	361	388
4	1	727	361	389
4	1	727	361	390
4	1	727	361	391
4	1	727	361	392
4	1	727	361	393
4	1	727	361	394
4	1	727	361	395
4	1	727	361	396
4	1	727	361	397
4	1	727	361	398
4	1	727	361	399
4	1	727	361	400
4	1	727	361	401
4	1	727	361	402
4	1	727	361	403
4	1	727	361	404
4	1	727	361	405
4	1	727	361	406
4	1	727	361	407
4	1	727	361	408
4	1	727	361	409
4	1	727	361	410
4	1	727	361	411
4	1	727	361	412
4	1	727	361	413
4	1	727	361	414
4	1	727	361	415
4	1	727	361	416
4	1	727	361	417
4	1	727	361	418
4	1	727	361	419
4	1	727	361	420
4	1	727	361	421
4	1	727	361	422
4	1	727	361	423
4	1	727	361	424
4	1	727	361	425
4	1	727	361	426
4	1	727	361	427
4	1	727	361	428
4	1	727	361	429
4	1	727	361	430
4	1	727	361	431
4	1	727	361	432
4	1	727	361	433
4	1	727	361	434
4	1	727	361	435
4	1	727	361	436
4	1	727	361	437
4	1	727	361	438
4	1	727	361	439
4	1	727	361	440
4	1	727	361	441
4	1	727	361	442
4	1	727	361	443
4	1	727	361	444
4	1	727	361	445
4	1	727	361	446
4	1	727	361	447
4	1	727	361	448
4	1	727	361	449
4	1	727	361	450
4	1	727	361	451
4	1	727	361	452
4	1	727	361	453
4	1	727	361	454
4	1	727	361	455
4	1	727	361	456
4	1	727	361	457
4	1	727	361	458
4	1	727	361	459
4	1	727	361	460
4	1	727	361	461
4	1	727	361	462
4	1	727	361	463
4	1	727	361	464
4	1	727	361	465
4	1	727	361	466
4	1	727	361	467
4	1	727	361	468
4	1	727	361	469
4	1	727	361	470
4	1	727	361	471
4	1	727	361	472
4	1	727	361	473
4	1	727	361	474
4	1	727	361	475
4	1	727	361	476
4	1	727	361	477
4	1	727	361	478
4	1	727	361	479
4	1	727	361	480
4	1	727	361	481
4	1	727	361	482
4	1	727	361	483
4	1	727	361	484
4	1	727	361	485
4	1	727	361	486
4	1	727	361	487
4	1	727	361	488
4	1	727	361	489
4	1	727	361	490
4	1	727	361	491
4	1	727	361	492
4	1	727	361	493
4	1	727	361	494
4	1	727	361	495
4	1	727	361	496
4	1	727	361	497
4	1	727	361	498
4	1	727	361	499
4	1	727	361	500
4	1	727	361	501
4	1	727	361	502
4	1	727	361	503
4	1	727	361	504
4	1	727	361	505
4	1	727	361	506
4	1	727	361	507
4	1	727	361	508
4	1	727	361	509
4	1	727	361	510
4	1	727	361	511
4	1	727	361	512
4	1	727	361	513
4	1	727	361	514
4	1	727	361	515
4	1	727	361	516
4	1	727	361	517
4	1	727	361	518
4	1	727	361	519
4	1	727	361	520
4	1	727	361	521
4	1	727	361	522
4	1	727	361	523
4	1	727	361	524
4	1	727	361	525
4	1	727	361	526
4	1	727	361	527
4	1	727	361	528
4	1	727	361	529
4	1	727	361	530
4	1	727	361	531
4	1	727	361	532
4	1	727	361	533
4	1	727	361	534
4	1	727	361	535
4	1	727	361	536
4	1	727	361	537
4	1	727	361	538
4	1	727	361	539
4	1	727	361	540
4	1	727	361	541
4	1	727	361	542
4	1	727	361	543
4	1	727	361	544
4	1	727	361	545
4	1	727	361	546
4	1	727	361	547
4	1	727	361	548
4	1	727	361	549
4	1	727	361	550
4	1	727	361	551
4	1	727	361	552
4	1	727	361	553
4	1	727	361	554
4	1	727	361	555
4	1	727	361	556
4	1	727	361	557
4	1	727	361	558
4	1	727	361	559
4	1	727	361	560
4	1	727	361	561
4	1	727	361	562
4	1	727	361	563
4	1	727	361	564
4	1	727	361	565
4	1	727	361	566
4	1	727	361	567
4	1	727	361	568
4	1	727	361	569
4	1	727	361	570
4	1	727	361	571
4	1	727	361	572
4	1	727	361	573
4	1	727	361	574
4	1	727	361	575
4	1	727	361	576
4	1	727	361	577
4	1	727	361	578
4	1	727	361	579
4	1	727	361	580
4	1	727	361	581
4	1	727	361	582
4	1	727	361	583
4	1	727	361	584
4	1	727	361	585
4	1	727	361	586
4	1	727	361	587
4	1	727	361	588
4	1	727	361	589
4	1	727	361	590
4	1	727	361	591
4	1	727	361	592
4	1	727	361	593
4	1	727	361	594
4	1	727	361	595
4	1	727	361	596
4	1	727	361	597
4	1	727	361	598
4	1	727	361	599
4	1	727	361	600
4	1	727	361	601
4	1	727	361	602
4	1	727	361	603
4	1	727	361	604
4	1	727	361	605
4	1	727	361	606
4	1	727	361	607
4	1	727	361	608
4	1	727	361	609
4	1	727	361	610
4	1	727	361	611
4	1	727	361	612
4	1	727	361	613
4	1	727	361	614
4	1	727	361	615
4	1	727	361	616
4	1	727	361	617
4	1	727	361	618
4	1	727	361	619
4	1	727	361	620
4	1	727	361	621
4	1	727	361	622
4	1	727	361	623
4	1	727	361	624
4	1	727	361	625
4	1	727	361	626
4	1	727	361	627
4	1	727	361	628
4	1	727	361	629
4	1	727	361	630
4	1	727	361	631
4	1	727	361	632
4	1	727	361	633
4	1	727	361	634
4	1	727	361	635
4	1	727	361	636
4	1	727	361	637
4	1	727	361	638
4	1	727	361	639
4	1	727	361	640
4	1	727	361	641
4	1	727	361	642
4	1	727	361	643
4	1	727	361	644
4	1	727	361	645
4	1	727	361	646
4	1	727	361	647
4	1	727	361	648
4	1	727	361	649
4	1	727	361	650
4	1	727	361	651
4	1	727	361	652
4	1	727	361	653
4	1	727	361	654
4	1	727	361	655
4	1	727	361	656
4	1	727	361	657
4	1	727	361	658
4	1	727	361	659
4	1	727	361	660
4	1	727	361	661
4	1	727	361	662
4	1	727	361	663
4	1	727	361	664
4	1	727	361	665
4	1	727	361	666
4	1	727	361	667
4	1	727	361	668
4	1	727	361	669
4	1	727	361	670
4	1	727	361	671
4	1	727	361	672
4	1	727	361	673
4	1	727	361	674
4	1	727	361	675
4	1	727	361	676
4	1	727	361	677
4	1	727	361	678
4	1	727	361	679
4	1	727	361	680
4	1	727	361	681
4	1	727	361	682
4	1	727	361	683
4	1	727	361	684
4	1	727	361	685
4	1	727	361	686
4	1	727	361	687
4	1	727	361	688
4	1	727	361	689
4	1	727	361	690
4	1	727	361	691
4	1	727	361	692
4	1	727	361	693
4	1	727	361	694
4	1	727	361	695
4	1	727	361	696
4	1	727	361	697
4	1	727	361	698
4	1	727	361	699
4	1	727	361	700
4	1	727	361	701
4	1	727	361	702
4	1	727	361	703
4	1	727	361	704
4	1	727	361	705
4	1	727	361	706
4	1	727	361	707
4	1	727	361	708
4	1	727	361	709
4	1	727	361	710
4	1	727	361	711
4	1	727	361	712
4	1	727	361	713
4	1	727	361	714
4	1	727	361	715
4	1	727	361	716
4	1	727	361	717
4	1	727	361	718
4	1	727	361	719
4	1	727	361	720
4	1	727	361	721
4	1	727	361	722
4	1	727	361	723
4	1	727	361	724
4	1	727	361	725
4	1	727	361	726
4	1	727	361	727
4	1	727	361	728
4	1	727	361	729
4	1	727	361	730
4	1	727	361	731
4	1	727	361	732
4	1	727	361	733
4	1	727	361	734
4	1	727	361	735
4	1	727	361	736
4	1	727	361	737
4	1	727	361	738
4	1	727	361	739
4	1	727	361	740
4	1	727	361	741
4	1	727	361	742
4	1	727	361	743
4	1	727	361	744
4	1	727	361	745
4	1	727	361	746
4	1	727	361	747
4	1	727	361	748
4	1	727	361	749
4	1	727	361	750
4	1	730	361	751
4	1	730	361	752
4	1	730	361	753
4	1	730	361	754
4	1	730	361	755
4	1	730	361	756
4	1	730	361	757
4	1	730	361	758
4	1	732	361	759
4	1	732	361	760
4	1	732	361	761
4	1	732	361	762
4	1	732	361	763
4	1	732	361	764
4	1	732	361	765
4	1	732	361	766
4	1	735	361	767
4	1	735	361	768
4	1	735	361	769
4	1	735	361	770
4	1	735	361	771
4	1	735	361	772
4	1	735	361	773
4	1	735	361	774
4	1	738	361	775
4	1	738	361	776
4	1	738	361	777
4	1	738	361	778
4	1	738	361	779
4	1	738	361	780
4	1	738	361	781
4	1	738	361	782
4	1	740	361	783
4	1	740	361	784
4	1	740	361	785
4	1	740	361	786
4	1	740	361	787
4	1	740	361	788
4	1	740	361	789
4	1	740	361	790
4	1	742	361	791
4	1	742	361	792
4	1	742	361	793
4	1	742	361	794
4	1	742	361	795
4	1	742	361	796
4	1	742	361	797
4	1	742	361	798
4	1	744	361	799
4	1	744	361	800
4	1	744	361	801
4	1	744	361	802
4	1	744	361	803
4	1	744	361	804
4	1	744	361	805
4	1	744	361	806
4	1	746	361	807
4	1	746	361	808
4	1	746	361	809
4	1	746	361	810
4	1	746	361	811
4	1	746	361	812
4	1	746	361	813
4	1	746	361	814
4	1	749	361	815
4	1	749	361	816
4	1	749	361	817
4	1	749	361	818
4	1	749	361	819
4	1	749	361	820
4	1	749	361	821
4	1	749	361	822
4	1	751	361	823
4	1	751	361	824
4	1	751	361	825
4	1	751	361	826
4	1	751	361	827
4	1	751	361	828
4	1	751	361	829
4	1	751	361	830
4	1	753	361	831
4	1	753	361	832
4	1	753	361	833
4	1	753	361	834
4	1	753	361	835
4	1	753	361	836
4	1	753	361	837
4	1	753	361	838
4	1	755	361	839
4	1	755	361	840
4	1	755	361	841
4	1	755	361	842
4	1	755	361	843
4	1	755	361	844
4	1	755	361	845
4	1	755	361	846
4	1	755	360	847
4	1	757	360	848
4	1	757	360	849
4	1	757	360	850
4	1	757	360	851
4	1	757	360	852
4	1	757	360	853
4	1	757	360	854
4	1	760	360	855
4	1	760	360	856
4	1	760	360	857
4	1	760	360	858
4	1	760	360	859
4	1	760	360	860
4	1	760	360	861
4	1	760	360	862
4	1	760	360	863
4	1	764	360	864
4	1	764	360	865
4	1	764	360	866
4	1	764	360	867
4	1	764	360	868
4	1	764	360	869
4	1	764	360	870
4	1	767	360	871
4	1	767	360	872
4	1	767	360	873
4	1	767	360	874
4	1	767	360	875
4	1	767	360	876
4	1	767	360	877
4	1	767	360	878
4	1	771	360	879
4	1	771	360	880
4	1	771	360	881
4	1	771	360	882
4	1	771	360	883
4	1	771	360	884
4	1	771	360	885
4	1	771	360	886
4	1	771	360	887
4	1	774	360	888
4	1	774	360	889
4	1	774	360	890
4	1	774	360	891
4	1	774	360	892
4	1	774	360	893
4	1	774	360	894
4	1	778	360	895
4	1	778	360	896
4	1	778	360	897
4	1	778	360	898
4	1	778	360	899
4	1	778	360	900
4	1	778	360	901
4	1	778	360	902
4	1	783	360	903
4	1	783	360	904
4	1	783	360	905
4	1	783	360	906
4	1	783	360	907
4	1	783	360	908
4	1	783	360	909
4	1	783	360	910
4	1	788	360	911
4	1	788	360	912
4	1	788	360	913
4	1	788	360	914
4	1	788	360	915
4	1	788	360	916
4	1	788	360	917
4	1	788	360	918
4	1	793	360	919
4	1	793	360	920
4	1	793	360	921
4	1	793	360	922
4	1	793	360	923
4	1	793	360	924
4	1	793	360	925
4	1	793	360	926
4	1	799	360	927
4	1	799	360	928
4	1	799	360	929
4	1	799	360	930
4	1	799	360	931
4	1	799	360	932
4	1	799	360	933
4	1	799	360	934
4	1	806	360	935
4	1	806	360	936
4	1	806	360	937
4	1	806	360	938
4	1	806	360	939
4	1	806	360	940
4	1	806	360	941
4	1	806	360	942
4	1	813	360	943
4	1	813	360	944
4	1	813	360	945
4	1	813	360	946
4	1	813	360	947
4	1	813	360	948
4	1	813	360	949
4	1	813	360	950
4	1	818	360	951
4	1	818	360	952
4	1	818	360	953
4	1	818	360	954
4	1	818	360	955
4	1	818	360	956
4	1	818	360	957
4	1	818	360	958
4	1	824	360	959
4	1	824	360	960
4	1	824	360	961
4	1	824	360	962
4	1	824	360	963
4	1	824	360	964
4	1	824	360	965
4	1	824	360	966
4	1	831	360	967
4	1	831	360	968
4	1	831	360	969
4	1	831	360	970
4	1	831	360	971
4	1	831	360	972
4	1	831	360	973
4	1	831	360	974
4	1	838	360	975
4	1	838	360	976
4	1	838	360	977
4	1	838	360	978
4	1	838	360	979
4	1	838	360	980
4	1	838	360	981
4	1	838	360	982
4	1	845	361	983
4	1	845	361	984
4	1	845	361	985
4	1	845	361	986
4	1	845	361	987
4	1	845	361	988
4	1	845	361	989
4	1	845	361	990
4	1	851	361	991
4	1	851	361	992
4	1	851	361	993
4	1	851	361	994
4	1	851	361	995
4	1	851	361	996
4	1	851	361	997
4	1	851	361	998
4	1	857	361	999
4	1	857	361	1000
4	1	857	361	1001
4	1	857	361	1002
4	1	857	361	1003
4	1	857	361	1004
4	1	857	361	1005
4	1	857	361	1006
4	1	863	361	1007
4	1	863	361	1008
4	1	863	361	1009
4	1	863	361	1010
4	1	863	361	1011
4	1	863	361	1012
4	1	863	361	1013
4	1	863	361	1014
4	1	863	361	1015
4	1	868	361	1016
4	1	868	361	1017
4	1	868	361	1018
4	1	868	361	1019
4	1	868	361	1020
4	1	868	361	1021
4	1	868	361	1022
4	1	874	361	1023
4	1	874	361	1024
4	1	874	361	1025
4	1	874	361	1026
4	1	874	361	1027
4	1	874	361	1028
4	1	874	361	1029
4	1	874	361	1030
4	1	879	361	1031
4	1	879	361	1032
4	1	879	361	1033
4	1	879	361	1034
4	1	879	361	1035
4	1	879	361	1036
4	1	879	361	1037
4	1	879	361	1038
4	1	886	361	1039
4	1	886	361	1040
4	1	886	361	1041
4	1	886	361	1042
4	1	886	361	1043
4	1	886	361	1044
4	1	886	361	1045
4	1	886	361	1046
4	1	893	361	1047
4	1	893	361	1048
4	1	893	361	1049
4	1	893	361	1050
4	1	893	361	1051
4	1	893	361	1052
4	1	893	361	1053
4	1	893	361	1054
4	1	893	361	1055
4	1	900	361	1056
4	1	900	361	1057
4	1	900	361	1058
4	1	900	361	1059
4	1	900	361	1060
4	1	900	361	1061
4	1	900	361	1062
4	1	900	361	1063
4	1	905	361	1064
4	1	905	361	1065
4	1	905	361	1066
4	1	905	361	1067
4	1	905	361	1068
4	1	905	361	1069
4	1	905	361	1070
4	1	911	361	1071
4	1	911	361	1072
4	1	911	361	1073
4	1	911	361	1074
4	1	911	361	1075
4	1	911	361	1076
4	1	911	361	1077
4	1	911	361	1078
4	1	918	361	1079
4	1	918	361	1080
4	1	918	361	1081
4	1	918	361	1082
4	1	918	361	1083
4	1	918	361	1084
4	1	918	361	1085
4	1	918	361	1086
4	1	923	361	1087
4	1	923	361	1088
4	1	923	361	1089
4	1	923	361	1090
4	1	923	361	1091
4	1	923	361	1092
4	1	923	361	1093
4	1	923	361	1094
4	1	929	361	1095
4	1	929	361	1096
4	1	929	361	1097
4	1	929	361	1098
4	1	929	361	1099
4	1	929	361	1100
4	1	929	361	1101
4	1	929	361	1102
4	1	935	361	1103
4	1	935	361	1104
4	1	935	361	1105
4	1	935	361	1106
4	1	935	361	1107
4	1	935	361	1108
4	1	935	361	1109
4	1	935	361	1110
4	1	941	361	1111
4	1	941	361	1112
4	1	941	361	1113
4	1	941	361	1114
4	1	941	361	1115
4	1	941	361	1116
4	1	941	361	1117
4	1	941	361	1118
4	1	948	361	1119
4	1	948	361	1120
4	1	948	361	1121
4	1	948	361	1122
4	1	948	361	1123
4	1	948	361	1124
4	1	948	361	1125
4	1	948	361	1126
4	1	955	361	1127
4	1	955	361	1128
4	1	955	361	1129
4	1	955	361	1130
4	1	955	361	1131
4	1	955	361	1132
4	1	955	361	1133
4	1	955	361	1134
4	1	962	361	1135
4	1	962	361	1136
4	1	962	361	1137
4	1	962	361	1138
4	1	962	361	1139
4	1	962	361	1140
4	1	962	361	1141
4	1	962	361	1142
4	1	969	361	1143
4	1	969	361	1144
4	1	969	361	1145
4	1	969	361	1146
4	1	969	361	1147
4	1	969	361	1148
4	1	969	361	1149
4	1	969	361	1150
4	1	969	361	1151
4	1	977	361	1152
4	1	977	361	1153
4	1	977	361	1154
4	1	977	361	1155
4	1	977	361	1156
4	1	977	361	1157
4	1	977	361	1158
4	1	983	361	1159
4	1	983	361	1160
4	1	983	361	1161
4	1	983	361	1162
4	1	983	361	1163
4	1	983	361	1164
4	1	983	361	1165
4	1	983	361	1166
4	1	990	361	1167
4	1	990	361	1168
4	1	990	361	1169
4	1	990	361	1170
4	1	990	361	1171
4	1	990	361	1172
4	1	990	361	1173
4	1	990	361	1174
4	1	997	361	1175
4	1	997	361	1176
4	1	997	361	1177
4	1	997	361	1178
4	1	997	361	1179
4	1	997	361	1180
4	1	997	361	1181
4	1	997	361	1182
4	1	1002	361	1183
4	1	1002	361	1184
4	1	1002	361	1185
4	1	1002	361	1186
4	1	1002	361	1187
4	1	1002	361	1188
4	1	1002	361	1189
4	1	1002	361	1190
4	1	1008	361	1191
4	1	1008	361	1192
4	1	1008	361	1193
4	1	1008	361	1194
4	1	1008	361	1195
4	1	1008	361	1196
4	1	1008	361	1197
4	1	1008	361	1198
4	1	1013	361	1199
4	1	1013	361	1200
4	1	1013	361	1201
4	1	1013	361	1202
4	1	1013	361	1203
4	1	1013	361	1204
4	1	1013	361	1205
4	1	1013	361	1206
4	1	1020	361	1207
4	1	1020	361	1208
4	1	1020	361	1209
4	1	1020	361	1210
4	1	1020	361	1211
4	1	1020	361	1212
4	1	1020	361	1213
4	1	1020	361	1214
4	1	1026	361	1215
4	1	1026	361	1216
4	1	1026	361	1217
4	1	1026	361	1218
4	1	1026	361	1219
4	1	1026	361	1220
4	1	1026	361	1221
4	1	1026	361	1222
4	1	1032	361	1223
4	1	1032	361	1224
4	1	1032	361	1225
4	1	1032	361	1226
4	1	1032	361	1227
4	1	1032	361	1228
4	1	1032	361	1229
4	1	1032	361	1230
4	1	1038	361	1231
4	1	1038	361	1232
4	1	1038	361	1233
4	1	1038	361	1234
4	1	1038	361	1235
4	1	1038	361	1236
4	1	1038	361	1237
4	1	1038	361	1238
4	1	1043	361	1239
4	1	1043	361	1240
4	1	1043	361	1241
4	1	1043	361	1242
4	1	1043	361	1243
4	1	1043	361	1244
4	1	1043	361	1245
4	1	1043	361	1246
4	1	1047	361	1247
4	1	1047	361	1248
4	1	1047	361	1249
4	1	1047	361	1250
4	1	1047	361	1251
4	1	1047	361	1252
4	1	1047	361	1253
4	1	1047	361	1254
4	1	1052	361	1255
4	1	1052	361	1256
4	1	1052	361	1257
4	1	1052	361	1258
4	1	1052	361	1259
4	1	1052	361	1260
4	1	1052	361	1261
4	1	1052	361	1262
4	1	1055	361	1263
4	1	1055	361	1264
4	1	1055	361	1265
4	1	1055	361	1266
4	1	1055	361	1267
4	1	1055	361	1268
4	1	1055	361	1269
4	1	1055	361	1270
4	1	1059	361	1271
4	1	1059	361	1272
4	1	1059	361	1273
4	1	1059	361	1274
4	1	1059	361	1275
4	1	1059	361	1276
4	1	1059	361	1277
4	1	1059	361	1278
4	1	1062	361	1279
4	1	1062	361	1280
4	1	1062	361	1281
4	1	1062	361	1282
4	1	1062	361	1283
4	1	1062	361	1284
4	1	1062	361	1285
4	1	1062	361	1286
4	1	1066	361	1287
4	1	1066	361	1288
4	1	1066	361	1289
4	1	1066	361	1290
4	1	1066	361	1291
4	1	1066	361	1292
4	1	1066	361	1293
4	1	1066	361	1294
4	1	1070	361	1295
4	1	1070	361	1296
4	1	1070	361	1297
4	1	1070	361	1298
4	1	1070	361	1299
4	1	1070	361	1300
4	1	1070	361	1301
4	1	1070	361	1302
4	1	1073	361	1303
4	1	1073	361	1304
4	1	1073	361	1305
4	1	1073	361	1306
4	1	1073	361	1307
4	1	1073	361	1308
4	1	1073	361	1309
4	1	1073	361	1310
4	1	1077	361	1311
4	1	1077	361	1312
4	1	1077	361	1313
4	1	1077	361	1314
4	1	1077	361	1315
4	1	1077	361	1316
4	1	1077	361	1317
4	1	1077	361	1318
4	1	1077	361	1319
4	1	1083	361	1320
4	1	1083	361	1321
4	1	1083	361	1322
4	1	1083	361	1323
4	1	1083	361	1324
4	1	1083	361	1325
4	1	1083	361	1326
4	1	1087	361	1327
4	1	1087	361	1328
4	1	1087	361	1329
4	1	1087	361	1330
4	1	1087	361	1331
4	1	1087	361	1332
4	1	1087	361	1333
4	1	1087	361	1334
4	1	1093	361	1335
4	1	1093	361	1336
4	1	1093	361	1337
4	1	1093	361	1338
4	1	1093	361	1339
4	1	1093	361	1340
4	1	1093	361	1341
4	1	1093	361	1342
4	1	1098	361	1343
4	1	1098	361	1344
4	1	1098	361	1345
4	1	1098	361	1346
4	1	1098	361	1347
4	1	1098	361	1348
4	1	1098	361	1349
4	1	1098	361	1350
4	1	1104	361	1351
4	1	1104	361	1352
4	1	1104	361	1353
4	1	1104	361	1354
4	1	1104	361	1355
4	1	1104	361	1357
4	1	1104	361	1358
4	1	1108	361	1359
4	1	1108	361	1360
4	1	1108	361	1361
4	1	1108	361	1362
4	1	1108	361	1363
4	1	1108	361	1364
4	1	1108	361	1365
4	1	1108	361	1366
4	1	1112	361	1367
4	1	1112	361	1368
4	1	1112	361	1369
4	1	1112	361	1370
4	1	1112	361	1371
4	1	1112	361	1372
4	1	1112	361	1373
4	1	1112	361	1374
4	1	1118	361	1375
4	1	1118	361	1376
4	1	1118	361	1377
4	1	1118	361	1378
4	1	1118	361	1379
4	1	1118	361	1380
4	1	1118	361	1381
4	1	1118	361	1382
4	1	1122	361	1383
4	1	1122	361	1384
4	1	1122	361	1385
4	1	1122	361	1386
4	1	1122	361	1387
4	1	1122	361	1388
4	1	1122	361	1389
4	1	1122	361	1390
4	1	1125	361	1391
4	1	1125	361	1392
4	1	1125	361	1393
4	1	1125	361	1394
4	1	1125	361	1395
4	1	1125	361	1396
4	1	1125	361	1397
4	1	1125	361	1398
4	1	1128	360	1399
4	1	1128	360	1400
4	1	1128	360	1401
4	1	1128	360	1402
4	1	1128	360	1403
4	1	1128	360	1404
4	1	1128	360	1405
4	1	1128	360	1406
4	1	1131	360	1407
4	1	1131	360	1408
4	1	1131	360	1409
4	1	1131	360	1410
4	1	1131	360	1411
4	1	1131	360	1412
4	1	1131	360	1413
4	1	1131	360	1414
4	1	1131	360	1415
4	1	1135	359	1416
4	1	1135	359	1417
4	1	1135	359	1418
4	1	1135	359	1419
4	1	1135	359	1420
4	1	1135	359	1421
4	1	1135	359	1422
4	1	1137	359	1423
4	1	1137	359	1424
4	1	1137	359	1425
4	1	1137	359	1426
4	1	1137	359	1427
4	1	1137	359	1428
4	1	1137	359	1429
4	1	1137	359	1430
4	1	1140	358	1431
4	1	1140	358	1432
4	1	1140	358	1433
4	1	1140	358	1434
4	1	1140	358	1435
4	1	1140	358	1436
4	1	1140	358	1437
4	1	1140	358	1438
4	1	1143	358	1439
4	1	1143	358	1440
4	1	1143	358	1441
4	1	1143	358	1442
4	1	1143	358	1443
4	1	1143	358	1444
4	1	1143	358	1445
4	1	1143	358	1446
4	1	1145	358	1447
4	1	1145	358	1448
4	1	1145	358	1449
4	1	1145	358	1450
4	1	1145	358	1451
4	1	1145	358	1452
4	1	1145	358	1453
4	1	1145	358	1454
4	1	1148	357	1455
4	1	1148	357	1456
4	1	1148	357	1457
4	1	1148	357	1458
4	1	1148	357	1459
4	1	1148	357	1460
4	1	1148	357	1461
4	1	1148	357	1462
4	1	1148	357	1463
4	1	1150	357	1464
4	1	1150	357	1465
4	1	1150	357	1466
4	1	1150	357	1467
4	1	1150	357	1468
4	1	1150	357	1469
4	1	1150	357	1470
4	1	1151	357	1471
4	1	1151	357	1472
4	1	1151	357	1473
4	1	1151	357	1474
4	1	1151	357	1475
4	1	1151	357	1476
4	1	1151	357	1477
4	1	1151	357	1478
4	1	1152	357	1479
4	1	1152	357	1480
4	1	1152	357	1481
4	1	1152	357	1482
4	1	1152	357	1483
4	1	1152	357	1484
4	1	1152	357	1485
4	1	1152	357	1486
4	1	1153	357	1487
4	1	1153	357	1488
4	1	1153	357	1489
4	1	1153	357	1490
4	1	1153	357	1491
4	1	1153	357	1492
4	1	1153	357	1493
4	1	1153	357	1494
4	1	1153	357	1495
4	1	1153	357	1496
4	1	1153	357	1497
4	1	1153	357	1498
4	1	1153	357	1499
4	1	1153	357	1500
4	1	1153	357	1501
4	1	1153	357	1502
4	1	1154	357	1503
4	1	1154	357	1504
4	1	1154	357	1505
4	1	1154	357	1506
4	1	1154	357	1507
4	1	1154	357	1508
4	1	1154	357	1509
4	1	1154	357	1510
4	1	1155	356	1511
4	1	1155	356	1512
4	1	1155	356	1513
4	1	1155	356	1514
4	1	1155	356	1515
4	1	1155	356	1516
4	1	1155	356	1517
4	1	1155	356	1518
4	1	1155	356	1519
4	1	1155	356	1520
4	1	1155	356	1521
4	1	1155	356	1522
4	1	1155	356	1523
4	1	1155	356	1524
4	1	1155	356	1525
4	1	1155	356	1526
4	1	1156	356	1527
4	1	1156	356	1528
4	1	1156	356	1529
4	1	1156	356	1530
4	1	1156	356	1531
4	1	1156	356	1532
4	1	1156	356	1533
4	1	1156	356	1534
4	1	1159	355	1535
4	1	1159	355	1536
4	1	1159	355	1537
4	1	1159	355	1538
4	1	1159	355	1539
4	1	1159	355	1540
4	1	1159	355	1541
4	1	1159	355	1542
4	1	1163	355	1543
4	1	1163	355	1544
4	1	1163	355	1545
4	1	1163	355	1546
4	1	1163	355	1547
4	1	1163	355	1548
4	1	1163	355	1549
4	1	1163	355	1550
4	1	1167	354	1551
4	1	1167	354	1552
4	1	1167	354	1553
4	1	1167	354	1554
4	1	1167	354	1555
4	1	1167	354	1556
4	1	1167	354	1557
4	1	1167	354	1558
4	1	1174	354	1559
4	1	1174	354	1560
4	1	1174	354	1561
4	1	1174	354	1562
4	1	1174	354	1563
4	1	1174	354	1564
4	1	1174	354	1565
4	1	1174	354	1566
4	1	1181	353	1567
4	1	1181	353	1568
4	1	1181	353	1569
4	1	1181	353	1570
4	1	1181	353	1571
4	1	1181	353	1572
4	1	1181	353	1573
4	1	1181	353	1574
4	1	1188	353	1575
4	1	1188	353	1576
4	1	1188	353	1577
4	1	1188	353	1578
4	1	1188	353	1579
4	1	1188	353	1580
4	1	1188	353	1581
4	1	1188	353	1582
4	1	1192	353	1583
4	1	1192	353	1584
4	1	1192	353	1585
4	1	1192	353	1586
4	1	1192	353	1587
4	1	1192	353	1588
4	1	1192	353	1589
4	1	1192	353	1590
4	1	1198	353	1591
4	1	1198	353	1592
4	1	1198	353	1593
4	1	1198	353	1594
4	1	1198	353	1595
4	1	1198	353	1596
4	1	1198	353	1597
4	1	1198	353	1598
4	1	1202	353	1599
4	1	1202	353	1600
4	1	1202	353	1601
4	1	1202	353	1602
4	1	1202	353	1603
4	1	1202	353	1604
4	1	1202	353	1605
4	1	1202	353	1606
4	1	1204	352	1607
4	1	1204	352	1608
4	1	1204	352	1609
4	1	1204	352	1610
4	1	1204	352	1611
4	1	1204	352	1612
4	1	1204	352	1613
4	1	1204	352	1614
4	1	1206	352	1615
4	1	1206	352	1616
4	1	1206	352	1617
4	1	1206	352	1618
4	1	1206	352	1619
4	1	1206	352	1620
4	1	1206	352	1621
4	1	1206	352	1622
4	1	1206	352	1623
4	1	1206	352	1624
4	1	1206	352	1625
4	1	1206	352	1626
4	1	1206	352	1627
4	1	1206	352	1628
4	1	1206	352	1629
4	1	1206	352	1630
4	1	1206	352	1631
4	1	1206	352	1632
4	1	1206	352	1633
4	1	1206	352	1634
4	1	1206	352	1635
4	1	1206	352	1636
4	1	1206	352	1637
4	1	1206	352	1638
4	1	1206	352	1639
4	1	1206	352	1640
4	1	1206	352	1641
4	1	1206	352	1642
4	1	1206	352	1643
4	1	1206	352	1644
4	1	1206	352	1645
4	1	1206	352	1646
4	1	1206	352	1647
4	1	1206	352	1648
4	1	1206	352	1649
4	1	1206	352	1650
4	1	1206	352	1651
4	1	1206	352	1652
4	1	1206	352	1653
4	1	1206	352	1654
4	1	1206	352	1655
4	1	1206	352	1656
4	1	1206	352	1657
4	1	1206	352	1658
4	1	1206	352	1659
4	1	1206	352	1660
4	1	1206	352	1661
4	1	1206	352	1662
4	1	1206	352	1663
4	1	1206	352	1664
4	1	1206	352	1665
4	1	1206	352	1666
4	1	1206	352	1667
4	1	1206	352	1668
4	1	1206	352	1669
4	1	1206	352	1670
4	1	1206	352	1671
4	1	1206	352	1672
4	1	1206	352	1673
4	1	1206	352	1674
4	1	1206	352	1675
4	1	1206	352	1676
4	1	1206	352	1677
4	1	1206	352	1678
4	1	1206	352	1679
4	1	1206	352	1680
4	1	1206	352	1681
4	1	1206	352	1682
4	1	1206	352	1683
4	1	1206	352	1684
4	1	1206	352	1685
4	1	1206	352	1686
4	1	1206	352	1687
4	1	1206	352	1688
4	1	1206	352	1689
4	1	1206	352	1690
4	1	1206	352	1691
4	1	1206	352	1692
4	1	1206	352	1693
4	1	1206	352	1694
4	1	1206	352	1695
4	1	1206	352	1696
4	1	1206	352	1697
4	1	1206	352	1698
4	1	1206	352	1699
4	1	1206	352	1700
4	1	1206	352	1701
4	1	1206	352	1702
4	1	1206	352	1703
4	1	1206	352	1704
4	1	1206	352	1705
4	1	1206	352	1706
4	1	1206	352	1707
4	1	1206	352	1708
4	1	1206	352	1709
4	1	1206	352	1710
4	1	1206	352	1711
4	1	1206	352	1712
4	1	1206	352	1713
4	1	1206	352	1714
4	1	1206	352	1715
4	1	1206	352	1716
4	1	1206	352	1717
4	1	1206	352	1718
4	1	1206	352	1719
4	1	1206	352	1720
4	1	1206	352	1721
4	1	1206	352	1722
4	1	1206	352	1723
4	1	1206	352	1724
4	1	1206	352	1725
4	1	1206	352	1726
4	1	1205	352	1727
4	1	1205	352	1728
4	1	1205	352	1729
4	1	1205	352	1730
4	1	1205	352	1731
4	1	1205	352	1732
4	1	1205	352	1733
4	1	1205	352	1734
4	1	1204	351	1735
4	1	1204	351	1736
4	1	1204	351	1737
4	1	1204	351	1738
4	1	1204	351	1739
4	1	1204	351	1740
4	1	1204	351	1741
4	1	1204	351	1742
4	1	1203	351	1743
4	1	1203	351	1744
4	1	1203	351	1745
4	1	1203	351	1746
4	1	1203	351	1747
4	1	1203	351	1748
4	1	1203	351	1749
4	1	1203	351	1750
4	1	1202	351	1751
4	1	1202	351	1752
4	1	1202	351	1753
4	1	1202	351	1754
4	1	1202	351	1755
4	1	1202	351	1756
4	1	1202	351	1757
4	1	1202	351	1758
4	1	1201	351	1759
4	1	1201	351	1760
4	1	1201	351	1761
4	1	1201	351	1762
4	1	1201	351	1763
4	1	1201	351	1764
4	1	1201	351	1765
4	1	1201	351	1766
4	1	1200	351	1767
4	1	1200	351	1768
4	1	1200	351	1769
4	1	1200	351	1770
4	1	1200	351	1771
4	1	1200	351	1772
4	1	1200	351	1773
4	1	1200	351	1774
4	1	1200	351	1775
4	1	1200	351	1776
4	1	1200	351	1777
4	1	1200	351	1778
4	1	1200	351	1779
4	1	1200	351	1780
4	1	1200	351	1781
4	1	1200	351	1782
4	1	1199	352	1783
4	1	1199	352	1784
4	1	1199	352	1785
4	1	1199	352	1786
4	1	1199	352	1787
4	1	1199	352	1788
4	1	1199	352	1789
4	1	1199	352	1790
4	1	1199	352	1791
4	1	1199	352	1792
4	1	1199	352	1793
4	1	1199	352	1794
4	1	1199	352	1795
4	1	1199	352	1796
4	1	1199	352	1797
4	1	1199	352	1798
4	1	1199	352	1799
4	1	1199	352	1800
4	1	1199	352	1801
4	1	1199	352	1802
4	1	1199	352	1803
4	1	1199	352	1804
4	1	1199	352	1805
4	1	1199	352	1806
4	1	1199	352	1807
4	1	1199	352	1808
4	1	1199	352	1809
4	1	1199	352	1810
4	1	1199	352	1811
4	1	1199	352	1812
4	1	1199	352	1813
4	1	1199	352	1814
4	1	1199	352	1815
4	1	1199	352	1816
4	1	1199	352	1817
4	1	1199	352	1818
4	1	1199	352	1819
4	1	1199	352	1820
4	1	1199	352	1821
4	1	1199	352	1822
4	1	1199	352	1823
4	1	1199	352	1824
4	1	1199	352	1825
4	1	1199	352	1826
4	1	1199	352	1827
4	1	1199	352	1828
4	1	1199	352	1829
4	1	1199	352	1830
4	1	1199	352	1831
4	1	1199	352	1832
4	1	1199	352	1833
4	1	1199	352	1834
4	1	1199	352	1835
4	1	1199	352	1836
4	1	1199	352	1837
4	1	1199	352	1838
4	1	1199	352	1839
4	1	1199	352	1840
4	1	1199	352	1841
4	1	1199	352	1842
4	1	1199	352	1843
4	1	1199	352	1844
4	1	1199	352	1845
4	1	1199	352	1846
4	1	1199	352	1847
4	1	1199	352	1848
4	1	1199	352	1849
4	1	1199	352	1850
4	1	1199	352	1851
4	1	1199	352	1852
4	1	1199	352	1853
4	1	1199	352	1854
4	1	1199	352	1855
4	1	1199	352	1856
4	1	1199	352	1857
4	1	1199	352	1858
4	1	1199	352	1859
4	1	1199	352	1860
4	1	1199	352	1861
4	1	1199	352	1862
4	1	1199	352	1863
4	1	1199	352	1864
4	1	1199	352	1865
4	1	1199	352	1866
4	1	1199	352	1867
4	1	1199	352	1868
4	1	1199	352	1869
4	1	1199	352	1870
4	1	1199	353	1871
4	1	1199	353	1872
4	1	1199	353	1873
4	1	1199	353	1874
4	1	1199	353	1875
4	1	1199	353	1876
4	1	1199	353	1877
4	1	1199	353	1878
4	1	1199	353	1879
4	1	1199	353	1880
4	1	1199	353	1881
4	1	1199	353	1882
4	1	1199	353	1883
4	1	1199	353	1884
4	1	1199	353	1885
4	1	1199	353	1886
4	1	1199	354	1887
4	1	1199	354	1888
4	1	1199	354	1889
4	1	1199	354	1890
4	1	1199	354	1891
4	1	1199	354	1892
4	1	1199	354	1893
4	1	1199	354	1894
4	1	1199	354	1895
4	1	1199	354	1896
4	1	1199	354	1897
4	1	1199	354	1898
4	1	1199	354	1899
4	1	1199	354	1900
4	1	1199	354	1901
4	1	1199	354	1902
4	1	1199	354	1903
4	1	1199	354	1904
4	1	1199	354	1905
4	1	1199	354	1906
4	1	1199	354	1907
4	1	1199	354	1908
4	1	1199	354	1909
4	1	1199	354	1910
4	1	1199	355	1911
4	1	1199	355	1912
4	1	1199	355	1913
4	1	1199	355	1914
4	1	1199	355	1915
4	1	1199	355	1916
4	1	1199	355	1917
4	1	1199	355	1918
4	1	1199	355	1919
4	1	1199	355	1920
4	1	1199	355	1921
4	1	1199	355	1922
4	1	1199	355	1923
4	1	1199	355	1924
4	1	1199	355	1925
4	1	1199	355	1926
4	1	1199	355	1927
4	1	1199	355	1928
4	1	1199	355	1929
4	1	1199	355	1930
4	1	1199	355	1931
4	1	1199	355	1932
4	1	1199	355	1933
4	1	1199	355	1934
4	1	1199	357	1935
4	1	1199	357	1936
4	1	1199	357	1937
4	1	1199	357	1938
4	1	1199	357	1939
4	1	1199	357	1940
4	1	1199	357	1941
4	1	1199	357	1942
4	1	1199	357	1943
4	1	1199	357	1944
4	1	1199	357	1945
4	1	1199	357	1946
4	1	1199	357	1947
4	1	1199	357	1948
4	1	1199	357	1949
4	1	1199	357	1950
4	1	1199	358	1951
4	1	1199	358	1952
4	1	1199	358	1953
4	1	1199	358	1954
4	1	1199	358	1955
4	1	1199	358	1956
4	1	1199	358	1957
4	1	1199	358	1958
4	1	1199	358	1959
4	1	1199	358	1960
4	1	1199	358	1961
4	1	1199	358	1962
4	1	1199	358	1963
4	1	1199	358	1964
4	1	1199	358	1965
4	1	1199	358	1966
4	1	1199	360	1967
4	1	1199	360	1968
4	1	1199	360	1969
4	1	1199	360	1970
4	1	1199	360	1971
4	1	1199	360	1972
4	1	1199	360	1973
4	1	1199	360	1974
4	1	1200	361	1975
4	1	1200	361	1976
4	1	1200	361	1977
4	1	1200	361	1978
4	1	1200	361	1979
4	1	1200	361	1980
4	1	1200	361	1981
4	1	1200	361	1982
4	1	1200	361	1983
4	1	1200	361	1984
4	1	1200	361	1985
4	1	1200	361	1986
4	1	1200	361	1987
4	1	1200	361	1988
4	1	1200	361	1989
4	1	1200	361	1990
4	1	1200	362	1991
4	1	1200	362	1992
4	1	1200	362	1993
4	1	1200	362	1994
4	1	1200	362	1995
4	1	1200	362	1996
4	1	1200	362	1997
4	1	1200	362	1998
4	1	1200	365	1999
[truncated: 104,869 more rows]
