# Supplementary material for: Quantifying gaze and mouse interactions on spatial visual interfaces with a new movement analytics methodology
Source: PLoS One. 2017 Aug 4;12(8):e0181818. doi: 10.1371/journal.pone.0181818 (PMC5544210; doi:10.1371/journal.pone.0181818)
Supplement: S1 Data — (ZIP) [file pone.0181818.s002.zip › Task_5_EyeTrajectories.csv]

TaskNo	PartNo	GazePointX	GazePointY	Time
5	1	1185	408	0
5	1	1184	411	4
5	1	1185	409	7
5	1	1185	405	10
5	1	1182	408	14
5	1	1183	408	17
5	1	1182	408	20
5	1	1181	408	23
5	1	1182	406	27
5	1	1185	412	30
5	1	1186	409	33
5	1	1185	408	37
5	1	1187	413	40
5	1	1186	413	44
5	1	1184	408	47
5	1	1184	406	50
5	1	1182	408	54
5	1	1186	406	57
5	1	1184	407	60
5	1	1186	404	63
5	1	1185	402	67
5	1	1184	402	70
5	1	1182	406	74
5	1	1184	405	77
5	1	1182	407	80
5	1	1184	406	84
5	1	1182	405	87
5	1	1184	408	90
5	1	1182	402	93
5	1	1184	409	97
5	1	1186	413	100
5	1	1182	405	103
5	1	1185	404	107
5	1	1184	412	110
5	1	1186	403	114
5	1	1186	405	117
5	1	1185	407	120
5	1	1182	407	123
5	1	1183	409	127
5	1	1182	408	130
5	1	1181	407	133
5	1	1183	405	137
5	1	1184	412	140
5	1	1182	409	144
5	1	1184	407	147
5	1	1183	407	150
5	1	1179	407	153
5	1	1182	408	157
5	1	1184	407	160
5	1	1183	408	163
5	1	1184	410	167
5	1	1180	407	170
5	1	1182	410	173
5	1	1180	409	177
5	1	1181	407	180
5	1	1180	406	184
5	1	1183	406	187
5	1	1182	412	190
5	1	1181	404	193
5	1	1182	408	197
5	1	1184	412	200
5	1	1183	408	203
5	1	1181	407	207
5	1	1182	409	210
5	1	1179	406	214
5	1	1182	409	217
5	1	1181	413	220
5	1	1182	409	223
5	1	1182	408	227
5	1	1178	407	230
5	1	1181	406	233
5	1	1181	411	237
5	1	1184	406	240
5	1	1182	405	243
5	1	1180	408	247
5	1	1182	404	250
5	1	1183	402	253
5	1	1181	408	257
5	1	1183	406	260
5	1	1182	408	263
5	1	1184	409	267
5	1	1182	407	270
5	1	1184	406	273
5	1	1183	408	277
5	1	1181	404	280
5	1	1184	405	284
5	1	1184	408	287
5	1	1183	408	290
5	1	1181	413	293
5	1	1180	410	297
5	1	1185	407	300
5	1	1180	410	303
5	1	1182	408	307
5	1	1180	410	310
5	1	1180	411	313
5	1	1180	409	317
5	1	1185	406	320
5	1	1183	408	323
5	1	1184	409	327
5	1	1182	406	330
5	1	1184	413	333
5	1	1182	408	337
5	1	1180	412	340
5	1	1180	412	343
5	1	1185	408	347
5	1	1180	409	350
5	1	1181	414	353
5	1	1182	410	357
5	1	1180	410	360
5	1	1180	403	363
5	1	1181	412	367
5	1	1180	407	370
5	1	1182	405	373
5	1	1185	406	377
5	1	1181	408	380
5	1	1181	405	383
5	1	1179	408	387
5	1	1183	410	390
5	1	1181	409	393
5	1	1182	409	397
5	1	1183	405	400
5	1	1183	409	403
5	1	1185	406	407
5	1	1184	407	410
5	1	1183	408	413
5	1	1182	405	417
5	1	1179	408	420
5	1	1183	408	423
5	1	1180	409	427
5	1	1182	405	430
5	1	1181	406	433
5	1	1181	406	437
5	1	1182	406	440
5	1	1181	406	443
5	1	1180	405	447
5	1	1183	410	450
5	1	1185	412	453
5	1	1182	406	457
5	1	1184	403	460
5	1	1183	409	463
5	1	1184	408	467
5	1	1183	407	470
5	1	1182	404	473
5	1	1182	407	477
5	1	1181	409	480
5	1	1183	409	483
5	1	1184	407	487
5	1	1186	408	490
5	1	1184	409	493
5	1	1184	410	497
5	1	1181	415	500
5	1	1182	409	503
5	1	1183	414	507
5	1	1179	408	510
5	1	1183	406	513
5	1	1184	405	517
5	1	1182	414	520
5	1	1181	412	523
5	1	1182	407	527
5	1	1182	406	530
5	1	1180	411	533
5	1	1181	408	537
5	1	1180	411	540
5	1	1183	413	543
5	1	1182	409	547
5	1	1182	408	550
5	1	1183	411	553
5	1	1180	408	557
5	1	1180	409	560
5	1	1179	404	563
5	1	1184	410	567
5	1	1180	404	570
5	1	1184	415	573
5	1	1182	414	577
5	1	1182	409	580
5	1	1183	409	583
5	1	1182	408	587
5	1	1185	408	590
5	1	1185	408	593
5	1	1184	406	597
5	1	1181	411	600
5	1	1186	410	603
5	1	1182	407	607
5	1	1183	406	610
5	1	1181	407	613
5	1	1182	407	617
5	1	1183	407	620
5	1	1181	408	623
5	1	1181	405	627
5	1	1185	410	630
5	1	1183	407	633
5	1	1182	413	637
5	1	1185	412	640
5	1	1184	410	643
5	1	1182	408	647
5	1	1182	408	650
5	1	1183	413	653
5	1	1180	407	657
5	1	1180	412	660
5	1	1181	412	663
5	1	1182	409	667
5	1	1181	411	670
5	1	1179	410	673
5	1	1180	409	677
5	1	1176	408	680
5	1	1180	407	683
5	1	1181	410	687
5	1	1182	411	690
5	1	1177	415	693
5	1	1179	418	697
5	1	1181	417	700
5	1	1182	415	703
5	1	1183	411	707
5	1	1181	416	710
5	1	1179	411	713
5	1	1179	412	717
5	1	1181	409	720
5	1	1179	409	723
5	1	1179	416	727
5	1	1181	411	730
5	1	1180	413	733
5	1	1181	409	737
5	1	1178	423	740
5	1	1177	416	743
5	1	1178	416	747
5	1	1179	417	750
5	1	1179	411	753
5	1	1174	413	757
5	1	1173	415	760
5	1	1178	411	763
5	1	1180	415	767
5	1	1181	414	770
5	1	1180	416	773
5	1	1179	415	777
5	1	1175	416	780
5	1	1175	412	783
5	1	1178	414	787
5	1	1180	417	790
5	1	1181	414	793
5	1	1178	416	797
5	1	1177	416	800
5	1	1172	415	803
5	1	1152	415	807
5	1	1127	410	810
5	1	1097	414	813
5	1	1065	414	817
5	1	1047	420	820
5	1	1032	420	823
5	1	1022	419	827
5	1	1024	425	830
5	1	1033	430	833
5	1	1035	428	837
5	1	1039	426	840
5	1	1037	420	843
5	1	1030	428	847
5	1	1033	421	850
5	1	1031	421	853
5	1	1030	423	857
5	1	1036	425	860
5	1	1036	417	863
5	1	1034	428	867
5	1	1035	425	870
5	1	1032	420	873
5	1	1033	422	877
5	1	1032	420	880
5	1	1034	420	883
5	1	1035	423	887
5	1	1032	421	890
5	1	1033	428	893
5	1	1030	423	897
5	1	1032	425	900
5	1	1032	421	903
5	1	1034	420	907
5	1	1028	427	910
5	1	1033	425	913
5	1	1029	430	917
5	1	1029	418	920
5	1	1031	424	923
5	1	1029	423	927
5	1	1033	427	930
5	1	1032	423	933
5	1	1033	428	937
5	1	1032	426	940
5	1	1033	421	943
5	1	1032	422	947
5	1	1034	418	950
5	1	1030	424	953
5	1	1031	425	957
5	1	1031	419	960
5	1	1031	416	963
5	1	1033	424	967
5	1	1035	423	970
5	1	1031	425	973
5	1	1029	427	977
5	1	1033	427	980
5	1	1031	421	983
5	1	1034	420	987
5	1	1033	421	990
5	1	1035	427	993
5	1	1033	423	997
5	1	1031	421	1000
5	1	1031	422	1003
5	1	1031	418	1007
5	1	1032	419	1010
5	1	1029	423	1013
5	1	1030	420	1017
5	1	1031	422	1020
5	1	1032	422	1023
5	1	1028	424	1027
5	1	1030	425	1030
5	1	1030	423	1033
5	1	1032	416	1037
5	1	1033	427	1040
5	1	1033	426	1043
5	1	1030	429	1047
5	1	1031	429	1050
5	1	1029	423	1053
5	1	1031	419	1057
5	1	1031	425	1060
5	1	1030	424	1063
5	1	1030	424	1067
5	1	1033	420	1070
5	1	1032	424	1073
5	1	1033	421	1077
5	1	1032	420	1080
5	1	1033	427	1083
5	1	1029	418	1087
5	1	1032	433	1090
5	1	1031	423	1093
5	1	1035	426	1097
5	1	1033	423	1100
5	1	1031	423	1103
5	1	1029	424	1107
5	1	1031	421	1110
5	1	1030	418	1113
5	1	1033	421	1117
5	1	1031	427	1120
5	1	1033	422	1123
5	1	1032	420	1127
5	1	1032	423	1130
5	1	1033	428	1133
5	1	1034	426	1137
5	1	1031	424	1140
5	1	1033	429	1143
5	1	1031	427	1147
5	1	1033	425	1150
5	1	1033	422	1153
5	1	1032	419	1157
5	1	1032	424	1160
5	1	1032	425	1163
5	1	1032	420	1167
5	1	1031	419	1170
5	1	1033	417	1173
5	1	1031	421	1177
5	1	1031	424	1180
5	1	1034	427	1183
5	1	1032	421	1187
5	1	1033	421	1190
5	1	1034	420	1193
5	1	1032	426	1197
5	1	1033	426	1200
5	1	1033	424	1203
5	1	1034	419	1207
5	1	1037	425	1210
5	1	1033	418	1213
5	1	1032	419	1217
5	1	1033	419	1220
5	1	1032	415	1223
5	1	1035	420	1227
5	1	1033	416	1230
5	1	1031	421	1233
5	1	1034	426	1237
5	1	1033	426	1240
5	1	1036	423	1243
5	1	1032	422	1247
5	1	1031	420	1250
5	1	1031	417	1253
5	1	1032	415	1257
5	1	1034	416	1260
5	1	1035	422	1263
5	1	1034	419	1267
5	1	1031	425	1270
5	1	1034	426	1273
5	1	1036	425	1277
5	1	1034	421	1280
5	1	1032	423	1283
5	1	1032	414	1287
5	1	1031	415	1290
5	1	1030	419	1293
5	1	1034	424	1297
5	1	1033	420	1300
5	1	1035	424	1303
5	1	1036	422	1307
5	1	1034	420	1310
5	1	1035	415	1313
5	1	1035	419	1317
5	1	1033	416	1320
5	1	1033	419	1323
5	1	1036	420	1327
5	1	1034	420	1330
5	1	1034	424	1333
5	1	1037	422	1337
5	1	1033	421	1340
5	1	1032	422	1343
5	1	1034	420	1347
5	1	1033	420	1350
5	1	1036	421	1353
5	1	1036	421	1357
5	1	1032	423	1360
5	1	1035	423	1363
5	1	1031	421	1367
5	1	1030	418	1370
5	1	1033	421	1373
5	1	1026	421	1377
5	1	1007	420	1380
5	1	969	412	1383
5	1	933	416	1387
5	1	897	414	1390
5	1	859	414	1393
5	1	834	412	1397
5	1	808	412	1400
5	1	789	409	1403
5	1	785	413	1407
5	1	792	411	1410
5	1	802	404	1413
5	1	809	416	1417
5	1	805	417	1420
5	1	803	410	1423
5	1	796	414	1427
5	1	801	409	1430
5	1	801	414	1433
5	1	800	414	1437
5	1	797	414	1440
5	1	801	411	1443
5	1	798	409	1447
5	1	804	415	1450
5	1	799	407	1453
5	1	800	409	1457
5	1	801	414	1460
5	1	801	414	1463
5	1	797	411	1467
5	1	800	414	1470
5	1	798	413	1473
5	1	801	413	1477
5	1	799	414	1480
5	1	799	412	1483
5	1	799	412	1487
5	1	799	416	1490
5	1	799	414	1493
5	1	795	415	1497
5	1	795	413	1500
5	1	797	409	1503
5	1	798	415	1507
5	1	800	415	1510
5	1	801	414	1513
5	1	796	414	1517
5	1	798	413	1520
5	1	795	415	1523
5	1	795	411	1527
5	1	795	412	1530
5	1	801	410	1533
5	1	801	411	1537
5	1	796	416	1540
5	1	795	417	1543
5	1	797	414	1547
5	1	793	407	1550
5	1	800	412	1553
5	1	797	417	1557
5	1	799	418	1560
5	1	795	409	1563
5	1	800	414	1567
5	1	798	410	1570
5	1	800	416	1573
5	1	797	408	1577
5	1	797	410	1580
5	1	798	414	1583
5	1	797	412	1587
5	1	798	412	1590
5	1	795	410	1593
5	1	794	411	1597
5	1	797	409	1600
5	1	799	415	1603
5	1	796	415	1607
5	1	797	413	1610
5	1	795	412	1613
5	1	793	406	1617
5	1	795	408	1620
5	1	796	414	1623
5	1	794	412	1627
5	1	797	412	1630
5	1	793	416	1633
5	1	795	410	1637
5	1	794	412	1640
5	1	796	419	1643
5	1	798	414	1647
5	1	795	412	1650
5	1	795	410	1653
5	1	792	408	1657
5	1	793	409	1660
5	1	794	411	1663
5	1	795	410	1667
5	1	793	411	1670
5	1	795	412	1673
5	1	797	412	1677
5	1	796	416	1680
5	1	797	410	1683
5	1	795	416	1687
5	1	794	414	1690
5	1	795	412	1693
5	1	793	414	1697
5	1	796	414	1700
5	1	794	411	1703
5	1	793	417	1707
5	1	794	421	1710
5	1	793	415	1713
5	1	789	414	1717
5	1	790	409	1720
5	1	796	411	1723
5	1	796	414	1727
5	1	794	413	1730
5	1	794	420	1733
5	1	794	408	1737
5	1	791	410	1740
5	1	796	411	1743
5	1	795	408	1746
5	1	797	411	1750
5	1	798	411	1753
5	1	795	410	1757
5	1	794	409	1760
5	1	794	409	1763
5	1	793	410	1767
5	1	796	411	1770
5	1	795	405	1773
5	1	798	418	1776
5	1	799	416	1780
5	1	797	413	1783
5	1	793	413	1787
5	1	794	415	1790
5	1	795	413	1793
5	1	796	416	1797
5	1	798	415	1800
5	1	796	409	1803
5	1	796	413	1806
5	1	797	414	1810
5	1	795	411	1813
5	1	797	407	1816
5	1	799	416	1820
5	1	797	416	1823
5	1	795	413	1827
5	1	794	412	1830
5	1	797	408	1833
5	1	798	406	1837
5	1	799	419	1840
5	1	798	418	1843
5	1	796	413	1846
5	1	794	412	1850
5	1	796	407	1853
5	1	801	415	1857
5	1	796	420	1860
5	1	795	413	1863
5	1	795	412	1867
5	1	794	408	1870
5	1	795	412	1873
5	1	797	412	1876
5	1	798	417	1880
5	1	793	410	1883
5	1	794	410	1886
5	1	796	412	1890
5	1	801	415	1893
5	1	796	414	1897
5	1	799	415	1900
5	1	793	410	1903
5	1	795	409	1906
5	1	801	418	1910
5	1	797	415	1913
5	1	798	414	1916
5	1	795	408	1920
5	1	797	418	1923
5	1	798	414	1927
5	1	795	405	1930
5	1	795	415	1933
5	1	798	414	1936
5	1	799	420	1940
5	1	799	414	1943
5	1	799	414	1946
5	1	796	416	1950
5	1	798	417	1953
5	1	796	413	1956
5	1	799	409	1960
5	1	798	409	1963
5	1	798	414	1967
5	1	799	415	1970
5	1	800	409	1973
5	1	798	408	1976
5	1	793	415	1980
5	1	791	414	1983
5	1	778	413	1986
5	1	752	411	1990
5	1	727	412	1993
5	1	715	403	1997
5	1	709	402	2000
5	1	718	400	2003
5	1	726	407	2006
5	1	730	400	2010
5	1	730	405	2013
5	1	730	407	2016
5	1	729	404	2020
5	1	732	403	2023
5	1	727	399	2026
5	1	729	406	2030
5	1	726	400	2033
5	1	728	406	2036
5	1	727	408	2040
5	1	729	400	2043
5	1	726	403	2046
5	1	727	399	2050
5	1	730	404	2053
5	1	731	402	2056
5	1	729	401	2060
5	1	730	399	2063
5	1	731	405	2067
5	1	730	402	2070
5	1	729	398	2073
5	1	728	402	2076
5	1	728	399	2080
5	1	728	399	2083
5	1	730	406	2086
5	1	728	407	2090
5	1	732	401	2093
5	1	734	397	2096
5	1	731	410	2100
5	1	729	400	2103
5	1	731	406	2106
5	1	731	405	2110
5	1	728	401	2113
5	1	728	404	2116
5	1	732	403	2120
5	1	730	403	2123
5	1	732	405	2126
5	1	725	403	2130
5	1	728	406	2133
5	1	728	402	2136
5	1	729	406	2140
5	1	729	408	2143
5	1	725	407	2146
5	1	729	404	2150
5	1	729	399	2153
5	1	728	403	2156
5	1	728	402	2160
5	1	727	397	2163
5	1	730	399	2166
5	1	729	409	2170
5	1	731	406	2173
5	1	729	405	2176
5	1	726	407	2180
5	1	729	407	2183
5	1	728	400	2186
5	1	728	407	2190
5	1	726	398	2193
5	1	727	405	2196
5	1	725	403	2200
5	1	727	403	2203
5	1	731	403	2206
5	1	728	410	2210
5	1	727	403	2213
5	1	726	404	2216
5	1	726	403	2220
5	1	729	399	2223
5	1	726	406	2226
5	1	728	404	2230
5	1	725	409	2233
5	1	728	398	2236
5	1	726	404	2240
5	1	726	401	2243
5	1	727	409	2246
5	1	727	406	2250
5	1	728	408	2253
5	1	726	408	2256
5	1	727	404	2260
5	1	728	408	2263
5	1	726	404	2266
5	1	729	403	2270
5	1	730	404	2273
5	1	727	405	2276
5	1	729	404	2280
5	1	728	404	2283
5	1	727	404	2286
5	1	728	406	2290
5	1	724	405	2293
5	1	727	402	2296
5	1	729	404	2300
5	1	730	401	2303
5	1	727	407	2306
5	1	727	405	2310
5	1	727	403	2313
5	1	726	412	2316
5	1	727	408	2320
5	1	727	406	2323
5	1	729	406	2326
5	1	728	407	2330
5	1	728	403	2333
5	1	726	403	2336
5	1	729	408	2340
5	1	730	405	2343
5	1	730	408	2346
5	1	728	407	2350
5	1	732	411	2353
5	1	729	408	2356
5	1	727	406	2360
5	1	729	407	2363
5	1	729	404	2366
5	1	728	404	2370
5	1	727	404	2373
5	1	729	403	2376
5	1	727	403	2380
5	1	729	404	2383
5	1	726	401	2386
5	1	726	402	2390
5	1	729	406	2393
5	1	728	405	2396
5	1	728	406	2400
5	1	729	406	2403
5	1	727	399	2406
5	1	726	408	2410
5	1	727	404	2413
5	1	724	402	2416
5	1	728	404	2420
5	1	725	408	2423
5	1	727	403	2426
5	1	725	407	2430
5	1	726	405	2433
5	1	726	406	2436
5	1	725	409	2440
5	1	727	407	2443
5	1	726	403	2446
5	1	724	410	2450
5	1	727	409	2453
5	1	728	407	2456
5	1	727	413	2460
5	1	726	402	2463
5	1	726	402	2466
5	1	727	403	2470
5	1	729	411	2473
5	1	726	404	2476
5	1	723	405	2480
5	1	724	408	2483
5	1	724	410	2486
5	1	723	408	2490
5	1	725	408	2493
5	1	725	407	2496
5	1	723	411	2500
5	1	721	406	2503
5	1	725	406	2506
5	1	723	406	2510
5	1	728	416	2513
5	1	729	411	2516
5	1	727	410	2520
5	1	727	410	2523
5	1	728	411	2526
5	1	727	408	2530
5	1	732	411	2533
5	1	724	403	2536
5	1	726	400	2540
5	1	726	407	2543
5	1	727	402	2546
5	1	723	401	2550
5	1	724	404	2553
5	1	726	401	2556
5	1	725	405	2560
5	1	723	409	2563
5	1	722	407	2566
5	1	725	403	2570
5	1	723	407	2573
5	1	724	405	2576
5	1	726	404	2580
5	1	729	414	2583
5	1	725	402	2586
5	1	727	403	2590
5	1	726	408	2593
5	1	725	404	2596
5	1	726	400	2600
5	1	729	407	2603
5	1	727	406	2606
5	1	728	407	2610
5	1	724	402	2613
5	1	725	404	2616
5	1	726	403	2620
5	1	723	408	2623
5	1	726	407	2626
5	1	726	412	2630
5	1	726	403	2633
5	1	726	404	2636
5	1	724	405	2640
5	1	723	408	2643
5	1	723	405	2646
5	1	723	406	2650
5	1	728	410	2653
5	1	726	403	2656
5	1	724	404	2660
5	1	725	402	2663
5	1	728	406	2666
5	1	724	404	2670
5	1	728	402	2673
5	1	724	406	2676
5	1	725	400	2680
5	1	722	405	2683
5	1	728	407	2686
5	1	727	407	2690
5	1	725	402	2693
5	1	725	411	2696
5	1	721	407	2700
5	1	723	403	2703
5	1	722	405	2706
5	1	723	406	2710
5	1	723	402	2713
5	1	723	409	2716
5	1	724	406	2720
5	1	721	409	2723
5	1	722	411	2726
5	1	727	403	2730
5	1	726	411	2733
5	1	717	408	2736
5	1	726	402	2740
5	1	724	406	2743
5	1	723	405	2746
5	1	723	406	2750
5	1	724	406	2753
5	1	721	403	2756
5	1	723	410	2760
5	1	723	411	2763
5	1	723	410	2766
5	1	725	405	2770
5	1	726	408	2773
5	1	724	410	2776
5	1	722	405	2780
5	1	726	404	2783
5	1	723	407	2786
5	1	727	399	2790
5	1	723	405	2793
5	1	725	407	2796
5	1	727	403	2800
5	1	729	408	2803
5	1	726	404	2806
5	1	727	402	2810
5	1	729	403	2813
5	1	728	407	2816
5	1	726	406	2820
5	1	726	403	2823
5	1	728	401	2826
5	1	727	403	2830
5	1	726	404	2833
5	1	724	406	2836
5	1	726	407	2840
5	1	728	409	2843
5	1	726	410	2846
5	1	729	405	2850
5	1	727	407	2853
5	1	727	408	2856
5	1	726	409	2860
5	1	724	407	2863
5	1	725	400	2866
5	1	727	407	2870
5	1	725	407	2873
5	1	725	409	2876
5	1	730	412	2880
5	1	727	410	2883
5	1	724	405	2886
5	1	727	414	2890
5	1	725	410	2893
5	1	725	420	2896
5	1	726	411	2900
5	1	729	408	2903
5	1	725	411	2906
5	1	726	411	2910
5	1	724	409	2913
5	1	724	409	2916
5	1	723	402	2920
5	1	726	402	2923
5	1	725	409	2926
5	1	722	409	2930
5	1	724	408	2933
5	1	725	407	2936
5	1	723	408	2940
5	1	724	408	2943
5	1	722	401	2946
5	1	724	406	2950
5	1	724	405	2953
5	1	724	407	2956
5	1	725	406	2960
5	1	727	408	2963
5	1	725	406	2966
5	1	725	410	2970
5	1	726	405	2973
5	1	724	408	2976
5	1	724	403	2980
5	1	724	405	2983
5	1	727	401	2986
5	1	726	399	2990
5	1	726	404	2993
5	1	726	403	2996
5	1	726	405	3000
5	1	725	409	3003
5	1	724	405	3006
5	1	724	404	3010
5	1	727	407	3013
5	1	725	407	3016
5	1	726	407	3020
5	1	724	407	3023
5	1	724	411	3026
5	1	728	426	3030
5	1	730	428	3033
5	1	730	438	3036
5	1	730	438	3040
5	1	733	443	3043
5	1	730	435	3046
5	1	731	434	3050
5	1	728	434	3053
5	1	729	433	3056
5	1	730	432	3060
5	1	728	432	3063
5	1	732	435	3066
5	1	728	429	3070
5	1	728	431	3073
5	1	728	436	3076
5	1	728	436	3080
5	1	730	432	3083
5	1	730	428	3086
5	1	729	430	3090
5	1	724	428	3093
5	1	727	424	3096
5	1	730	431	3100
5	1	727	428	3103
5	1	725	427	3106
5	1	725	425	3110
5	1	725	420	3113
5	1	726	428	3116
5	1	728	427	3120
5	1	726	426	3123
5	1	731	425	3126
5	1	725	425	3130
5	1	730	425	3133
5	1	726	428	3136
5	1	727	424	3140
5	1	727	426	3143
5	1	723	424	3146
5	1	726	425	3150
5	1	724	427	3153
5	1	721	422	3156
5	1	728	427	3160
5	1	727	425	3163
5	1	728	429	3166
5	1	727	426	3170
5	1	727	425	3173
5	1	727	427	3176
5	1	727	429	3180
5	1	725	425	3183
5	1	725	427	3186
5	1	728	429	3190
5	1	729	428	3193
5	1	727	431	3196
5	1	729	430	3200
5	1	729	432	3203
5	1	730	431	3206
5	1	728	430	3210
5	1	727	427	3213
5	1	729	425	3216
5	1	728	432	3220
5	1	730	433	3223
5	1	727	428	3226
5	1	728	428	3230
5	1	727	427	3233
5	1	725	425	3236
5	1	727	425	3240
5	1	724	432	3243
5	1	727	433	3246
5	1	726	444	3250
5	1	729	452	3253
5	1	727	467	3256
5	1	732	485	3260
5	1	730	495	3263
5	1	729	507	3266
5	1	728	516	3270
5	1	729	529	3273
5	1	727	547	3276
5	1	726	557	3280
5	1	725	570	3283
5	1	734	585	3286
5	1	732	576	3290
5	1	735	576	3293
5	1	731	559	3296
5	1	729	553	3300
5	1	730	558	3303
5	1	730	558	3306
5	1	729	561	3310
5	1	728	560	3313
5	1	729	560	3316
5	1	729	564	3320
5	1	730	559	3323
5	1	727	563	3326
5	1	729	565	3330
5	1	729	556	3333
5	1	731	559	3336
5	1	731	557	3340
5	1	732	566	3343
5	1	730	559	3346
5	1	731	560	3350
5	1	727	567	3353
5	1	728	566	3356
5	1	729	566	3360
5	1	729	560	3363
5	1	728	568	3366
5	1	728	563	3370
5	1	728	564	3373
5	1	730	566	3376
5	1	726	562	3380
5	1	729	564	3383
5	1	729	563	3386
5	1	729	562	3390
5	1	728	563	3393
5	1	728	559	3396
5	1	729	565	3400
5	1	727	563	3403
5	1	728	561	3406
5	1	727	556	3410
5	1	727	558	3413
5	1	726	560	3416
5	1	728	557	3420
5	1	730	565	3423
5	1	732	562	3426
5	1	731	562	3429
5	1	728	567	3433
5	1	727	564	3436
5	1	726	562	3440
5	1	730	566	3443
5	1	728	566	3446
5	1	730	566	3450
5	1	726	562	3453
5	1	727	558	3456
5	1	731	567	3459
5	1	730	565	3463
5	1	730	568	3466
5	1	732	565	3470
5	1	725	568	3473
5	1	732	569	3476
5	1	730	572	3480
5	1	730	564	3483
5	1	731	570	3486
5	1	728	568	3490
5	1	731	567	3493
5	1	726	565	3496
5	1	729	567	3500
5	1	729	568	3503
5	1	728	571	3506
5	1	730	564	3510
5	1	728	562	3513
5	1	727	568	3516
5	1	728	565	3520
5	1	727	567	3523
5	1	728	569	3526
5	1	726	568	3529
5	1	729	565	3533
5	1	730	568	3536
5	1	731	568	3540
5	1	728	567	3543
5	1	727	566	3546
5	1	728	565	3550
5	1	728	567	3553
5	1	732	571	3556
5	1	727	566	3559
5	1	728	565	3563
5	1	725	562	3566
5	1	726	565	3570
5	1	730	568	3573
5	1	729	565	3576
5	1	728	563	3580
5	1	729	566	3583
5	1	726	565	3586
5	1	729	567	3590
5	1	727	564	3593
5	1	727	568	3596
5	1	728	568	3599
5	1	729	567	3603
5	1	732	574	3606
5	1	728	567	3610
5	1	730	570	3613
5	1	728	565	3616
5	1	727	566	3619
5	1	732	565	3623
5	1	730	561	3626
5	1	729	558	3629
5	1	728	562	3633
5	1	729	567	3636
5	1	731	566	3640
5	1	727	566	3643
5	1	730	563	3646
5	1	727	567	3650
5	1	725	564	3653
5	1	726	564	3656
5	1	723	563	3659
5	1	725	561	3663
5	1	725	567	3666
5	1	724	564	3669
5	1	726	564	3673
5	1	727	563	3676
5	1	729	566	3680
5	1	727	563	3683
5	1	723	565	3686
5	1	729	564	3689
5	1	729	568	3693
5	1	728	562	3696
5	1	725	562	3699
5	1	728	568	3703
5	1	730	563	3706
5	1	726	562	3710
5	1	725	566	3713
5	1	731	563	3716
5	1	726	561	3719
5	1	729	568	3723
5	1	727	560	3726
5	1	729	563	3729
5	1	731	568	3733
5	1	730	560	3736
5	1	729	564	3739
5	1	732	567	3743
5	1	731	565	3746
5	1	729	563	3750
5	1	732	562	3753
5	1	731	563	3756
5	1	729	564	3759
5	1	735	567	3763
5	1	730	562	3766
5	1	732	563	3769
5	1	730	558	3773
5	1	727	559	3776
5	1	730	559	3780
5	1	730	562	3783
5	1	729	558	3786
5	1	730	561	3789
5	1	733	571	3793
5	1	735	565	3796
5	1	731	560	3799
5	1	732	563	3803
5	1	730	558	3806
5	1	728	560	3809
5	1	733	564	3813
5	1	733	561	3816
5	1	733	565	3819
5	1	732	566	3823
5	1	730	562	3826
5	1	727	557	3829
5	1	732	560	3833
5	1	733	561	3836
5	1	735	570	3839
5	1	730	565	3843
5	1	728	556	3846
5	1	732	569	3850
5	1	734	568	3853
5	1	734	564	3856
5	1	731	568	3859
5	1	733	569	3863
5	1	726	562	3866
5	1	731	563	3869
5	1	728	566	3873
5	1	726	564	3876
5	1	725	563	3879
5	1	728	565	3883
5	1	729	564	3886
5	1	731	564	3889
5	1	728	567	3893
5	1	729	565	3896
5	1	727	561	3899
5	1	731	558	3903
5	1	730	563	3906
5	1	728	559	3909
5	1	730	560	3913
5	1	731	562	3916
5	1	728	564	3919
5	1	735	567	3923
5	1	734	565	3926
5	1	732	563	3929
5	1	731	566	3933
5	1	731	572	3936
5	1	733	566	3939
5	1	732	563	3943
5	1	729	567	3946
5	1	734	567	3949
5	1	729	567	3953
5	1	731	565	3956
5	1	730	562	3959
5	1	731	561	3963
5	1	733	568	3966
5	1	729	565	3969
5	1	731	562	3973
5	1	729	566	3976
5	1	732	566	3979
5	1	728	564	3983
5	1	731	562	3986
5	1	732	566	3989
5	1	729	559	3993
5	1	731	563	3996
5	1	731	560	3999
5	1	729	557	4003
5	1	731	563	4006
5	1	731	561	4009
5	1	732	563	4013
5	1	732	556	4016
5	1	730	556	4019
5	1	730	561	4023
5	1	730	565	4026
5	1	730	565	4029
5	1	728	565	4033
5	1	730	564	4036
5	1	730	562	4039
5	1	730	562	4043
5	1	730	560	4046
5	1	728	559	4049
5	1	730	560	4053
5	1	730	559	4056
5	1	728	563	4059
5	1	732	562	4063
5	1	732	559	4066
5	1	731	568	4069
5	1	729	563	4073
5	1	728	559	4076
5	1	734	567	4079
5	1	735	562	4083
5	1	733	565	4086
5	1	731	558	4089
5	1	735	561	4093
5	1	732	560	4096
5	1	732	561	4099
5	1	733	562	4103
5	1	729	558	4106
5	1	732	562	4109
5	1	730	556	4113
5	1	728	555	4116
5	1	728	559	4119
5	1	730	560	4123
5	1	729	560	4126
5	1	728	558	4129
5	1	727	553	4133
5	1	728	555	4136
5	1	730	555	4139
5	1	728	554	4143
5	1	726	555	4146
5	1	726	556	4149
5	1	728	554	4153
5	1	729	561	4156
5	1	730	560	4159
5	1	731	556	4163
5	1	728	554	4166
5	1	731	558	4169
5	1	729	557	4173
5	1	732	558	4176
5	1	731	556	4179
5	1	731	557	4183
5	1	730	561	4186
5	1	729	552	4189
5	1	729	554	4193
5	1	729	561	4196
5	1	727	556	4199
5	1	730	561	4203
5	1	727	555	4206
5	1	729	558	4209
5	1	732	557	4213
5	1	731	554	4216
5	1	729	551	4219
5	1	729	556	4223
5	1	726	557	4226
5	1	731	560	4229
5	1	731	560	4233
5	1	733	560	4236
5	1	733	558	4239
5	1	733	560	4243
5	1	728	554	4246
5	1	730	555	4249
5	1	726	554	4253
5	1	730	554	4256
5	1	726	555	4259
5	1	729	558	4263
5	1	729	553	4266
5	1	730	555	4269
5	1	731	562	4273
5	1	729	573	4276
5	1	732	584	4279
5	1	731	597	4283
5	1	733	614	4286
5	1	735	627	4289
5	1	738	647	4293
5	1	735	653	4296
5	1	732	654	4299
5	1	731	667	4303
5	1	735	673	4306
5	1	737	678	4309
5	1	737	674	4313
5	1	738	677	4316
5	1	732	674	4319
5	1	733	675	4323
5	1	731	673	4326
5	1	739	676	4329
5	1	737	672	4333
5	1	735	674	4336
5	1	736	682	4339
5	1	738	685	4343
5	1	738	682	4346
5	1	739	679	4349
5	1	737	679	4353
5	1	733	676	4356
5	1	734	678	4359
5	1	739	679	4363
5	1	735	676	4366
5	1	737	679	4369
5	1	737	680	4373
5	1	735	679	4376
5	1	735	676	4379
5	1	738	685	4383
5	1	738	677	4386
5	1	735	679	4389
5	1	738	682	4393
5	1	735	678	4396
5	1	740	682	4399
5	1	736	678	4403
5	1	734	679	4406
5	1	736	678	4409
5	1	738	683	4413
5	1	737	683	4416
5	1	738	683	4419
5	1	738	685	4423
5	1	736	680	4426
5	1	735	680	4429
5	1	738	681	4433
5	1	737	677	4436
5	1	734	678	4439
5	1	741	681	4443
5	1	736	682	4446
5	1	738	681	4449
5	1	735	679	4453
5	1	735	681	4456
5	1	735	680	4459
5	1	735	679	4463
5	1	736	681	4466
5	1	733	680	4469
5	1	737	680	4473
5	1	733	672	4476
5	1	731	677	4479
5	1	734	677	4483
5	1	733	678	4486
5	1	734	681	4489
5	1	732	676	4493
5	1	735	680	4496
5	1	733	679	4499
5	1	732	683	4503
5	1	731	679	4506
5	1	733	676	4509
5	1	736	671	4513
5	1	735	677	4516
5	1	736	680	4519
5	1	735	680	4523
5	1	733	679	4526
5	1	733	680	4529
5	1	733	677	4533
5	1	737	676	4536
5	1	733	679	4539
5	1	736	677	4543
5	1	737	679	4546
5	1	735	681	4549
5	1	737	685	4553
5	1	735	682	4556
5	1	737	682	4559
5	1	733	684	4563
5	1	735	684	4566
5	1	735	682	4569
5	1	734	684	4573
5	1	735	682	4576
5	1	739	683	4579
5	1	738	686	4583
5	1	737	686	4586
5	1	734	684	4589
5	1	736	675	4593
5	1	731	677	4596
5	1	734	683	4599
5	1	736	684	4603
5	1	737	681	4606
5	1	737	686	4609
5	1	733	674	4613
5	1	732	672	4616
5	1	732	678	4619
5	1	732	679	4623
5	1	731	693	4626
5	1	726	706	4629
5	1	722	721	4633
5	1	720	728	4636
5	1	720	729	4639
5	1	722	735	4643
5	1	723	731	4646
5	1	729	723	4649
5	1	731	724	4653
5	1	728	723	4656
5	1	726	726	4659
5	1	728	723	4663
5	1	727	721	4666
5	1	722	722	4669
5	1	726	723	4673
5	1	725	730	4676
5	1	729	728	4679
5	1	723	728	4683
5	1	727	726	4686
5	1	728	727	4689
5	1	728	732	4693
5	1	727	725	4696
5	1	731	722	4699
5	1	728	718	4703
5	1	726	724	4706
5	1	727	721	4709
5	1	728	730	4713
5	1	728	731	4716
5	1	729	727	4719
5	1	731	731	4723
5	1	731	719	4726
5	1	731	723	4729
5	1	728	721	4733
5	1	728	720	4736
5	1	725	718	4739
5	1	725	722	4743
5	1	726	722	4746
5	1	725	728	4749
5	1	728	732	4753
5	1	727	725	4756
5	1	730	723	4759
5	1	728	719	4763
5	1	728	726	4766
5	1	728	723	4769
5	1	725	722	4773
5	1	726	732	4776
5	1	721	732	4779
5	1	724	730	4783
5	1	727	732	4786
5	1	726	732	4789
5	1	726	723	4793
5	1	726	726	4796
5	1	728	724	4799
5	1	730	725	4803
5	1	727	724	4806
5	1	729	723	4809
5	1	728	719	4813
5	1	726	720	4816
5	1	727	716	4819
5	1	724	721	4823
5	1	727	727	4826
5	1	722	728	4829
5	1	726	726	4833
5	1	726	729	4836
5	1	727	732	4839
5	1	725	728	4843
5	1	729	724	4846
5	1	725	725	4849
5	1	725	727	4853
5	1	729	733	4856
5	1	729	726	4859
5	1	729	736	4863
5	1	730	727	4866
5	1	729	728	4869
5	1	726	722	4873
5	1	727	726	4876
5	1	726	723	4879
5	1	726	724	4883
5	1	728	723	4886
5	1	728	725	4889
5	1	728	730	4893
5	1	725	727	4896
5	1	728	727	4899
5	1	728	727	4903
5	1	727	724	4906
5	1	730	724	4909
5	1	729	726	4913
5	1	729	723	4916
5	1	727	723	4919
5	1	728	728	4923
5	1	727	729	4926
5	1	727	726	4929
5	1	729	730	4933
5	1	727	726	4936
5	1	724	725	4939
5	1	725	728	4943
5	1	726	725	4946
5	1	725	729	4949
5	1	725	725	4953
5	1	727	733	4956
5	1	726	727	4959
5	1	727	730	4963
5	1	726	724	4966
5	1	727	727	4969
5	1	727	725	4973
5	1	728	727	4976
5	1	727	731	4979
5	1	729	727	4983
5	1	727	730	4986
5	1	723	726	4989
5	1	726	724	4993
5	1	731	727	4996
5	1	728	725	4999
5	1	733	726	5003
5	1	724	725	5006
5	1	726	728	5009
5	1	725	726	5013
5	1	723	727	5016
5	1	724	729	5019
5	1	725	728	5023
5	1	728	729	5026
5	1	729	728	5029
5	1	724	726	5033
5	1	725	729	5036
5	1	726	739	5039
5	1	725	732	5043
5	1	728	727	5046
5	1	725	739	5049
5	1	730	739	5053
5	1	724	725	5056
5	1	723	723	5059
5	1	726	724	5063
5	1	727	724	5066
5	1	727	727	5069
5	1	728	727	5073
5	1	728	727	5076
5	1	730	732	5079
5	1	727	733	5083
5	1	726	726	5086
5	1	729	730	5089
5	1	729	728	5093
5	1	727	731	5096
5	1	728	735	5099
5	1	722	734	5103
5	1	728	737	5106
5	1	724	728	5109
5	1	726	729	5113
5	1	728	728	5116
5	1	726	731	5119
5	1	725	725	5123
5	1	727	726	5126
5	1	731	727	5129
5	1	730	728	5133
5	1	732	730	5136
5	1	728	730	5139
5	1	728	727	5143
5	1	726	733	5146
5	1	730	731	5149
5	1	730	729	5153
5	1	730	731	5156
5	1	730	729	5159
5	1	729	728	5163
5	1	728	723	5166
5	1	725	725	5169
5	1	728	725	5173
5	1	731	722	5176
5	1	733	734	5179
5	1	733	730	5183
5	1	729	733	5186
5	1	732	735	5189
5	1	730	731	5193
5	1	729	729	5196
5	1	726	732	5199
5	1	729	731	5203
5	1	728	731	5206
5	1	725	727	5209
5	1	726	729	5213
5	1	728	727	5216
5	1	728	730	5219
5	1	733	728	5223
5	1	729	727	5226
5	1	728	727	5229
5	1	731	728	5233
5	1	730	726	5236
5	1	728	729	5239
5	1	727	727	5242
5	1	728	731	5246
5	1	728	733	5249
5	1	726	729	5253
5	1	727	732	5256
5	1	727	730	5259
5	1	726	732	5263
5	1	726	732	5266
5	1	726	730	5269
5	1	726	728	5273
5	1	728	727	5276
5	1	727	731	5279
5	1	723	728	5283
5	1	727	729	5286
5	1	727	733	5289
5	1	732	728	5293
5	1	729	729	5296
5	1	728	729	5299
5	1	725	734	5303
5	1	726	727	5306
5	1	726	728	5309
5	1	724	727	5312
5	1	727	735	5316
5	1	729	726	5319
5	1	727	733	5323
5	1	730	731	5326
5	1	727	727	5329
5	1	727	730	5333
5	1	727	723	5336
5	1	727	725	5339
5	1	726	728	5342
5	1	729	726	5346
5	1	726	728	5349
5	1	726	724	5353
5	1	728	726	5356
5	1	726	720	5359
5	1	727	732	5363
5	1	726	731	5366
5	1	729	727	5369
5	1	727	726	5373
5	1	725	728	5376
5	1	724	727	5379
5	1	727	728	5383
5	1	727	730	5386
5	1	724	727	5389
5	1	728	730	5393
5	1	728	729	5396
5	1	726	729	5399
5	1	727	728	5403
5	1	731	727	5406
5	1	723	729	5409
5	1	727	726	5412
5	1	724	733	5416
5	1	728	735	5419
5	1	724	730	5423
5	1	725	731	5426
5	1	726	731	5429
5	1	727	727	5433
5	1	727	735	5436
5	1	726	729	5439
5	1	725	729	5443
5	1	727	730	5446
5	1	726	729	5449
5	1	725	734	5453
5	1	726	730	5456
5	1	726	725	5459
5	1	722	729	5463
5	1	725	725	5466
5	1	726	726	5469
5	1	726	724	5472
5	1	725	725	5476
5	1	725	736	5479
5	1	737	729	5482
5	1	755	723	5486
5	1	773	737	5489
5	1	788	734	5493
5	1	794	728	5496
5	1	802	723	5499
5	1	799	719	5503
5	1	792	722	5506
5	1	789	723	5509
5	1	787	724	5512
5	1	787	721	5516
5	1	788	727	5519
5	1	787	725	5523
5	1	787	726	5526
5	1	788	725	5529
5	1	786	729	5533
5	1	788	725	5536
5	1	786	726	5539
5	1	785	724	5542
5	1	786	726	5546
5	1	785	726	5549
5	1	784	724	5552
5	1	788	723	5556
5	1	786	721	5559
5	1	783	722	5563
5	1	784	721	5566
5	1	788	722	5569
5	1	786	727	5572
5	1	782	728	5576
5	1	787	721	5579
5	1	788	725	5582
5	1	787	722	5586
5	1	784	722	5589
5	1	786	729	5593
5	1	787	721	5596
5	1	786	724	5599
5	1	785	723	5602
5	1	790	728	5606
5	1	789	721	5609
5	1	788	726	5612
5	1	787	724	5616
5	1	789	724	5619
5	1	787	723	5622
5	1	788	722	5626
5	1	786	723	5629
5	1	787	719	5633
5	1	787	719	5636
5	1	788	724	5639
5	1	786	725	5642
5	1	785	727	5646
5	1	784	727	5649
5	1	790	721	5652
5	1	786	718	5656
5	1	783	719	5659
5	1	785	718	5663
5	1	786	721	5666
5	1	784	718	5669
5	1	787	720	5672
5	1	789	721	5676
5	1	788	719	5679
5	1	789	721	5682
5	1	787	718	5686
5	1	787	717	5689
5	1	788	720	5692
5	1	788	721	5696
5	1	785	723	5699
5	1	789	722	5702
5	1	790	724	5706
5	1	788	722	5709
5	1	787	719	5712
5	1	787	720	5716
5	1	788	722	5719
5	1	786	717	5722
5	1	782	724	5726
5	1	787	715	5729
5	1	788	718	5732
5	1	786	717	5736
5	1	790	727	5739
5	1	789	721	5742
5	1	787	723	5746
5	1	786	724	5749
5	1	786	722	5752
5	1	785	728	5756
5	1	788	723	5759
5	1	788	724	5762
5	1	786	719	5766
5	1	781	722	5769
5	1	785	724	5772
5	1	785	720	5776
5	1	784	721	5779
5	1	786	722	5782
5	1	784	723	5786
5	1	782	722	5789
5	1	783	720	5792
5	1	783	723	5796
5	1	784	723	5799
5	1	783	724	5802
5	1	785	719	5806
5	1	783	720	5809
5	1	784	723	5812
5	1	786	721	5816
5	1	785	724	5819
5	1	783	718	5822
5	1	786	720	5826
5	1	780	722	5829
5	1	785	719	5832
5	1	784	722	5836
5	1	785	722	5839
5	1	784	729	5842
5	1	786	720	5846
5	1	803	716	5849
5	1	837	721	5852
5	1	872	723	5856
5	1	909	723	5859
5	1	944	722	5862
5	1	965	725	5866
5	1	989	717	5869
5	1	995	718	5872
5	1	991	718	5876
5	1	977	718	5879
5	1	973	719	5882
5	1	976	713	5886
5	1	979	715	5889
5	1	980	714	5892
5	1	982	713	5896
5	1	981	718	5899
5	1	982	721	5902
5	1	983	716	5906
5	1	981	716	5909
5	1	979	718	5912
5	1	982	726	5916
5	1	980	724	5919
5	1	981	720	5922
5	1	979	718	5926
5	1	981	722	5929
5	1	983	720	5932
5	1	980	722	5936
5	1	981	723	5939
5	1	983	721	5942
5	1	986	720	5946
5	1	988	724	5949
5	1	986	723	5952
5	1	985	721	5956
5	1	981	727	5959
5	1	983	723	5962
5	1	982	722	5966
5	1	985	723	5969
5	1	983	723	5972
5	1	984	721	5976
5	1	984	723	5979
5	1	985	721	5982
5	1	985	722	5986
5	1	985	721	5989
5	1	985	722	5992
5	1	984	721	5996
5	1	980	723	5999
5	1	981	724	6002
5	1	984	720	6006
5	1	984	723	6009
5	1	982	721	6012
5	1	983	724	6016
5	1	985	727	6019
5	1	986	721	6022
5	1	983	724	6026
5	1	980	725	6029
5	1	985	725	6032
5	1	983	725	6036
5	1	985	723	6039
5	1	985	723	6042
5	1	984	727	6046
5	1	984	722	6049
5	1	984	725	6052
5	1	980	723	6056
5	1	985	723	6059
5	1	981	722	6062
5	1	982	721	6066
5	1	981	723	6069
5	1	984	722	6072
5	1	983	722	6076
5	1	982	723	6079
5	1	983	722	6082
5	1	985	720	6086
5	1	984	724	6089
5	1	984	725	6092
5	1	983	723	6096
5	1	984	721	6099
5	1	983	722	6102
5	1	983	722	6106
5	1	980	723	6109
5	1	985	725	6112
5	1	985	724	6116
5	1	984	728	6119
5	1	983	723	6122
5	1	985	728	6126
5	1	986	724	6129
5	1	982	723	6132
5	1	986	726	6136
5	1	984	723	6139
5	1	984	724	6142
5	1	983	727	6146
5	1	981	723	6149
5	1	983	722	6152
5	1	982	721	6156
5	1	983	723	6159
5	1	983	726	6162
5	1	984	722	6166
5	1	985	722	6169
5	1	984	726	6172
5	1	983	722	6176
5	1	984	723	6179
5	1	982	723	6182
5	1	982	721	6186
5	1	982	724	6189
5	1	982	726	6192
5	1	981	724	6196
5	1	982	720	6199
5	1	981	729	6202
5	1	980	724	6206
5	1	984	722	6209
5	1	980	723	6212
5	1	982	722	6216
5	1	982	722	6219
5	1	982	725	6222
5	1	981	724	6226
5	1	982	720	6229
5	1	982	721	6232
5	1	982	719	6236
5	1	982	720	6239
5	1	978	721	6242
5	1	983	724	6246
5	1	982	725	6249
5	1	985	724	6252
5	1	983	719	6256
5	1	983	721	6259
5	1	981	723	6262
5	1	983	723	6266
5	1	982	722	6269
5	1	980	719	6272
5	1	981	722	6276
5	1	982	723	6279
5	1	980	722	6282
5	1	981	721	6286
5	1	983	723	6289
5	1	983	722	6292
5	1	978	722	6296
5	1	983	723	6299
5	1	982	724	6302
5	1	985	720	6306
5	1	984	722	6309
5	1	980	727	6312
5	1	982	723	6316
5	1	982	723	6319
5	1	978	724	6322
5	1	983	727	6326
5	1	981	724	6329
5	1	981	724	6332
5	1	981	725	6336
5	1	979	724	6339
5	1	979	722	6342
5	1	979	722	6346
5	1	980	721	6349
5	1	981	720	6352
5	1	981	722	6356
5	1	982	718	6359
5	1	979	724	6362
5	1	980	719	6366
5	1	982	721	6369
5	1	980	719	6372
5	1	982	720	6376
5	1	982	723	6379
5	1	980	722	6382
5	1	981	724	6386
5	1	981	724	6389
5	1	981	723	6392
5	1	981	724	6396
5	1	979	727	6399
5	1	980	725	6402
5	1	980	724	6406
5	1	979	722	6409
5	1	982	730	6412
5	1	982	724	6416
5	1	981	726	6419
5	1	983	725	6422
5	1	981	725	6426
5	1	981	728	6429
5	1	980	725	6432
5	1	981	725	6436
5	1	978	726	6439
5	1	978	725	6442
5	1	981	726	6446
5	1	977	723	6449
5	1	978	726	6452
5	1	976	727	6456
5	1	979	724	6459
5	1	976	725	6462
5	1	979	722	6466
5	1	980	723	6469
5	1	979	727	6472
5	1	977	723	6476
5	1	976	723	6479
5	1	979	722	6482
5	1	981	722	6486
5	1	980	721	6489
5	1	977	724	6492
5	1	978	724	6496
5	1	976	721	6499
5	1	979	723	6502
5	1	982	722	6506
5	1	980	724	6509
5	1	980	724	6512
5	1	984	725	6516
5	1	1001	723	6519
5	1	1027	723	6522
5	1	1048	726	6526
5	1	1065	726	6529
5	1	1083	727	6532
5	1	1105	719	6536
5	1	1114	727	6539
5	1	1115	724	6542
5	1	1109	725	6546
5	1	1104	723	6549
5	1	1103	716	6552
5	1	1101	731	6556
5	1	1103	722	6559
5	1	1103	720	6562
5	1	1103	721	6566
5	1	1103	728	6569
5	1	1103	722	6572
5	1	1101	729	6576
5	1	1104	723	6579
5	1	1103	727	6582
5	1	1102	728	6586
5	1	1103	729	6589
5	1	1105	728	6592
5	1	1103	729	6596
5	1	1107	726	6599
5	1	1104	720	6602
5	1	1103	720	6606
5	1	1106	726	6609
5	1	1105	724	6612
5	1	1105	727	6616
5	1	1104	726	6619
5	1	1104	725	6622
5	1	1106	725	6626
5	1	1106	726	6629
5	1	1102	721	6632
5	1	1106	723	6636
5	1	1108	722	6639
5	1	1107	726	6642
5	1	1104	728	6646
5	1	1105	730	6649
5	1	1106	727	6652
5	1	1103	728	6656
5	1	1103	721	6659
[truncated: 16,226 more rows]
