# Supplementary material for: Quantifying gaze and mouse interactions on spatial visual interfaces with a new movement analytics methodology
Source: PLoS One. 2017 Aug 4;12(8):e0181818. doi: 10.1371/journal.pone.0181818 (PMC5544210; doi:10.1371/journal.pone.0181818)
Supplement: S1 Data — (ZIP) [file pone.0181818.s002.zip › Task_5_MouseTrajectories.csv]

TaskNo	PartNo	MousePointX	MousePointY	Time
5	1	1194	367	0
5	1	1194	367	1
5	1	1194	367	2
5	1	1194	367	3
5	1	1194	367	4
5	1	1194	367	5
5	1	1194	367	6
5	1	1194	367	7
5	1	1194	365	8
5	1	1194	365	9
5	1	1194	365	10
5	1	1194	365	11
5	1	1194	365	12
5	1	1194	365	13
5	1	1194	365	14
5	1	1194	365	15
5	1	1194	364	16
5	1	1194	364	17
5	1	1194	364	18
5	1	1194	364	19
5	1	1194	364	20
5	1	1194	364	21
5	1	1194	364	22
5	1	1194	364	23
5	1	1194	362	24
5	1	1194	362	25
5	1	1194	362	26
5	1	1194	362	27
5	1	1194	362	28
5	1	1194	362	29
5	1	1194	362	30
5	1	1194	362	31
5	1	1194	359	32
5	1	1194	359	33
5	1	1194	359	34
5	1	1194	359	35
5	1	1194	359	36
5	1	1194	359	37
5	1	1194	359	38
5	1	1194	359	39
5	1	1194	356	40
5	1	1194	356	41
5	1	1194	356	42
5	1	1194	356	43
5	1	1194	356	44
5	1	1194	356	45
5	1	1194	356	46
5	1	1194	356	47
5	1	1194	355	48
5	1	1194	355	49
5	1	1194	355	50
5	1	1194	355	51
5	1	1194	355	52
5	1	1194	355	53
5	1	1194	355	54
5	1	1194	355	55
5	1	1194	354	56
5	1	1194	354	57
5	1	1194	354	58
5	1	1194	354	59
5	1	1194	354	60
5	1	1194	354	61
5	1	1194	354	62
5	1	1194	354	63
5	1	1194	353	64
5	1	1194	353	65
5	1	1194	353	66
5	1	1194	353	67
5	1	1194	353	68
5	1	1194	353	69
5	1	1194	353	70
5	1	1194	353	71
5	1	1194	353	72
5	1	1194	353	73
5	1	1194	353	74
5	1	1194	353	75
5	1	1194	353	76
5	1	1194	353	77
5	1	1194	353	78
5	1	1194	353	79
5	1	1194	353	80
5	1	1194	353	81
5	1	1194	353	82
5	1	1194	353	83
5	1	1194	353	84
5	1	1194	353	85
5	1	1194	353	86
5	1	1194	353	87
5	1	1194	353	88
5	1	1194	353	89
5	1	1194	353	90
5	1	1194	353	91
5	1	1194	353	92
5	1	1194	353	93
5	1	1194	353	94
5	1	1194	353	95
5	1	1194	353	96
5	1	1194	353	97
5	1	1194	353	98
5	1	1194	353	99
5	1	1194	353	100
5	1	1194	353	101
5	1	1194	353	102
5	1	1194	353	103
5	1	1194	353	104
5	1	1194	353	105
5	1	1194	353	106
5	1	1194	353	107
5	1	1194	353	108
5	1	1194	353	109
5	1	1194	353	110
5	1	1194	353	111
5	1	1194	353	112
5	1	1194	353	113
5	1	1194	353	114
5	1	1194	353	115
5	1	1194	353	116
5	1	1194	353	117
5	1	1194	353	118
5	1	1194	353	119
5	1	1194	353	120
5	1	1194	353	121
5	1	1194	353	122
5	1	1194	353	123
5	1	1194	353	124
5	1	1194	353	125
5	1	1194	353	126
5	1	1194	353	127
5	1	1194	353	128
5	1	1194	353	129
5	1	1194	353	130
5	1	1194	353	131
5	1	1194	353	132
5	1	1194	353	133
5	1	1194	353	134
5	1	1194	353	135
5	1	1194	353	136
5	1	1194	353	137
5	1	1194	353	138
5	1	1194	353	139
5	1	1194	353	140
5	1	1194	353	141
5	1	1194	353	142
5	1	1194	353	143
5	1	1194	353	144
5	1	1194	353	145
5	1	1194	353	146
5	1	1194	353	147
5	1	1194	353	148
5	1	1194	353	149
5	1	1194	353	150
5	1	1194	353	151
5	1	1194	353	152
5	1	1194	353	153
5	1	1194	353	154
5	1	1194	353	155
5	1	1194	353	156
5	1	1194	353	157
5	1	1194	353	158
5	1	1194	353	159
5	1	1194	353	160
5	1	1194	353	161
5	1	1194	353	162
5	1	1194	353	163
5	1	1194	353	164
5	1	1194	353	165
5	1	1194	353	166
5	1	1194	353	167
5	1	1194	353	168
5	1	1194	353	169
5	1	1194	353	170
5	1	1194	353	171
5	1	1194	353	172
5	1	1194	353	173
5	1	1194	353	174
5	1	1194	353	175
5	1	1194	353	176
5	1	1194	353	177
5	1	1194	353	178
5	1	1194	353	179
5	1	1194	353	180
5	1	1194	353	181
5	1	1194	353	182
5	1	1194	353	183
5	1	1194	353	184
5	1	1194	353	185
5	1	1194	353	186
5	1	1194	353	187
5	1	1194	353	188
5	1	1194	353	189
5	1	1194	353	190
5	1	1194	353	191
5	1	1194	353	192
5	1	1194	353	193
5	1	1194	353	194
5	1	1194	353	195
5	1	1194	353	196
5	1	1194	353	197
5	1	1194	353	198
5	1	1194	353	199
5	1	1194	353	200
5	1	1194	353	201
5	1	1194	353	202
5	1	1194	353	203
5	1	1194	353	204
5	1	1194	353	205
5	1	1194	353	206
5	1	1194	353	207
5	1	1194	353	208
5	1	1194	353	209
5	1	1194	353	210
5	1	1194	353	211
5	1	1194	353	212
5	1	1194	353	213
5	1	1194	353	214
5	1	1194	353	215
5	1	1194	353	216
5	1	1194	353	217
5	1	1194	353	218
5	1	1194	353	219
5	1	1194	353	220
5	1	1194	353	221
5	1	1194	353	222
5	1	1194	353	223
5	1	1194	353	224
5	1	1194	353	225
5	1	1194	353	226
5	1	1194	353	227
5	1	1194	353	228
5	1	1194	353	229
5	1	1194	353	230
5	1	1194	353	231
5	1	1194	353	232
5	1	1194	353	233
5	1	1194	353	234
5	1	1194	353	235
5	1	1194	353	236
5	1	1194	353	237
5	1	1194	353	238
5	1	1194	353	239
5	1	1194	353	240
5	1	1194	353	241
5	1	1194	353	242
5	1	1194	353	243
5	1	1194	353	244
5	1	1194	353	245
5	1	1194	353	246
5	1	1194	353	247
5	1	1194	353	248
5	1	1194	353	249
5	1	1194	353	250
5	1	1194	353	251
5	1	1194	353	252
5	1	1194	353	253
5	1	1194	353	254
5	1	1194	353	255
5	1	1194	353	256
5	1	1194	353	257
5	1	1194	353	258
5	1	1194	353	259
5	1	1194	353	260
5	1	1194	353	261
5	1	1194	353	262
5	1	1194	353	263
5	1	1194	353	264
5	1	1194	353	265
5	1	1194	353	266
5	1	1194	353	267
5	1	1194	353	268
5	1	1194	353	269
5	1	1194	353	270
5	1	1194	353	271
5	1	1194	353	272
5	1	1194	353	273
5	1	1194	353	274
5	1	1194	353	275
5	1	1194	353	276
5	1	1194	353	277
5	1	1194	353	278
5	1	1194	354	279
5	1	1194	354	280
5	1	1194	354	281
5	1	1194	354	282
5	1	1194	354	283
5	1	1194	354	284
5	1	1194	354	285
5	1	1194	354	286
5	1	1194	354	287
5	1	1193	357	288
5	1	1193	357	289
5	1	1193	357	290
5	1	1193	357	291
5	1	1193	357	292
5	1	1193	357	293
5	1	1193	357	294
5	1	1193	357	295
5	1	1193	358	296
5	1	1193	358	297
5	1	1193	358	298
5	1	1193	358	299
5	1	1193	358	300
5	1	1193	358	301
5	1	1193	358	302
5	1	1193	358	303
5	1	1193	360	304
5	1	1193	360	305
5	1	1193	360	306
5	1	1193	360	307
5	1	1193	360	308
5	1	1193	360	309
5	1	1193	360	310
5	1	1193	363	311
5	1	1193	363	312
5	1	1193	363	313
5	1	1193	363	314
5	1	1193	363	315
5	1	1193	363	316
5	1	1193	363	317
5	1	1193	363	318
5	1	1193	363	319
5	1	1193	364	321
5	1	1193	364	322
5	1	1193	364	323
5	1	1193	364	324
5	1	1193	364	325
5	1	1193	364	326
5	1	1193	364	327
5	1	1193	365	328
5	1	1193	365	329
5	1	1193	365	330
5	1	1193	365	331
5	1	1193	365	332
5	1	1193	365	333
5	1	1193	365	334
5	1	1193	365	335
5	1	1192	366	336
5	1	1192	366	337
5	1	1192	366	338
5	1	1192	366	339
5	1	1192	366	340
5	1	1192	366	341
5	1	1192	366	342
5	1	1192	366	343
5	1	1192	366	344
5	1	1192	366	345
5	1	1192	366	346
5	1	1192	366	347
5	1	1192	366	348
5	1	1192	366	349
5	1	1192	366	350
5	1	1192	366	351
5	1	1192	366	352
5	1	1192	366	353
5	1	1192	366	354
5	1	1192	366	355
5	1	1192	366	356
5	1	1192	366	357
5	1	1192	366	358
5	1	1192	366	359
5	1	1192	366	360
5	1	1192	366	361
5	1	1192	366	362
5	1	1192	366	363
5	1	1192	366	364
5	1	1192	366	365
5	1	1192	366	366
5	1	1192	366	367
5	1	1192	366	368
5	1	1192	366	369
5	1	1192	366	370
5	1	1192	366	371
5	1	1192	366	372
5	1	1192	366	373
5	1	1192	366	374
5	1	1192	366	375
5	1	1192	366	376
5	1	1192	366	377
5	1	1192	366	378
5	1	1192	366	379
5	1	1192	366	380
5	1	1192	366	381
5	1	1192	366	382
5	1	1192	366	383
5	1	1192	366	384
5	1	1192	366	385
5	1	1192	366	386
5	1	1192	366	387
5	1	1192	366	388
5	1	1192	366	389
5	1	1192	366	390
5	1	1192	366	391
5	1	1192	366	392
5	1	1192	366	393
5	1	1192	366	394
5	1	1192	366	395
5	1	1192	366	396
5	1	1192	366	397
5	1	1192	366	398
5	1	1192	366	399
5	1	1192	366	400
5	1	1192	366	401
5	1	1192	366	402
5	1	1192	366	403
5	1	1192	366	404
5	1	1192	366	405
5	1	1192	366	406
5	1	1192	366	407
5	1	1192	366	408
5	1	1192	366	409
5	1	1192	366	410
5	1	1192	366	411
5	1	1192	366	412
5	1	1192	366	413
5	1	1192	366	414
5	1	1192	366	415
5	1	1192	366	416
5	1	1192	366	417
5	1	1192	366	418
5	1	1192	366	419
5	1	1192	366	420
5	1	1192	366	421
5	1	1192	366	422
5	1	1192	366	423
5	1	1192	366	424
5	1	1192	366	425
5	1	1192	366	426
5	1	1192	366	427
5	1	1192	366	428
5	1	1192	366	429
5	1	1192	366	430
5	1	1192	366	431
5	1	1192	366	432
5	1	1192	366	433
5	1	1192	366	434
5	1	1192	366	435
5	1	1192	366	436
5	1	1192	366	437
5	1	1192	366	438
5	1	1192	366	439
5	1	1192	366	440
5	1	1192	366	441
5	1	1192	366	442
5	1	1192	366	443
5	1	1192	366	444
5	1	1192	366	445
5	1	1192	366	446
5	1	1192	366	447
5	1	1192	366	448
5	1	1192	366	449
5	1	1192	366	450
5	1	1192	366	451
5	1	1192	366	452
5	1	1192	366	453
5	1	1192	366	454
5	1	1192	366	455
5	1	1192	366	456
5	1	1192	366	457
5	1	1192	366	458
5	1	1192	366	459
5	1	1192	366	460
5	1	1192	366	461
5	1	1192	366	462
5	1	1192	366	463
5	1	1192	366	464
5	1	1192	366	465
5	1	1192	366	466
5	1	1192	366	467
5	1	1192	366	468
5	1	1192	366	469
5	1	1192	366	470
5	1	1192	366	471
5	1	1192	366	472
5	1	1192	366	473
5	1	1192	366	474
5	1	1192	366	475
5	1	1192	366	476
5	1	1192	366	477
5	1	1192	366	478
5	1	1192	366	479
5	1	1192	366	480
5	1	1192	366	481
5	1	1192	366	482
5	1	1192	366	483
5	1	1192	366	484
5	1	1192	366	485
5	1	1192	366	486
5	1	1192	366	487
5	1	1192	366	488
5	1	1192	366	489
5	1	1192	366	490
5	1	1192	366	491
5	1	1192	366	492
5	1	1192	366	493
5	1	1192	366	494
5	1	1192	366	495
5	1	1192	366	496
5	1	1192	366	497
5	1	1192	366	498
5	1	1192	366	499
5	1	1192	366	500
5	1	1192	366	501
5	1	1192	366	502
5	1	1192	366	503
5	1	1192	366	504
5	1	1192	366	505
5	1	1192	366	506
5	1	1192	366	507
5	1	1192	366	508
5	1	1192	366	509
5	1	1192	366	510
5	1	1192	366	511
5	1	1192	366	512
5	1	1192	366	513
5	1	1192	366	514
5	1	1192	366	515
5	1	1192	366	516
5	1	1192	366	517
5	1	1192	366	518
5	1	1192	366	519
5	1	1192	366	520
5	1	1192	366	521
5	1	1192	366	522
5	1	1192	366	523
5	1	1192	366	524
5	1	1192	366	525
5	1	1192	366	526
5	1	1192	366	527
5	1	1192	366	528
5	1	1192	366	529
5	1	1192	366	530
5	1	1192	366	531
5	1	1192	366	532
5	1	1192	366	533
5	1	1192	366	534
5	1	1192	366	535
5	1	1192	366	536
5	1	1192	366	537
5	1	1192	366	538
5	1	1192	366	539
5	1	1192	366	540
5	1	1192	366	541
5	1	1192	366	542
5	1	1192	366	543
5	1	1192	366	544
5	1	1192	366	545
5	1	1192	366	546
5	1	1192	366	547
5	1	1192	366	548
5	1	1192	366	549
5	1	1192	366	550
5	1	1192	366	551
5	1	1192	366	552
5	1	1192	366	553
5	1	1192	366	554
5	1	1192	366	555
5	1	1192	366	556
5	1	1192	366	557
5	1	1192	366	558
5	1	1192	366	559
5	1	1192	366	560
5	1	1192	366	561
5	1	1192	366	562
5	1	1192	366	563
5	1	1192	366	564
5	1	1192	366	565
5	1	1192	366	566
5	1	1192	366	567
5	1	1192	366	568
5	1	1192	366	569
5	1	1192	366	570
5	1	1192	366	571
5	1	1192	366	572
5	1	1192	366	573
5	1	1192	366	574
5	1	1192	366	575
5	1	1192	366	576
5	1	1192	366	577
5	1	1192	366	578
5	1	1192	366	579
5	1	1192	366	580
5	1	1192	366	581
5	1	1192	366	582
5	1	1192	366	583
5	1	1192	366	584
5	1	1192	366	585
5	1	1192	366	586
5	1	1192	366	587
5	1	1192	366	588
5	1	1192	366	589
5	1	1192	366	590
5	1	1192	366	591
5	1	1192	366	592
5	1	1192	366	593
5	1	1192	366	594
5	1	1192	366	595
5	1	1192	366	596
5	1	1192	366	597
5	1	1192	366	598
5	1	1192	366	599
5	1	1192	366	600
5	1	1192	366	601
5	1	1192	366	602
5	1	1192	366	603
5	1	1192	366	604
5	1	1192	366	605
5	1	1192	366	606
5	1	1192	366	607
5	1	1192	366	608
5	1	1192	366	609
5	1	1192	366	610
5	1	1192	366	611
5	1	1192	366	612
5	1	1192	366	613
5	1	1192	366	614
5	1	1192	366	615
5	1	1192	366	616
5	1	1192	366	617
5	1	1192	366	618
5	1	1192	366	619
5	1	1192	366	620
5	1	1192	366	621
5	1	1192	366	622
5	1	1192	366	623
5	1	1192	366	624
5	1	1192	366	625
5	1	1192	366	626
5	1	1192	366	627
5	1	1192	366	628
5	1	1192	366	629
5	1	1192	366	630
5	1	1192	366	631
5	1	1192	366	632
5	1	1192	366	633
5	1	1192	366	634
5	1	1192	366	635
5	1	1192	366	636
5	1	1192	366	637
5	1	1192	366	638
5	1	1192	366	639
5	1	1192	366	640
5	1	1192	366	641
5	1	1192	366	642
5	1	1192	366	643
5	1	1192	366	644
5	1	1192	366	645
5	1	1192	366	646
5	1	1192	366	647
5	1	1192	366	648
5	1	1192	366	649
5	1	1192	366	650
5	1	1192	366	651
5	1	1192	366	652
5	1	1192	366	653
5	1	1192	366	654
5	1	1192	366	655
5	1	1192	366	656
5	1	1192	366	657
5	1	1192	366	658
5	1	1192	366	659
5	1	1192	366	660
5	1	1192	366	661
5	1	1192	366	662
5	1	1192	366	663
5	1	1192	366	664
5	1	1192	366	665
5	1	1192	366	666
5	1	1192	366	667
5	1	1192	366	668
5	1	1192	366	669
5	1	1192	366	670
5	1	1192	366	671
5	1	1192	366	672
5	1	1192	366	673
5	1	1192	366	674
5	1	1192	366	675
5	1	1192	366	676
5	1	1192	366	677
5	1	1192	366	678
5	1	1192	366	679
5	1	1192	366	680
5	1	1192	366	681
5	1	1192	366	682
5	1	1192	366	683
5	1	1192	366	684
5	1	1192	366	685
5	1	1192	366	686
5	1	1192	366	687
5	1	1192	366	688
5	1	1192	366	689
5	1	1192	366	690
5	1	1192	366	691
5	1	1192	366	692
5	1	1192	366	693
5	1	1192	366	694
5	1	1192	366	695
5	1	1192	366	696
5	1	1192	366	697
5	1	1192	366	698
5	1	1192	366	699
5	1	1192	366	700
5	1	1192	366	701
5	1	1192	366	702
5	1	1192	366	703
5	1	1192	366	704
5	1	1192	366	705
5	1	1192	366	706
5	1	1192	366	707
5	1	1192	366	708
5	1	1192	366	709
5	1	1192	366	710
5	1	1192	366	711
5	1	1192	366	712
5	1	1192	366	713
5	1	1192	366	714
5	1	1192	366	715
5	1	1192	366	716
5	1	1192	366	717
5	1	1192	366	718
5	1	1192	366	719
5	1	1192	366	720
5	1	1192	366	721
5	1	1192	366	722
5	1	1192	366	723
5	1	1192	366	724
5	1	1192	366	725
5	1	1192	366	726
5	1	1192	366	727
5	1	1192	366	728
5	1	1192	366	729
5	1	1192	366	730
5	1	1192	366	731
5	1	1192	366	732
5	1	1192	366	733
5	1	1192	366	734
5	1	1192	366	735
5	1	1192	366	736
5	1	1192	366	737
5	1	1192	366	738
5	1	1192	366	739
5	1	1192	366	740
5	1	1192	366	741
5	1	1192	366	742
5	1	1192	366	743
5	1	1192	366	744
5	1	1192	366	745
5	1	1192	366	746
5	1	1192	366	747
5	1	1192	366	748
5	1	1192	366	749
5	1	1192	366	750
5	1	1192	366	751
5	1	1192	366	752
5	1	1192	366	753
5	1	1192	366	754
5	1	1192	366	755
5	1	1192	366	756
5	1	1192	366	757
5	1	1192	366	758
5	1	1192	366	759
5	1	1192	366	760
5	1	1192	366	761
5	1	1192	366	762
5	1	1192	366	763
5	1	1192	366	764
5	1	1192	366	765
5	1	1192	366	766
5	1	1192	366	767
5	1	1192	366	768
5	1	1192	366	769
5	1	1192	366	770
5	1	1192	366	771
5	1	1192	366	772
5	1	1192	366	773
5	1	1192	366	774
5	1	1192	366	775
5	1	1192	366	776
5	1	1192	366	777
5	1	1192	366	778
5	1	1192	366	779
5	1	1192	366	780
5	1	1192	366	781
5	1	1192	366	782
5	1	1192	366	783
5	1	1192	366	784
5	1	1192	366	785
5	1	1192	366	786
5	1	1192	366	787
5	1	1192	366	788
5	1	1192	366	789
5	1	1192	366	790
5	1	1192	366	791
5	1	1192	366	792
5	1	1192	366	793
5	1	1192	366	794
5	1	1192	366	795
5	1	1192	366	796
5	1	1192	366	797
5	1	1192	366	798
5	1	1192	366	799
5	1	1192	366	800
5	1	1192	366	801
5	1	1192	366	802
5	1	1192	366	803
5	1	1192	366	804
5	1	1192	366	805
5	1	1192	366	806
5	1	1192	366	807
5	1	1192	366	808
5	1	1192	366	809
5	1	1192	366	810
5	1	1192	366	811
5	1	1192	366	812
5	1	1192	366	813
5	1	1192	366	814
5	1	1192	366	815
5	1	1192	366	816
5	1	1192	366	817
5	1	1192	366	818
5	1	1192	366	819
5	1	1192	366	820
5	1	1192	366	821
5	1	1192	366	822
5	1	1192	366	823
5	1	1192	366	824
5	1	1192	366	825
5	1	1192	366	826
5	1	1192	366	827
5	1	1192	366	828
5	1	1192	366	829
5	1	1192	366	830
5	1	1192	366	831
5	1	1192	366	832
5	1	1192	366	833
5	1	1192	366	834
5	1	1192	366	835
5	1	1192	366	836
5	1	1192	366	837
5	1	1192	366	838
5	1	1192	366	839
5	1	1191	366	841
5	1	1191	366	842
5	1	1191	366	843
5	1	1191	366	844
5	1	1191	366	845
5	1	1191	366	846
5	1	1191	366	847
5	1	1188	366	848
5	1	1188	366	849
5	1	1188	366	850
5	1	1188	366	851
5	1	1188	366	852
5	1	1188	366	853
5	1	1188	366	854
5	1	1188	366	855
5	1	1186	366	856
5	1	1186	366	857
5	1	1186	366	858
5	1	1186	366	859
5	1	1186	366	860
5	1	1186	366	861
5	1	1186	366	862
5	1	1186	366	863
5	1	1185	366	864
5	1	1185	366	865
5	1	1185	366	866
5	1	1185	366	867
5	1	1185	366	868
5	1	1185	366	869
5	1	1185	366	870
5	1	1185	366	871
5	1	1182	365	872
5	1	1182	365	873
5	1	1182	365	874
5	1	1182	365	875
5	1	1182	365	876
5	1	1182	365	877
5	1	1182	365	878
5	1	1182	365	879
5	1	1179	365	880
5	1	1179	365	881
5	1	1179	365	882
5	1	1179	365	883
5	1	1179	365	884
5	1	1179	365	885
5	1	1179	365	886
5	1	1179	365	887
5	1	1176	365	888
5	1	1176	365	889
5	1	1176	365	890
5	1	1176	365	891
5	1	1176	365	892
5	1	1176	365	893
5	1	1176	365	894
5	1	1176	365	895
5	1	1173	365	896
5	1	1173	365	897
5	1	1173	365	898
5	1	1173	365	899
5	1	1173	365	900
5	1	1173	365	901
5	1	1173	365	902
5	1	1173	365	903
5	1	1172	365	904
5	1	1172	365	905
5	1	1172	365	906
5	1	1172	365	907
5	1	1172	365	908
5	1	1172	365	909
5	1	1172	365	910
5	1	1172	365	911
5	1	1171	364	912
5	1	1171	364	913
5	1	1171	364	914
5	1	1171	364	915
5	1	1171	364	916
5	1	1171	364	917
5	1	1171	364	918
5	1	1171	364	919
5	1	1169	364	920
5	1	1169	364	921
5	1	1169	364	922
5	1	1169	364	923
5	1	1169	364	924
5	1	1169	364	925
5	1	1169	364	926
5	1	1169	364	927
5	1	1169	364	928
5	1	1169	364	929
5	1	1169	364	930
5	1	1169	364	931
5	1	1169	364	932
5	1	1169	364	933
5	1	1169	364	934
5	1	1168	364	935
5	1	1168	364	936
5	1	1168	364	937
5	1	1168	364	938
5	1	1168	364	939
5	1	1168	364	940
5	1	1168	364	941
5	1	1168	364	942
5	1	1168	364	943
5	1	1168	364	944
5	1	1168	364	945
5	1	1168	364	946
5	1	1168	364	947
5	1	1168	364	948
5	1	1168	364	949
5	1	1168	364	950
5	1	1168	364	951
5	1	1168	364	952
5	1	1168	364	953
5	1	1168	364	954
5	1	1168	364	955
5	1	1168	364	956
5	1	1168	364	957
5	1	1168	364	958
5	1	1168	364	959
5	1	1168	364	960
5	1	1168	364	961
5	1	1168	364	962
5	1	1168	364	963
5	1	1168	364	964
5	1	1168	364	965
5	1	1168	364	966
5	1	1168	364	967
5	1	1168	364	968
5	1	1168	364	969
5	1	1168	364	970
5	1	1168	364	971
5	1	1168	364	972
5	1	1168	364	973
5	1	1168	364	974
5	1	1168	364	975
5	1	1168	364	976
5	1	1168	364	977
5	1	1168	364	978
5	1	1168	364	979
5	1	1168	364	980
5	1	1168	364	981
5	1	1168	364	982
5	1	1168	364	983
5	1	1168	364	984
5	1	1168	364	985
5	1	1168	364	986
5	1	1168	364	987
5	1	1168	364	988
5	1	1168	364	989
5	1	1168	364	990
5	1	1168	364	991
5	1	1168	364	992
5	1	1168	364	993
5	1	1168	364	994
5	1	1168	364	995
5	1	1168	364	996
5	1	1168	364	997
5	1	1168	364	998
5	1	1168	364	999
5	1	1168	364	1000
5	1	1168	364	1001
5	1	1168	364	1002
5	1	1168	364	1003
5	1	1168	364	1004
5	1	1168	364	1005
5	1	1168	364	1006
5	1	1168	364	1007
5	1	1168	364	1008
5	1	1168	364	1009
5	1	1168	364	1010
5	1	1168	364	1011
5	1	1168	364	1012
5	1	1168	364	1013
5	1	1168	364	1014
5	1	1168	364	1015
5	1	1168	364	1016
5	1	1168	364	1017
5	1	1168	364	1018
5	1	1168	364	1019
5	1	1168	364	1020
5	1	1168	364	1021
5	1	1168	364	1022
5	1	1168	364	1023
5	1	1168	364	1024
5	1	1168	364	1025
5	1	1168	364	1026
5	1	1168	364	1027
5	1	1168	364	1028
5	1	1168	364	1029
5	1	1168	364	1030
5	1	1168	364	1031
5	1	1168	364	1032
5	1	1168	364	1033
5	1	1168	364	1034
5	1	1168	364	1035
5	1	1168	364	1036
5	1	1168	364	1037
5	1	1168	364	1038
5	1	1168	364	1039
5	1	1168	364	1040
5	1	1168	364	1041
5	1	1168	364	1042
5	1	1168	364	1043
5	1	1168	364	1044
5	1	1168	364	1045
5	1	1168	364	1046
5	1	1168	364	1047
5	1	1168	364	1048
5	1	1168	364	1049
5	1	1168	364	1050
5	1	1168	364	1051
5	1	1168	364	1052
5	1	1168	364	1053
5	1	1168	364	1054
5	1	1168	364	1055
5	1	1168	364	1056
5	1	1168	364	1057
5	1	1168	364	1058
5	1	1168	364	1059
5	1	1168	364	1060
5	1	1168	364	1061
5	1	1168	364	1062
5	1	1168	364	1063
5	1	1168	364	1064
5	1	1168	364	1065
5	1	1168	364	1066
5	1	1168	364	1067
5	1	1168	364	1068
5	1	1168	364	1069
5	1	1168	364	1070
5	1	1168	364	1071
5	1	1168	364	1072
5	1	1168	364	1073
5	1	1168	364	1074
5	1	1168	364	1075
5	1	1168	364	1076
5	1	1168	364	1077
5	1	1168	364	1078
5	1	1168	364	1079
5	1	1168	364	1080
5	1	1168	364	1081
5	1	1168	364	1082
5	1	1168	364	1083
5	1	1168	364	1084
5	1	1168	364	1085
5	1	1168	364	1086
5	1	1168	364	1087
5	1	1168	364	1088
5	1	1168	364	1089
5	1	1168	364	1090
5	1	1168	364	1091
5	1	1168	364	1092
5	1	1168	364	1093
5	1	1168	364	1094
5	1	1168	364	1095
5	1	1168	364	1096
5	1	1168	364	1097
5	1	1168	364	1098
5	1	1168	364	1099
5	1	1168	364	1100
5	1	1168	364	1101
5	1	1168	364	1102
5	1	1168	364	1103
5	1	1168	364	1104
5	1	1168	364	1105
5	1	1168	364	1106
5	1	1168	364	1107
5	1	1168	364	1108
5	1	1168	364	1109
5	1	1168	364	1110
5	1	1168	364	1111
5	1	1168	364	1112
5	1	1168	364	1113
5	1	1168	364	1114
5	1	1168	364	1115
5	1	1168	364	1116
5	1	1168	364	1117
5	1	1168	364	1118
5	1	1168	364	1119
5	1	1168	364	1120
5	1	1168	364	1121
5	1	1168	364	1122
5	1	1168	364	1123
5	1	1168	364	1124
5	1	1168	364	1125
5	1	1168	364	1126
5	1	1168	364	1127
5	1	1168	364	1128
5	1	1168	364	1129
5	1	1168	364	1130
5	1	1168	364	1131
5	1	1168	364	1132
5	1	1168	364	1133
5	1	1168	364	1134
5	1	1168	364	1135
5	1	1168	364	1136
5	1	1168	364	1137
5	1	1168	364	1138
5	1	1168	364	1139
5	1	1168	364	1140
5	1	1168	364	1141
5	1	1168	364	1142
5	1	1168	364	1143
5	1	1167	364	1144
5	1	1167	364	1145
5	1	1167	364	1146
5	1	1167	364	1147
5	1	1167	364	1148
5	1	1167	364	1149
5	1	1167	364	1150
5	1	1167	364	1151
5	1	1167	364	1152
5	1	1167	364	1153
5	1	1167	364	1154
5	1	1167	364	1155
5	1	1167	364	1156
5	1	1167	364	1157
5	1	1167	364	1158
5	1	1167	364	1159
5	1	1167	364	1160
5	1	1167	364	1161
5	1	1167	364	1162
5	1	1167	364	1163
5	1	1167	364	1164
5	1	1167	364	1165
5	1	1167	364	1166
5	1	1167	364	1167
5	1	1167	364	1168
5	1	1167	364	1169
5	1	1167	364	1170
5	1	1167	364	1171
5	1	1167	364	1172
5	1	1167	364	1173
5	1	1167	364	1174
5	1	1167	364	1175
5	1	1167	364	1176
5	1	1167	364	1177
5	1	1167	364	1178
5	1	1167	364	1179
5	1	1167	364	1180
5	1	1167	364	1181
5	1	1167	364	1182
5	1	1167	364	1183
5	1	1167	364	1184
5	1	1167	364	1185
5	1	1167	364	1186
5	1	1167	364	1187
5	1	1167	364	1188
5	1	1167	364	1189
5	1	1167	364	1190
5	1	1167	364	1191
5	1	1167	364	1192
5	1	1167	364	1193
5	1	1167	364	1194
5	1	1167	364	1195
5	1	1167	364	1196
5	1	1167	364	1197
5	1	1167	364	1198
5	1	1167	364	1199
5	1	1167	364	1200
5	1	1167	364	1201
5	1	1167	364	1202
5	1	1167	364	1203
5	1	1167	364	1204
5	1	1167	364	1205
5	1	1167	364	1206
5	1	1167	364	1207
5	1	1167	364	1208
5	1	1167	364	1209
5	1	1167	364	1210
5	1	1167	364	1211
5	1	1167	364	1212
5	1	1167	364	1213
5	1	1167	364	1214
5	1	1167	364	1215
5	1	1166	364	1216
5	1	1166	364	1217
5	1	1166	364	1218
5	1	1166	364	1219
5	1	1166	364	1220
5	1	1166	364	1221
5	1	1166	364	1222
5	1	1166	364	1223
5	1	1164	364	1224
5	1	1164	364	1225
5	1	1164	364	1226
5	1	1164	364	1227
5	1	1164	364	1228
5	1	1164	364	1229
5	1	1164	364	1230
5	1	1164	364	1231
5	1	1161	364	1232
5	1	1161	364	1233
5	1	1161	364	1234
5	1	1161	364	1235
5	1	1161	364	1236
5	1	1161	364	1237
5	1	1161	364	1238
5	1	1161	364	1239
5	1	1158	364	1240
5	1	1158	364	1241
5	1	1158	364	1242
5	1	1158	364	1243
5	1	1158	364	1244
5	1	1158	364	1245
5	1	1158	364	1246
5	1	1158	364	1247
5	1	1155	364	1248
5	1	1155	364	1249
5	1	1155	364	1250
5	1	1155	364	1251
5	1	1155	364	1252
5	1	1155	364	1253
5	1	1155	364	1254
5	1	1155	364	1255
5	1	1153	364	1256
5	1	1153	364	1257
5	1	1153	364	1258
5	1	1153	364	1259
5	1	1153	364	1260
5	1	1153	364	1261
5	1	1153	364	1262
5	1	1153	364	1263
5	1	1151	364	1264
5	1	1151	364	1265
5	1	1151	364	1266
5	1	1151	364	1267
5	1	1151	364	1268
5	1	1151	364	1269
5	1	1151	364	1270
5	1	1151	364	1271
5	1	1150	364	1272
5	1	1150	364	1273
5	1	1150	364	1274
5	1	1150	364	1275
5	1	1150	364	1276
5	1	1150	364	1277
5	1	1150	364	1278
5	1	1150	364	1279
5	1	1148	364	1280
5	1	1148	364	1281
5	1	1148	364	1282
5	1	1148	364	1283
5	1	1148	364	1284
5	1	1148	364	1285
5	1	1148	364	1286
5	1	1148	364	1287
5	1	1148	364	1288
5	1	1148	364	1289
5	1	1148	364	1290
5	1	1148	364	1291
5	1	1148	364	1292
5	1	1148	364	1293
5	1	1148	364	1294
5	1	1148	364	1295
5	1	1147	364	1296
5	1	1147	364	1297
5	1	1147	364	1298
5	1	1147	364	1299
5	1	1147	364	1300
5	1	1147	364	1301
5	1	1147	364	1302
5	1	1147	364	1303
5	1	1146	364	1304
5	1	1146	364	1305
5	1	1146	364	1306
5	1	1146	364	1307
5	1	1146	364	1308
5	1	1146	364	1309
5	1	1146	364	1310
5	1	1146	364	1311
5	1	1145	364	1312
5	1	1145	364	1313
5	1	1145	364	1314
5	1	1145	364	1315
5	1	1145	364	1316
5	1	1145	364	1317
5	1	1145	364	1318
5	1	1145	364	1319
5	1	1145	364	1320
5	1	1145	364	1321
5	1	1145	364	1322
5	1	1145	364	1323
5	1	1145	364	1324
5	1	1145	364	1325
5	1	1145	364	1326
5	1	1145	364	1327
5	1	1143	364	1328
5	1	1143	364	1329
5	1	1143	364	1330
5	1	1143	364	1331
5	1	1143	364	1332
5	1	1143	364	1333
5	1	1143	364	1334
5	1	1143	364	1335
5	1	1141	364	1336
5	1	1141	364	1337
5	1	1141	364	1338
5	1	1141	364	1339
5	1	1141	364	1340
5	1	1141	364	1341
5	1	1141	364	1342
5	1	1141	364	1343
5	1	1136	364	1344
5	1	1136	364	1345
5	1	1136	364	1346
5	1	1136	364	1347
5	1	1136	364	1348
5	1	1136	364	1349
5	1	1136	364	1350
5	1	1136	364	1351
5	1	1132	364	1352
5	1	1132	364	1353
5	1	1132	364	1354
5	1	1132	364	1355
5	1	1132	364	1356
5	1	1132	364	1357
5	1	1132	364	1358
5	1	1132	364	1359
5	1	1127	364	1360
5	1	1127	364	1361
5	1	1127	364	1362
5	1	1127	364	1363
5	1	1127	364	1364
5	1	1127	364	1365
5	1	1127	364	1366
5	1	1127	364	1367
5	1	1121	364	1368
5	1	1121	364	1369
5	1	1121	364	1370
5	1	1121	364	1371
5	1	1121	364	1372
5	1	1121	364	1373
5	1	1121	364	1374
5	1	1121	364	1375
5	1	1118	364	1376
5	1	1118	364	1377
5	1	1118	364	1378
5	1	1118	364	1379
5	1	1118	364	1380
5	1	1118	364	1381
5	1	1118	364	1382
5	1	1118	364	1383
5	1	1118	361	1384
5	1	1118	361	1385
5	1	1118	361	1386
5	1	1118	361	1387
5	1	1118	361	1388
5	1	1118	361	1389
5	1	1118	361	1390
5	1	1118	361	1391
5	1	1117	361	1392
5	1	1117	361	1393
5	1	1117	361	1394
5	1	1117	361	1395
5	1	1117	361	1396
5	1	1117	361	1397
5	1	1117	361	1398
5	1	1117	361	1399
5	1	1115	361	1400
5	1	1115	361	1401
5	1	1115	361	1402
5	1	1115	361	1403
5	1	1115	361	1404
5	1	1115	361	1405
5	1	1115	361	1406
5	1	1115	361	1407
5	1	1115	361	1408
5	1	1115	361	1409
5	1	1115	361	1410
5	1	1115	361	1411
5	1	1115	361	1412
5	1	1115	361	1413
5	1	1115	361	1414
5	1	1115	361	1415
5	1	1115	360	1416
5	1	1115	360	1417
5	1	1115	360	1418
5	1	1115	360	1419
5	1	1115	360	1420
5	1	1115	360	1421
5	1	1115	360	1422
5	1	1115	360	1423
5	1	1114	360	1424
5	1	1114	360	1425
5	1	1114	360	1426
5	1	1114	360	1427
5	1	1114	360	1428
5	1	1114	360	1429
5	1	1114	360	1430
5	1	1114	360	1431
5	1	1114	360	1432
5	1	1114	360	1433
5	1	1114	360	1434
5	1	1114	360	1435
5	1	1114	360	1436
5	1	1114	360	1437
5	1	1114	360	1438
5	1	1114	360	1439
5	1	1114	360	1440
5	1	1114	360	1441
5	1	1114	360	1442
5	1	1114	360	1443
5	1	1114	360	1444
5	1	1114	360	1445
5	1	1114	360	1446
5	1	1114	360	1447
5	1	1114	360	1448
5	1	1114	360	1449
5	1	1114	360	1450
5	1	1114	360	1451
5	1	1114	360	1452
5	1	1114	360	1453
5	1	1114	360	1454
5	1	1114	360	1455
5	1	1114	360	1456
5	1	1114	360	1457
5	1	1114	360	1458
5	1	1114	360	1459
5	1	1114	360	1460
5	1	1114	360	1461
5	1	1114	360	1462
5	1	1114	360	1463
5	1	1114	360	1464
5	1	1114	360	1465
5	1	1114	360	1466
5	1	1114	360	1467
5	1	1114	360	1468
5	1	1114	360	1469
5	1	1114	360	1470
5	1	1114	360	1471
5	1	1114	360	1472
5	1	1114	360	1473
5	1	1114	360	1474
5	1	1114	360	1475
5	1	1114	360	1476
5	1	1114	360	1477
5	1	1114	360	1478
5	1	1114	360	1479
5	1	1114	360	1480
5	1	1114	360	1481
5	1	1114	360	1482
5	1	1114	360	1483
5	1	1114	360	1484
5	1	1114	360	1485
5	1	1114	360	1486
5	1	1114	360	1487
5	1	1114	360	1488
5	1	1114	360	1489
5	1	1114	360	1490
5	1	1114	360	1491
5	1	1114	360	1492
5	1	1114	360	1493
5	1	1114	360	1494
5	1	1114	360	1495
5	1	1114	360	1496
5	1	1114	360	1497
5	1	1114	360	1498
5	1	1114	360	1499
5	1	1114	360	1500
5	1	1114	360	1501
5	1	1114	360	1502
5	1	1114	360	1503
5	1	1114	360	1504
5	1	1114	360	1505
5	1	1114	360	1506
5	1	1114	360	1507
5	1	1114	360	1508
5	1	1114	360	1509
5	1	1114	360	1510
5	1	1114	360	1511
5	1	1114	360	1512
5	1	1114	360	1513
5	1	1114	360	1514
5	1	1114	360	1515
5	1	1114	360	1516
5	1	1114	360	1517
5	1	1114	360	1518
5	1	1114	360	1519
5	1	1114	360	1520
5	1	1114	360	1521
5	1	1114	360	1522
5	1	1114	360	1523
5	1	1114	360	1524
5	1	1114	360	1525
5	1	1114	360	1526
5	1	1114	360	1527
5	1	1114	360	1528
5	1	1114	360	1529
5	1	1114	360	1530
5	1	1114	360	1531
5	1	1114	360	1532
5	1	1114	360	1533
5	1	1114	360	1534
5	1	1114	360	1535
5	1	1114	360	1536
5	1	1114	360	1537
5	1	1114	360	1538
5	1	1114	360	1539
5	1	1114	360	1540
5	1	1114	360	1541
5	1	1114	360	1542
5	1	1114	360	1543
5	1	1114	360	1544
5	1	1114	360	1545
5	1	1114	360	1546
5	1	1114	360	1547
5	1	1114	360	1548
5	1	1114	360	1549
5	1	1114	360	1550
5	1	1114	360	1551
5	1	1114	360	1552
5	1	1114	360	1553
5	1	1114	360	1554
5	1	1114	360	1555
5	1	1114	360	1556
5	1	1114	360	1557
5	1	1114	360	1558
5	1	1114	360	1559
5	1	1114	360	1560
5	1	1114	360	1561
5	1	1114	360	1562
5	1	1114	360	1563
5	1	1114	360	1564
5	1	1114	360	1565
5	1	1114	360	1566
5	1	1114	360	1567
5	1	1114	360	1568
5	1	1114	360	1569
5	1	1114	360	1570
5	1	1114	360	1571
5	1	1114	360	1572
5	1	1114	360	1573
5	1	1114	360	1574
5	1	1114	360	1575
5	1	1114	360	1576
5	1	1114	360	1577
5	1	1114	360	1578
5	1	1114	360	1579
5	1	1114	360	1580
5	1	1114	360	1581
5	1	1114	360	1582
5	1	1114	360	1583
5	1	1114	360	1584
5	1	1114	360	1585
5	1	1114	360	1586
5	1	1114	360	1587
5	1	1114	360	1588
5	1	1114	360	1589
5	1	1114	360	1590
5	1	1114	360	1591
5	1	1114	360	1592
5	1	1114	360	1593
5	1	1114	360	1594
5	1	1114	360	1595
5	1	1114	360	1596
5	1	1114	360	1597
5	1	1114	360	1598
5	1	1114	360	1599
5	1	1114	360	1600
5	1	1114	360	1601
5	1	1114	360	1602
5	1	1114	360	1603
5	1	1114	360	1604
5	1	1114	360	1605
5	1	1114	360	1606
5	1	1114	360	1607
5	1	1114	360	1608
5	1	1114	360	1609
5	1	1114	360	1610
5	1	1114	360	1611
5	1	1114	360	1612
5	1	1114	360	1613
5	1	1114	360	1614
5	1	1114	360	1615
5	1	1114	360	1616
5	1	1114	360	1617
5	1	1114	360	1618
5	1	1114	360	1619
5	1	1114	360	1620
5	1	1114	360	1621
5	1	1114	360	1622
5	1	1114	360	1623
5	1	1114	360	1624
5	1	1114	360	1625
5	1	1114	360	1626
5	1	1114	360	1627
5	1	1114	360	1628
5	1	1114	360	1629
5	1	1114	360	1630
5	1	1114	360	1631
5	1	1114	360	1632
5	1	1114	360	1633
5	1	1114	360	1634
5	1	1114	360	1635
5	1	1114	360	1636
5	1	1114	360	1637
5	1	1114	360	1638
5	1	1114	360	1639
5	1	1114	360	1640
5	1	1114	360	1641
5	1	1114	360	1642
5	1	1114	360	1643
5	1	1114	360	1644
5	1	1114	360	1645
5	1	1114	360	1646
5	1	1114	360	1647
5	1	1114	360	1648
5	1	1114	360	1649
5	1	1114	360	1650
5	1	1114	360	1651
5	1	1114	360	1652
5	1	1114	360	1653
5	1	1114	360	1654
5	1	1114	360	1655
5	1	1114	360	1656
5	1	1114	360	1657
5	1	1114	360	1658
5	1	1114	360	1659
5	1	1114	360	1660
5	1	1114	360	1661
5	1	1114	360	1662
5	1	1114	360	1663
5	1	1114	360	1664
5	1	1114	360	1665
5	1	1114	360	1666
5	1	1114	360	1667
5	1	1114	360	1668
5	1	1114	360	1669
5	1	1114	360	1670
5	1	1114	360	1671
5	1	1114	360	1672
5	1	1114	360	1673
5	1	1114	360	1674
5	1	1114	360	1675
5	1	1114	360	1676
5	1	1114	360	1677
5	1	1114	360	1678
5	1	1114	360	1679
5	1	1114	360	1680
5	1	1114	360	1681
5	1	1114	360	1682
5	1	1114	360	1683
5	1	1114	360	1684
5	1	1114	360	1685
5	1	1114	360	1686
5	1	1114	360	1687
5	1	1114	360	1688
5	1	1114	360	1689
5	1	1114	360	1690
5	1	1114	360	1691
5	1	1114	360	1692
5	1	1114	360	1693
5	1	1114	360	1694
5	1	1114	360	1695
5	1	1114	360	1696
5	1	1114	360	1697
5	1	1114	360	1698
5	1	1114	360	1699
5	1	1114	360	1700
5	1	1114	360	1701
5	1	1114	360	1702
5	1	1114	360	1703
5	1	1114	360	1704
5	1	1114	360	1705
5	1	1114	360	1706
5	1	1114	360	1707
5	1	1114	360	1708
5	1	1114	360	1709
5	1	1114	360	1710
5	1	1114	360	1711
5	1	1114	360	1712
5	1	1114	360	1713
5	1	1114	360	1714
5	1	1114	360	1715
5	1	1114	360	1716
5	1	1114	360	1717
5	1	1114	360	1718
5	1	1114	360	1719
5	1	1114	360	1720
5	1	1114	360	1721
5	1	1114	360	1722
5	1	1114	360	1723
5	1	1114	360	1724
5	1	1114	360	1725
5	1	1114	360	1726
5	1	1114	360	1727
5	1	1114	360	1728
5	1	1114	360	1729
5	1	1114	360	1730
5	1	1114	360	1731
5	1	1114	360	1732
5	1	1114	360	1733
5	1	1114	360	1734
5	1	1114	360	1735
5	1	1113	360	1736
5	1	1113	360	1737
5	1	1113	360	1738
5	1	1113	360	1739
5	1	1113	360	1740
5	1	1113	360	1741
5	1	1113	360	1742
5	1	1113	360	1743
5	1	1113	360	1744
5	1	1113	360	1745
5	1	1113	360	1746
5	1	1113	360	1747
5	1	1113	360	1748
5	1	1113	360	1749
5	1	1113	360	1750
5	1	1113	360	1751
5	1	1113	360	1752
5	1	1113	360	1753
5	1	1113	360	1754
5	1	1113	360	1755
5	1	1113	360	1756
5	1	1113	360	1757
5	1	1113	360	1758
5	1	1113	360	1759
5	1	1113	360	1760
5	1	1113	360	1761
5	1	1113	360	1762
5	1	1113	360	1763
5	1	1113	360	1764
5	1	1113	360	1765
5	1	1113	360	1766
5	1	1113	360	1767
5	1	1113	360	1768
5	1	1113	360	1769
5	1	1113	360	1770
5	1	1113	360	1771
5	1	1113	360	1772
5	1	1113	360	1773
5	1	1113	360	1774
5	1	1113	360	1775
5	1	1113	360	1776
5	1	1113	360	1777
5	1	1113	360	1778
5	1	1113	360	1779
5	1	1113	360	1780
5	1	1113	360	1781
5	1	1113	360	1782
5	1	1113	360	1783
5	1	1113	360	1784
5	1	1113	360	1785
5	1	1113	360	1786
5	1	1113	360	1787
5	1	1113	360	1788
5	1	1113	360	1789
5	1	1113	360	1790
5	1	1113	360	1791
5	1	1113	360	1792
5	1	1113	360	1793
5	1	1113	360	1794
5	1	1113	360	1795
5	1	1113	360	1796
5	1	1113	360	1797
5	1	1113	360	1798
5	1	1113	360	1799
5	1	1112	360	1800
5	1	1112	360	1801
5	1	1112	360	1802
5	1	1112	360	1803
5	1	1112	360	1804
5	1	1112	360	1805
5	1	1112	360	1806
5	1	1112	360	1807
5	1	1112	360	1808
5	1	1112	360	1809
5	1	1112	360	1810
5	1	1112	360	1811
5	1	1112	360	1812
5	1	1112	360	1813
5	1	1112	360	1814
5	1	1112	360	1815
5	1	1112	360	1816
5	1	1112	360	1817
5	1	1112	360	1818
5	1	1112	360	1819
5	1	1112	360	1820
5	1	1112	360	1821
5	1	1112	360	1822
5	1	1112	360	1823
5	1	1111	360	1824
5	1	1111	360	1825
5	1	1111	360	1826
5	1	1111	360	1827
5	1	1111	360	1828
5	1	1111	360	1829
5	1	1111	360	1831
5	1	1110	360	1832
5	1	1110	360	1833
5	1	1110	360	1834
5	1	1110	360	1835
5	1	1110	360	1836
5	1	1110	360	1837
5	1	1110	360	1838
5	1	1110	360	1839
5	1	1106	360	1840
5	1	1106	360	1841
5	1	1106	360	1842
5	1	1106	360	1843
5	1	1106	360	1844
5	1	1106	360	1845
5	1	1106	360	1846
5	1	1106	360	1847
5	1	1102	360	1848
5	1	1102	360	1849
5	1	1102	360	1850
5	1	1102	360	1851
5	1	1102	360	1852
5	1	1102	360	1853
5	1	1102	360	1854
5	1	1102	360	1855
5	1	1102	360	1856
5	1	1102	360	1857
5	1	1102	360	1858
5	1	1099	360	1859
5	1	1099	360	1860
5	1	1099	360	1861
5	1	1099	360	1862
5	1	1099	360	1863
5	1	1092	360	1864
5	1	1092	360	1865
5	1	1092	360	1866
5	1	1092	360	1867
5	1	1092	360	1868
5	1	1092	360	1869
5	1	1092	360	1870
5	1	1092	360	1871
5	1	1084	360	1872
5	1	1084	360	1873
5	1	1084	360	1874
5	1	1084	360	1875
5	1	1084	360	1876
5	1	1084	360	1877
5	1	1084	360	1878
5	1	1084	360	1879
5	1	1074	359	1880
5	1	1074	359	1881
5	1	1074	359	1882
5	1	1074	359	1883
5	1	1074	359	1884
5	1	1074	359	1885
5	1	1074	359	1886
5	1	1074	359	1887
5	1	1066	358	1888
5	1	1066	358	1889
5	1	1066	358	1890
5	1	1066	358	1891
5	1	1066	358	1892
5	1	1066	358	1893
5	1	1066	358	1894
5	1	1066	358	1895
5	1	1058	358	1896
5	1	1058	358	1897
5	1	1058	358	1898
5	1	1058	358	1899
5	1	1058	358	1900
5	1	1058	358	1901
5	1	1058	358	1902
5	1	1058	358	1903
5	1	1052	357	1904
5	1	1052	357	1905
5	1	1052	357	1906
5	1	1052	357	1907
5	1	1052	357	1908
5	1	1052	357	1909
5	1	1052	357	1910
5	1	1052	357	1911
5	1	1045	357	1912
5	1	1045	357	1913
5	1	1045	357	1914
5	1	1045	357	1915
5	1	1045	357	1916
5	1	1045	357	1917
5	1	1045	357	1918
5	1	1045	357	1919
5	1	1039	356	1920
5	1	1039	356	1921
5	1	1039	356	1922
5	1	1039	356	1923
5	1	1039	356	1924
5	1	1039	356	1925
5	1	1039	356	1926
5	1	1039	356	1927
5	1	1039	356	1928
5	1	1032	355	1929
5	1	1032	355	1930
5	1	1032	355	1931
5	1	1032	355	1932
5	1	1032	355	1933
5	1	1032	355	1934
5	1	1032	355	1935
5	1	1028	355	1936
5	1	1028	355	1937
5	1	1028	355	1938
5	1	1028	355	1939
5	1	1028	355	1940
5	1	1028	355	1941
5	1	1028	355	1942
5	1	1028	355	1943
5	1	1024	355	1944
5	1	1024	355	1945
5	1	1024	355	1946
5	1	1024	355	1947
5	1	1024	355	1948
5	1	1024	355	1949
5	1	1024	355	1950
5	1	1024	355	1951
5	1	1022	355	1952
5	1	1022	355	1953
5	1	1022	355	1954
5	1	1022	355	1955
5	1	1022	355	1956
5	1	1022	355	1957
5	1	1022	355	1958
5	1	1022	355	1959
5	1	1019	355	1960
5	1	1019	355	1961
5	1	1019	355	1962
5	1	1019	355	1963
5	1	1019	355	1964
5	1	1019	355	1965
5	1	1019	355	1966
5	1	1019	355	1967
5	1	1017	355	1968
5	1	1017	355	1969
5	1	1017	355	1970
5	1	1017	355	1971
5	1	1017	355	1972
5	1	1017	355	1973
5	1	1017	355	1974
5	1	1017	355	1975
5	1	1015	355	1976
5	1	1015	355	1977
5	1	1015	355	1978
5	1	1015	355	1979
5	1	1015	355	1980
5	1	1015	355	1981
5	1	1015	355	1982
5	1	1015	355	1983
5	1	1014	355	1984
5	1	1014	355	1985
5	1	1014	355	1986
5	1	1014	355	1987
5	1	1014	355	1988
5	1	1014	355	1989
5	1	1014	355	1990
5	1	1014	355	1991
5	1	1012	355	1992
5	1	1012	355	1993
5	1	1012	355	1994
5	1	1012	355	1995
5	1	1012	355	1996
5	1	1012	355	1997
5	1	1012	355	1998
5	1	1012	355	1999
5	1	1010	355	2000
5	1	1010	355	2001
[truncated: 110,989 more rows]
