# Supplementary material for: Quantifying gaze and mouse interactions on spatial visual interfaces with a new movement analytics methodology
Source: PLoS One. 2017 Aug 4;12(8):e0181818. doi: 10.1371/journal.pone.0181818 (PMC5544210; doi:10.1371/journal.pone.0181818)
Supplement: S1 Data — (ZIP) [file pone.0181818.s002.zip › Task_6_EyeTrajectories.csv]

TaskNo	PartNo	GazePointX	GazePointY	Time
6	1	1185	407	0
6	1	1183	407	4
6	1	1184	406	7
6	1	1181	409	10
6	1	1187	409	14
6	1	1182	410	17
6	1	1185	409	20
6	1	1184	407	24
6	1	1186	408	27
6	1	1186	407	30
6	1	1183	408	34
6	1	1176	406	37
6	1	1161	404	40
6	1	1133	412	44
6	1	1105	407	47
6	1	1076	404	50
6	1	1056	400	54
6	1	1041	405	57
6	1	1034	412	60
6	1	1043	408	64
6	1	1054	406	67
6	1	1058	401	70
6	1	1058	412	74
6	1	1054	406	77
6	1	1051	404	80
6	1	1052	410	84
6	1	1057	402	87
6	1	1054	407	90
6	1	1052	406	94
6	1	1056	411	97
6	1	1052	406	100
6	1	1051	412	104
6	1	1053	402	107
6	1	1056	410	110
6	1	1050	408	114
6	1	1050	407	117
6	1	1052	415	120
6	1	1056	401	124
6	1	1055	405	127
6	1	1050	410	130
6	1	1055	406	134
6	1	1065	403	137
6	1	1085	405	140
6	1	1109	407	144
6	1	1131	412	147
6	1	1154	406	150
6	1	1165	413	154
6	1	1165	412	157
6	1	1156	408	160
6	1	1149	403	164
6	1	1146	409	167
6	1	1149	411	170
6	1	1147	410	174
6	1	1151	405	177
6	1	1147	398	180
6	1	1152	410	184
6	1	1152	404	187
6	1	1150	403	190
6	1	1150	408	194
6	1	1154	401	197
6	1	1148	400	200
6	1	1152	405	204
6	1	1148	411	207
6	1	1149	406	210
6	1	1150	409	214
6	1	1151	400	217
6	1	1151	406	220
6	1	1151	406	224
6	1	1151	406	227
6	1	1148	406	230
6	1	1151	410	234
6	1	1150	407	237
6	1	1148	410	240
6	1	1148	404	244
6	1	1144	406	247
6	1	1148	402	250
6	1	1149	405	254
6	1	1147	403	257
6	1	1146	402	260
6	1	1149	401	264
6	1	1149	401	267
6	1	1147	399	270
6	1	1145	402	274
6	1	1146	408	277
6	1	1145	410	280
6	1	1143	411	284
6	1	1145	405	287
6	1	1144	409	290
6	1	1146	412	294
6	1	1145	405	297
6	1	1144	409	300
6	1	1146	411	304
6	1	1148	410	307
6	1	1142	419	310
6	1	1143	410	314
6	1	1146	410	317
6	1	1146	408	320
6	1	1141	412	324
6	1	1143	412	327
6	1	1142	412	330
6	1	1137	410	334
6	1	1134	411	337
6	1	1135	406	340
6	1	1134	413	344
6	1	1137	405	347
6	1	1132	408	350
6	1	1133	406	354
6	1	1134	405	357
6	1	1130	410	360
6	1	1131	408	364
6	1	1128	411	367
6	1	1127	406	370
6	1	1129	409	374
6	1	1127	411	377
6	1	1125	414	380
6	1	1125	415	384
6	1	1127	414	387
6	1	1124	415	390
6	1	1126	412	394
6	1	1124	408	397
6	1	1122	408	400
6	1	1125	410	404
6	1	1122	408	407
6	1	1119	413	410
6	1	1118	411	414
6	1	1117	413	417
6	1	1117	409	420
6	1	1114	410	424
6	1	1117	411	427
6	1	1115	413	430
6	1	1113	414	434
6	1	1111	409	437
6	1	1112	411	440
6	1	1110	405	444
6	1	1107	407	447
6	1	1107	411	450
6	1	1107	412	454
6	1	1105	408	457
6	1	1106	406	460
6	1	1105	409	464
6	1	1103	407	467
6	1	1104	406	470
6	1	1099	415	474
6	1	1101	407	477
6	1	1097	409	480
6	1	1100	407	484
6	1	1097	411	487
6	1	1098	413	490
6	1	1094	410	494
6	1	1100	407	497
6	1	1096	411	500
6	1	1096	411	504
6	1	1096	410	507
6	1	1096	408	510
6	1	1093	415	514
6	1	1090	408	517
6	1	1092	415	520
6	1	1090	411	524
6	1	1089	417	527
6	1	1089	413	530
6	1	1092	410	534
6	1	1089	413	537
6	1	1090	411	540
6	1	1085	409	544
6	1	1085	403	547
6	1	1084	412	550
6	1	1086	408	554
6	1	1084	408	557
6	1	1080	405	560
6	1	1084	407	564
6	1	1081	409	567
6	1	1079	407	570
6	1	1076	416	574
6	1	1077	412	577
6	1	1074	415	580
6	1	1078	409	584
6	1	1074	413	587
6	1	1072	408	590
6	1	1071	406	594
6	1	1071	409	597
6	1	1072	410	600
6	1	1070	408	604
6	1	1068	406	607
6	1	1069	411	610
6	1	1071	407	614
6	1	1065	412	617
6	1	1066	409	620
6	1	1065	409	624
6	1	1064	409	627
6	1	1065	412	630
6	1	1061	406	634
6	1	1060	409	637
6	1	1061	403	640
6	1	1058	404	644
6	1	1057	407	647
6	1	1054	408	650
6	1	1053	409	654
6	1	1053	409	657
6	1	1052	402	660
6	1	1049	403	664
6	1	1047	403	667
6	1	1044	408	670
6	1	1044	405	674
6	1	1042	410	677
6	1	1045	407	680
6	1	1044	411	684
6	1	1046	417	687
6	1	1040	416	690
6	1	1036	411	694
6	1	1039	405	697
6	1	1037	410	700
6	1	1038	405	704
6	1	1036	406	707
6	1	1034	407	710
6	1	1031	413	714
6	1	1033	402	717
6	1	1035	406	720
6	1	1031	412	724
6	1	1030	408	727
6	1	1029	406	730
6	1	1033	410	734
6	1	1029	409	737
6	1	1030	412	740
6	1	1030	409	744
6	1	1029	409	747
6	1	1026	407	750
6	1	1026	405	754
6	1	1023	401	757
6	1	1022	403	760
6	1	1021	407	764
6	1	1021	410	767
6	1	1020	413	770
6	1	1020	405	774
6	1	1017	405	777
6	1	1014	403	780
6	1	1015	400	784
6	1	1011	404	787
6	1	1014	405	790
6	1	1008	410	794
6	1	1009	406	797
6	1	1009	407	800
6	1	1007	405	804
6	1	1005	403	807
6	1	1003	408	810
6	1	1004	402	814
6	1	1001	405	817
6	1	998	403	820
6	1	999	403	824
6	1	996	403	827
6	1	996	418	830
6	1	995	400	834
6	1	992	405	837
6	1	991	399	840
6	1	986	401	844
6	1	990	399	847
6	1	988	391	850
6	1	988	393	854
6	1	987	403	857
6	1	982	406	860
6	1	985	405	864
6	1	984	407	867
6	1	982	405	870
6	1	979	405	874
6	1	979	406	877
6	1	977	403	880
6	1	973	398	884
6	1	973	404	887
6	1	973	401	890
6	1	974	401	894
6	1	970	400	897
6	1	969	401	900
6	1	965	398	904
6	1	964	403	907
6	1	964	397	910
6	1	964	398	914
6	1	961	400	917
6	1	958	403	920
6	1	959	405	924
6	1	954	401	927
6	1	953	401	930
6	1	952	405	934
6	1	942	406	937
6	1	927	412	940
6	1	914	407	944
6	1	897	413	947
6	1	895	408	950
6	1	895	404	954
6	1	895	411	957
6	1	899	408	960
6	1	897	400	964
6	1	898	408	967
6	1	899	405	970
6	1	893	408	974
6	1	894	407	977
6	1	891	409	980
6	1	890	401	984
6	1	893	402	987
6	1	890	406	990
6	1	886	408	994
6	1	884	406	997
6	1	888	405	1000
6	1	887	405	1004
6	1	885	404	1007
6	1	883	405	1010
6	1	879	403	1014
6	1	882	403	1017
6	1	882	404	1020
6	1	878	404	1024
6	1	879	407	1027
6	1	875	404	1030
6	1	877	404	1034
6	1	879	409	1037
6	1	875	406	1040
6	1	874	405	1044
6	1	873	411	1047
6	1	871	406	1050
6	1	872	407	1054
6	1	869	401	1057
6	1	868	405	1060
6	1	865	404	1064
6	1	871	408	1067
6	1	867	409	1070
6	1	865	410	1074
6	1	863	408	1077
6	1	862	405	1080
6	1	864	404	1084
6	1	858	407	1087
6	1	860	407	1090
6	1	858	409	1094
6	1	855	406	1097
6	1	855	406	1100
6	1	855	413	1104
6	1	854	415	1107
6	1	856	415	1110
6	1	854	403	1114
6	1	850	407	1117
6	1	851	414	1120
6	1	853	410	1124
6	1	852	408	1127
6	1	848	406	1130
6	1	847	407	1134
6	1	848	418	1137
6	1	847	410	1140
6	1	847	413	1144
6	1	847	410	1147
6	1	842	407	1150
6	1	844	412	1154
6	1	845	412	1157
6	1	839	414	1160
6	1	839	406	1164
6	1	842	411	1167
6	1	837	403	1170
6	1	838	414	1174
6	1	838	414	1177
6	1	837	400	1180
6	1	836	407	1184
6	1	832	414	1187
6	1	832	409	1190
6	1	828	412	1194
6	1	829	405	1197
6	1	831	407	1200
6	1	828	405	1204
6	1	827	413	1207
6	1	828	411	1210
6	1	824	410	1214
6	1	822	415	1217
6	1	819	410	1220
6	1	821	410	1224
6	1	818	405	1227
6	1	819	405	1230
6	1	814	404	1234
6	1	817	409	1237
6	1	812	409	1240
6	1	808	410	1244
6	1	793	413	1247
6	1	772	410	1250
6	1	758	416	1254
6	1	746	417	1257
6	1	748	415	1260
6	1	753	407	1264
6	1	756	415	1267
6	1	754	414	1270
6	1	755	405	1274
6	1	756	414	1277
6	1	754	412	1280
6	1	752	414	1284
6	1	752	412	1287
6	1	752	417	1290
6	1	749	416	1294
6	1	749	417	1297
6	1	750	421	1300
6	1	751	408	1304
6	1	745	410	1307
6	1	746	414	1310
6	1	749	418	1314
6	1	747	417	1317
6	1	745	416	1320
6	1	745	421	1324
6	1	746	416	1327
6	1	747	418	1330
6	1	744	413	1334
6	1	744	415	1337
6	1	743	412	1340
6	1	745	415	1344
6	1	743	411	1347
6	1	742	410	1350
6	1	745	413	1354
6	1	746	416	1357
6	1	746	410	1360
6	1	743	413	1364
6	1	743	418	1367
6	1	741	407	1370
6	1	744	414	1374
6	1	742	415	1377
6	1	745	417	1380
6	1	741	412	1384
6	1	741	412	1387
6	1	741	418	1390
6	1	741	411	1393
6	1	741	411	1397
6	1	739	411	1400
6	1	737	409	1404
6	1	743	410	1407
6	1	740	410	1410
6	1	741	411	1414
6	1	739	413	1417
6	1	738	411	1420
6	1	742	411	1423
6	1	739	408	1427
6	1	738	412	1430
6	1	738	419	1434
6	1	740	412	1437
6	1	739	415	1440
6	1	738	413	1444
6	1	738	417	1447
6	1	738	415	1450
6	1	736	413	1453
6	1	740	416	1457
6	1	738	415	1460
6	1	736	411	1463
6	1	737	415	1467
6	1	736	412	1470
6	1	737	413	1474
6	1	735	419	1477
6	1	733	415	1480
6	1	737	409	1483
6	1	738	411	1487
6	1	735	414	1490
6	1	736	416	1493
6	1	733	410	1497
6	1	734	419	1500
6	1	735	414	1504
6	1	734	413	1507
6	1	734	414	1510
6	1	734	412	1514
6	1	734	413	1517
6	1	734	414	1520
6	1	736	413	1524
6	1	735	418	1527
6	1	734	409	1530
6	1	735	423	1533
6	1	737	415	1537
6	1	734	423	1540
6	1	734	423	1544
6	1	732	413	1547
6	1	734	417	1550
6	1	736	418	1553
6	1	734	410	1557
6	1	736	408	1560
6	1	735	407	1563
6	1	734	409	1567
6	1	735	408	1570
6	1	734	416	1574
6	1	736	418	1577
6	1	736	414	1580
6	1	733	412	1584
6	1	734	413	1587
6	1	734	412	1590
6	1	733	414	1593
6	1	737	418	1597
6	1	736	413	1600
6	1	735	420	1603
6	1	733	415	1607
6	1	735	413	1610
6	1	733	416	1614
6	1	736	414	1617
6	1	735	411	1620
6	1	735	415	1623
6	1	735	416	1627
6	1	733	418	1630
6	1	735	410	1633
6	1	736	414	1637
6	1	735	415	1640
6	1	736	418	1644
6	1	732	413	1647
6	1	736	417	1650
6	1	734	417	1653
6	1	726	413	1657
6	1	735	420	1660
6	1	732	415	1663
6	1	732	419	1667
6	1	731	415	1670
6	1	733	412	1673
6	1	732	410	1677
6	1	733	418	1680
6	1	736	412	1683
6	1	737	418	1687
6	1	735	416	1690
6	1	736	417	1693
6	1	730	413	1697
6	1	733	410	1700
6	1	731	410	1703
6	1	733	415	1707
6	1	734	415	1710
6	1	733	415	1714
6	1	734	421	1717
6	1	732	416	1720
6	1	729	417	1723
6	1	732	419	1727
6	1	733	418	1730
6	1	733	417	1733
6	1	732	419	1737
6	1	730	423	1740
6	1	730	420	1744
6	1	733	415	1747
6	1	730	413	1750
6	1	732	423	1753
6	1	733	417	1757
6	1	730	416	1760
6	1	732	416	1763
6	1	731	418	1767
6	1	733	417	1770
6	1	730	411	1773
6	1	731	419	1777
6	1	734	408	1780
6	1	730	414	1783
6	1	733	414	1787
6	1	728	413	1790
6	1	731	414	1793
6	1	734	418	1797
6	1	731	418	1800
6	1	729	410	1803
6	1	731	416	1807
6	1	732	414	1810
6	1	730	412	1813
6	1	730	417	1817
6	1	732	416	1820
6	1	731	414	1823
6	1	733	418	1827
6	1	730	413	1830
6	1	734	416	1833
6	1	732	415	1837
6	1	730	421	1840
6	1	729	419	1843
6	1	728	428	1847
6	1	734	433	1850
6	1	730	429	1853
6	1	731	436	1857
6	1	732	444	1860
6	1	734	442	1863
6	1	736	441	1867
6	1	732	437	1870
6	1	730	438	1873
6	1	733	434	1877
6	1	732	440	1880
6	1	731	438	1883
6	1	731	434	1887
6	1	733	438	1890
6	1	734	431	1893
6	1	731	434	1897
6	1	734	434	1900
6	1	735	436	1903
6	1	731	434	1907
6	1	735	430	1910
6	1	736	433	1913
6	1	734	433	1917
6	1	735	435	1920
6	1	732	443	1923
6	1	734	440	1927
6	1	731	437	1930
6	1	734	430	1933
6	1	731	428	1937
6	1	732	436	1940
6	1	731	437	1943
6	1	730	431	1947
6	1	732	433	1950
6	1	733	433	1953
6	1	734	430	1957
6	1	737	434	1960
6	1	734	436	1963
6	1	731	435	1967
6	1	732	434	1970
6	1	733	430	1973
6	1	735	434	1977
6	1	734	439	1980
6	1	739	444	1983
6	1	734	441	1987
6	1	731	434	1990
6	1	734	444	1993
6	1	736	438	1997
6	1	738	438	2000
6	1	734	427	2003
6	1	737	437	2007
6	1	734	431	2010
6	1	731	433	2013
6	1	736	436	2017
6	1	734	433	2020
6	1	733	433	2023
6	1	732	436	2027
6	1	733	433	2030
6	1	734	437	2033
6	1	731	441	2037
6	1	732	443	2040
6	1	732	439	2043
6	1	731	439	2047
6	1	732	441	2050
6	1	732	442	2053
6	1	732	440	2057
6	1	732	441	2060
6	1	734	445	2063
6	1	732	454	2067
6	1	721	466	2070
6	1	716	490	2073
6	1	714	506	2077
6	1	713	525	2080
6	1	714	536	2083
6	1	720	549	2087
6	1	715	538	2090
6	1	719	534	2093
6	1	722	531	2097
6	1	718	523	2100
6	1	717	522	2103
6	1	720	524	2107
6	1	720	529	2110
6	1	722	530	2113
6	1	721	529	2117
6	1	718	535	2120
6	1	720	530	2123
6	1	720	525	2127
6	1	718	527	2130
6	1	720	527	2133
6	1	720	523	2137
6	1	721	527	2140
6	1	721	527	2143
6	1	720	535	2147
6	1	718	525	2150
6	1	715	528	2153
6	1	716	528	2157
6	1	720	528	2160
6	1	722	538	2163
6	1	719	530	2167
6	1	723	530	2170
6	1	718	532	2173
6	1	720	535	2177
6	1	716	534	2180
6	1	717	529	2183
6	1	716	535	2187
6	1	721	532	2190
6	1	721	531	2193
6	1	717	531	2197
6	1	721	528	2200
6	1	722	530	2203
6	1	718	533	2207
6	1	719	529	2210
6	1	719	533	2213
6	1	720	539	2217
6	1	717	539	2220
6	1	719	534	2223
6	1	721	539	2227
6	1	721	538	2230
6	1	721	537	2233
6	1	722	535	2237
6	1	721	534	2240
6	1	719	535	2243
6	1	720	535	2247
6	1	718	534	2250
6	1	721	534	2253
6	1	722	535	2257
6	1	723	536	2260
6	1	718	533	2263
6	1	721	534	2267
6	1	721	538	2270
6	1	724	534	2273
6	1	722	532	2277
6	1	721	531	2280
6	1	722	536	2283
6	1	723	534	2287
6	1	719	536	2290
6	1	719	538	2293
6	1	721	536	2297
6	1	722	542	2300
6	1	720	532	2303
6	1	721	544	2307
6	1	719	537	2310
6	1	722	543	2313
6	1	721	538	2317
6	1	720	540	2320
6	1	722	538	2323
6	1	722	533	2327
6	1	727	524	2330
6	1	724	509	2333
6	1	728	510	2337
6	1	730	505	2340
6	1	728	499	2343
6	1	727	505	2347
6	1	728	500	2350
6	1	728	506	2353
6	1	726	503	2357
6	1	729	505	2360
6	1	725	504	2363
6	1	728	501	2367
6	1	727	505	2370
6	1	724	505	2373
6	1	727	510	2377
6	1	721	501	2380
6	1	725	506	2383
6	1	726	503	2387
6	1	725	510	2390
6	1	724	505	2393
6	1	727	509	2397
6	1	727	507	2400
6	1	727	515	2403
6	1	726	515	2407
6	1	728	511	2410
6	1	727	510	2413
6	1	728	511	2417
6	1	732	510	2420
6	1	732	509	2423
6	1	728	509	2427
6	1	726	514	2430
6	1	726	511	2433
6	1	725	509	2437
6	1	726	510	2440
6	1	727	511	2443
6	1	725	504	2447
6	1	728	511	2450
6	1	729	513	2453
6	1	727	509	2457
6	1	726	518	2460
6	1	729	510	2463
6	1	730	517	2467
6	1	727	508	2470
6	1	727	511	2473
6	1	729	513	2477
6	1	727	511	2480
6	1	726	515	2483
6	1	728	513	2487
6	1	728	514	2490
6	1	727	514	2493
6	1	728	510	2497
6	1	729	521	2500
6	1	729	514	2503
6	1	729	518	2507
6	1	728	518	2510
6	1	729	522	2513
6	1	724	516	2517
6	1	728	515	2520
6	1	730	521	2523
6	1	730	510	2527
6	1	728	513	2530
6	1	731	514	2533
6	1	726	516	2537
6	1	727	517	2540
6	1	726	519	2543
6	1	731	528	2547
6	1	729	523	2550
6	1	731	532	2553
6	1	729	545	2557
6	1	729	564	2560
6	1	725	581	2563
6	1	733	602	2567
6	1	728	612	2570
6	1	735	623	2573
6	1	730	628	2577
6	1	733	626	2580
6	1	735	625	2583
6	1	731	619	2587
6	1	731	609	2590
6	1	731	611	2593
6	1	734	615	2597
6	1	736	621	2600
6	1	733	612	2603
6	1	736	619	2607
6	1	736	622	2610
6	1	738	618	2613
6	1	736	620	2617
6	1	739	619	2620
6	1	738	614	2623
6	1	735	619	2627
6	1	740	619	2630
6	1	739	627	2633
6	1	735	620	2637
6	1	736	624	2640
6	1	739	620	2643
6	1	736	615	2647
6	1	735	615	2650
6	1	734	621	2653
6	1	736	621	2657
6	1	732	621	2660
6	1	740	622	2663
6	1	741	621	2667
6	1	733	618	2670
6	1	737	620	2673
6	1	738	623	2677
6	1	739	618	2680
6	1	741	624	2683
6	1	739	621	2687
6	1	736	621	2690
6	1	735	628	2693
6	1	732	619	2697
6	1	733	619	2700
6	1	733	621	2703
6	1	740	626	2707
6	1	736	622	2710
6	1	735	624	2713
6	1	740	629	2717
6	1	738	624	2720
6	1	737	618	2723
6	1	738	623	2727
6	1	736	613	2730
6	1	735	622	2733
6	1	732	621	2737
6	1	731	616	2740
6	1	733	620	2743
6	1	735	624	2747
6	1	729	623	2750
6	1	734	619	2753
6	1	734	620	2757
6	1	733	627	2760
6	1	737	623	2763
6	1	738	624	2767
6	1	735	637	2770
6	1	737	630	2773
6	1	738	624	2777
6	1	735	626	2780
6	1	738	626	2783
6	1	734	626	2787
6	1	736	621	2790
6	1	732	626	2793
6	1	735	624	2797
6	1	735	628	2800
6	1	735	620	2803
6	1	733	624	2807
6	1	738	626	2810
6	1	734	629	2813
6	1	736	630	2817
6	1	736	627	2820
6	1	736	628	2823
6	1	734	629	2827
6	1	734	626	2830
6	1	736	627	2833
6	1	738	623	2837
6	1	735	626	2840
6	1	734	627	2843
6	1	736	621	2847
6	1	732	624	2850
6	1	735	628	2853
6	1	735	627	2857
6	1	737	633	2860
6	1	732	628	2863
6	1	736	631	2867
6	1	736	629	2870
6	1	740	626	2873
6	1	740	621	2877
6	1	737	628	2880
6	1	735	623	2883
6	1	734	623	2887
6	1	736	622	2890
6	1	733	626	2893
6	1	732	626	2897
6	1	734	623	2900
6	1	735	625	2903
6	1	736	623	2907
6	1	734	620	2910
6	1	733	619	2913
6	1	735	627	2917
6	1	733	622	2920
6	1	736	628	2923
6	1	738	630	2927
6	1	734	627	2930
6	1	736	621	2933
6	1	737	623	2937
6	1	737	625	2940
6	1	733	620	2943
6	1	733	626	2947
6	1	735	631	2950
6	1	732	627	2953
6	1	734	624	2957
6	1	737	626	2960
6	1	737	625	2963
6	1	734	627	2967
6	1	739	624	2970
6	1	734	623	2973
6	1	737	624	2977
6	1	733	634	2980
6	1	732	632	2983
6	1	732	631	2987
6	1	733	641	2990
6	1	732	644	2993
6	1	733	655	2997
6	1	731	666	3000
6	1	728	678	3003
6	1	726	682	3007
6	1	726	682	3010
6	1	726	684	3013
6	1	728	687	3017
6	1	728	686	3020
6	1	731	683	3023
6	1	729	674	3027
6	1	732	686	3030
6	1	728	684	3033
6	1	726	686	3037
6	1	729	686	3040
6	1	728	679	3043
6	1	725	687	3047
6	1	729	688	3050
6	1	728	685	3053
6	1	725	687	3057
6	1	728	685	3060
6	1	727	682	3063
6	1	730	678	3067
6	1	729	681	3070
6	1	729	686	3073
6	1	727	685	3077
6	1	727	681	3080
6	1	728	686	3083
6	1	726	687	3087
6	1	728	687	3090
6	1	725	682	3093
6	1	727	685	3097
6	1	727	687	3100
6	1	730	685	3103
6	1	726	685	3107
6	1	726	682	3110
6	1	727	687	3113
6	1	722	689	3117
6	1	725	684	3120
6	1	728	687	3123
6	1	726	688	3127
6	1	729	685	3130
6	1	729	686	3133
6	1	727	689	3137
6	1	728	684	3140
6	1	727	684	3143
6	1	729	688	3147
6	1	728	686	3150
6	1	729	694	3153
6	1	733	691	3157
6	1	727	689	3160
6	1	729	689	3163
6	1	730	685	3167
6	1	729	686	3170
6	1	730	687	3173
6	1	725	686	3177
6	1	728	681	3180
6	1	728	685	3183
6	1	731	687	3187
6	1	730	683	3190
6	1	727	687	3193
6	1	727	686	3197
6	1	724	686	3200
6	1	725	688	3203
6	1	727	683	3206
6	1	728	686	3210
6	1	728	688	3213
6	1	728	686	3217
6	1	725	684	3220
6	1	725	684	3223
6	1	727	688	3227
6	1	728	688	3230
6	1	726	686	3233
6	1	728	686	3237
6	1	725	684	3240
6	1	728	682	3243
6	1	728	683	3246
6	1	725	684	3250
6	1	726	682	3253
6	1	727	685	3257
6	1	727	681	3260
6	1	726	686	3263
6	1	729	685	3267
6	1	731	685	3270
6	1	731	689	3273
6	1	728	683	3276
6	1	728	686	3280
6	1	725	687	3283
6	1	728	685	3287
6	1	730	681	3290
6	1	732	687	3293
6	1	730	686	3297
6	1	726	684	3300
6	1	729	683	3303
6	1	728	687	3306
6	1	731	685	3310
6	1	728	685	3313
6	1	730	687	3316
6	1	731	688	3320
6	1	723	689	3323
6	1	727	687	3327
6	1	726	693	3330
6	1	729	692	3333
6	1	727	686	3336
6	1	731	691	3340
6	1	730	688	3343
6	1	730	687	3346
6	1	730	689	3350
6	1	732	686	3353
6	1	731	685	3357
6	1	729	692	3360
6	1	731	691	3363
6	1	728	689	3366
6	1	728	688	3370
6	1	727	688	3373
6	1	733	684	3376
6	1	729	688	3380
6	1	729	691	3383
6	1	731	684	3387
6	1	729	689	3390
6	1	727	689	3393
6	1	729	686	3397
6	1	729	694	3400
6	1	729	686	3403
6	1	729	689	3406
6	1	730	686	3410
6	1	730	686	3413
6	1	727	687	3416
6	1	728	688	3420
6	1	732	683	3423
6	1	731	684	3427
6	1	729	685	3430
6	1	730	685	3433
6	1	729	690	3436
6	1	728	689	3440
6	1	731	686	3443
6	1	729	684	3446
6	1	726	689	3450
6	1	733	683	3453
6	1	733	687	3457
6	1	728	684	3460
6	1	731	686	3463
6	1	728	685	3466
6	1	732	684	3470
6	1	728	681	3473
6	1	728	696	3476
6	1	725	691	3480
6	1	727	699	3483
6	1	728	704	3486
6	1	728	707	3490
6	1	729	707	3493
6	1	733	704	3496
6	1	725	697	3500
6	1	731	703	3503
6	1	726	701	3506
6	1	727	702	3510
6	1	731	696	3513
6	1	731	707	3516
6	1	730	701	3520
6	1	732	700	3523
6	1	728	704	3527
6	1	729	699	3530
6	1	730	699	3533
6	1	727	703	3536
6	1	730	698	3540
6	1	730	699	3543
6	1	730	703	3546
6	1	729	699	3550
6	1	728	702	3553
6	1	727	699	3556
6	1	729	702	3560
6	1	729	697	3563
6	1	728	698	3566
6	1	728	699	3570
6	1	729	695	3573
6	1	727	700	3576
6	1	732	704	3580
6	1	730	694	3583
6	1	730	705	3586
6	1	730	695	3590
6	1	728	699	3593
6	1	727	696	3596
6	1	729	703	3600
6	1	731	705	3603
6	1	729	696	3606
6	1	731	700	3610
6	1	729	702	3613
6	1	731	697	3616
6	1	727	697	3620
6	1	730	705	3623
6	1	729	709	3626
6	1	725	704	3630
6	1	729	705	3633
6	1	726	704	3636
6	1	730	700	3640
6	1	727	703	3643
6	1	729	694	3646
6	1	727	698	3650
6	1	727	701	3653
6	1	729	699	3656
6	1	731	701	3660
6	1	728	711	3663
6	1	730	697	3666
6	1	726	705	3670
6	1	725	702	3673
6	1	726	697	3676
6	1	723	698	3680
6	1	724	699	3683
6	1	724	702	3686
6	1	724	704	3690
6	1	725	704	3693
6	1	725	699	3696
6	1	726	698	3700
6	1	727	691	3703
6	1	728	695	3706
6	1	730	695	3710
6	1	728	691	3713
6	1	728	694	3716
6	1	726	696	3720
6	1	727	699	3723
6	1	726	704	3726
6	1	724	702	3730
6	1	725	703	3733
6	1	726	703	3736
6	1	728	698	3740
6	1	727	698	3743
6	1	727	697	3746
6	1	725	696	3750
6	1	730	699	3753
6	1	732	696	3756
6	1	728	699	3760
6	1	728	698	3763
6	1	724	697	3766
6	1	723	691	3770
6	1	727	697	3773
6	1	725	700	3776
6	1	723	701	3780
6	1	723	703	3783
6	1	726	707	3786
6	1	725	695	3790
6	1	727	700	3793
6	1	728	696	3796
6	1	730	695	3800
6	1	733	698	3803
6	1	730	698	3806
6	1	729	696	3810
6	1	731	696	3813
6	1	727	701	3816
6	1	742	694	3820
6	1	758	703	3823
6	1	777	707	3826
6	1	799	709	3830
6	1	814	707	3833
6	1	815	710	3836
6	1	813	711	3840
6	1	803	711	3843
6	1	803	708	3846
6	1	800	716	3850
6	1	803	719	3853
6	1	802	713	3856
6	1	804	713	3860
6	1	803	705	3863
6	1	804	710	3866
6	1	809	699	3870
6	1	806	708	3873
6	1	806	706	3876
6	1	804	708	3880
6	1	804	714	3883
6	1	807	712	3886
6	1	805	707	3890
6	1	808	704	3893
6	1	808	706	3896
6	1	810	712	3900
6	1	810	711	3903
6	1	809	708	3906
6	1	808	708	3910
6	1	811	706	3913
6	1	808	703	3916
6	1	807	703	3920
6	1	809	705	3923
6	1	813	712	3926
6	1	813	704	3930
6	1	814	706	3933
6	1	816	711	3936
6	1	816	710	3940
6	1	814	709	3943
6	1	813	709	3946
6	1	815	710	3950
6	1	812	708	3953
6	1	815	711	3956
6	1	814	709	3960
6	1	816	703	3963
6	1	819	704	3966
6	1	821	705	3970
6	1	817	708	3973
6	1	819	704	3976
6	1	815	709	3980
6	1	821	710	3983
6	1	820	707	3986
6	1	816	708	3990
6	1	818	709	3993
6	1	823	705	3996
6	1	822	705	4000
6	1	823	711	4003
6	1	821	706	4006
6	1	821	703	4010
6	1	823	711	4013
6	1	823	706	4016
6	1	821	700	4020
6	1	825	701	4023
6	1	826	704	4026
6	1	827	706	4030
6	1	831	705	4033
6	1	826	702	4036
6	1	829	702	4040
6	1	824	704	4043
6	1	828	704	4046
6	1	829	704	4050
6	1	832	707	4053
6	1	834	708	4056
6	1	814	684	4060
6	1	831	707	4063
6	1	834	705	4066
6	1	834	707	4070
6	1	838	704	4073
6	1	837	705	4076
6	1	839	705	4080
6	1	842	705	4083
6	1	842	706	4086
6	1	840	707	4090
6	1	844	706	4093
6	1	843	711	4096
6	1	842	706	4100
6	1	847	704	4103
6	1	851	706	4106
6	1	852	707	4110
6	1	856	707	4113
6	1	856	704	4116
6	1	853	706	4120
6	1	852	707	4123
6	1	853	709	4126
6	1	858	709	4130
6	1	855	710	4133
6	1	859	709	4136
6	1	865	712	4140
6	1	864	707	4143
6	1	864	704	4146
6	1	867	697	4150
6	1	867	702	4153
6	1	866	703	4156
6	1	867	703	4160
6	1	870	699	4163
6	1	874	702	4166
6	1	890	705	4170
6	1	912	705	4173
6	1	947	705	4176
6	1	984	703	4180
6	1	1007	706	4183
6	1	1030	710	4186
6	1	1040	712	4190
6	1	1033	708	4193
6	1	1017	699	4196
6	1	1012	698	4200
6	1	1013	704	4203
6	1	1018	698	4206
6	1	1021	702	4210
6	1	1025	700	4213
6	1	1023	702	4216
6	1	1022	703	4220
6	1	1027	704	4223
6	1	1024	706	4226
6	1	1027	708	4230
6	1	1024	707	4233
6	1	1024	709	4236
6	1	1024	711	4240
6	1	1025	709	4243
6	1	1026	711	4246
6	1	1028	709	4250
6	1	1029	711	4253
6	1	1027	710	4256
6	1	1029	710	4260
6	1	1028	707	4263
6	1	1029	710	4266
6	1	1029	703	4270
6	1	1030	705	4273
6	1	1031	710	4276
6	1	1029	712	4280
6	1	1031	715	4283
6	1	1036	710	4286
6	1	1034	716	4290
6	1	1036	707	4293
6	1	1034	706	4296
6	1	1030	710	4300
6	1	1034	708	4303
6	1	1034	707	4306
6	1	1036	703	4310
6	1	1036	706	4313
6	1	1036	703	4316
6	1	1037	709	4320
6	1	1036	707	4323
6	1	1034	714	4326
6	1	1035	712	4330
6	1	1039	711	4333
6	1	1037	707	4336
6	1	1037	712	4340
6	1	1038	716	4343
6	1	1040	713	4346
6	1	1039	716	4350
6	1	1040	712	4353
6	1	1041	713	4356
6	1	1039	708	4360
6	1	1044	708	4363
6	1	1040	706	4366
6	1	1039	710	4370
6	1	1046	710	4373
6	1	1043	710	4376
6	1	1045	710	4380
6	1	1044	710	4383
6	1	1044	711	4386
6	1	1044	707	4390
6	1	1046	710	4393
6	1	1044	708	4396
6	1	1044	711	4400
6	1	1045	708	4403
6	1	1048	710	4406
6	1	1047	705	4410
6	1	1048	709	4413
6	1	1049	707	4416
6	1	1047	707	4420
6	1	1051	711	4423
6	1	1048	721	4426
6	1	1048	712	4430
6	1	1051	712	4433
6	1	1048	709	4436
6	1	1049	709	4440
6	1	1052	708	4443
6	1	1052	714	4446
6	1	1049	709	4450
6	1	1052	705	4453
6	1	1054	708	4456
6	1	1055	710	4460
6	1	1055	711	4463
6	1	1052	709	4466
6	1	1056	709	4470
6	1	1056	708	4473
6	1	1056	712	4476
6	1	1057	712	4480
6	1	1056	713	4483
6	1	1057	712	4486
6	1	1056	710	4490
6	1	1059	709	4493
6	1	1065	709	4496
6	1	1078	711	4500
6	1	1101	715	4503
6	1	1127	714	4506
6	1	1153	713	4510
6	1	1170	712	4513
6	1	1180	704	4516
6	1	1183	707	4520
6	1	1179	701	4523
6	1	1170	705	4526
6	1	1170	708	4530
6	1	1165	715	4533
6	1	1171	713	4536
6	1	1171	706	4540
6	1	1171	708	4543
6	1	1171	707	4546
6	1	1169	706	4550
6	1	1170	709	4553
6	1	1169	710	4556
6	1	1171	708	4560
6	1	1172	710	4563
6	1	1170	709	4566
6	1	1170	713	4570
6	1	1169	713	4573
6	1	1168	712	4576
6	1	1175	702	4580
6	1	1170	706	4583
6	1	1173	702	4586
6	1	1173	707	4590
6	1	1174	713	4593
6	1	1171	706	4596
6	1	1171	706	4600
6	1	1176	704	4603
6	1	1175	702	4606
6	1	1174	706	4610
6	1	1172	705	4613
6	1	1173	707	4616
6	1	1171	705	4620
6	1	1175	710	4623
6	1	1175	701	4626
6	1	1173	712	4630
6	1	1171	709	4633
6	1	1175	707	4636
6	1	1175	704	4640
6	1	1175	704	4643
6	1	1171	697	4646
6	1	1174	704	4650
6	1	1175	706	4653
6	1	1174	703	4656
6	1	1173	707	4660
6	1	1176	704	4663
6	1	1173	700	4666
6	1	1173	704	4670
6	1	1177	703	4673
6	1	1176	701	4676
6	1	1174	701	4680
6	1	1177	706	4683
6	1	1172	698	4686
6	1	1170	707	4690
6	1	1172	707	4693
6	1	1174	705	4696
6	1	1173	702	4700
6	1	1169	707	4703
6	1	1170	711	4706
6	1	1173	704	4710
6	1	1170	706	4713
6	1	1171	705	4716
6	1	1172	703	4720
6	1	1173	704	4723
6	1	1171	708	4726
6	1	1168	706	4730
6	1	1173	704	4733
6	1	1170	705	4736
6	1	1171	705	4740
6	1	1170	713	4743
6	1	1168	703	4746
6	1	1175	705	4750
6	1	1170	699	4753
6	1	1171	702	4756
6	1	1175	706	4760
6	1	1176	706	4763
6	1	1175	706	4766
6	1	1176	707	4770
6	1	1174	709	4773
6	1	1175	704	4776
6	1	1176	700	4780
6	1	1177	702	4783
6	1	1174	702	4786
6	1	1175	710	4790
6	1	1175	714	4793
6	1	1174	708	4796
6	1	1173	706	4800
6	1	1173	709	4803
6	1	1173	703	4806
6	1	1171	707	4810
6	1	1174	705	4813
6	1	1181	702	4816
6	1	1185	708	4820
6	1	1191	700	4823
6	1	1198	694	4826
6	1	1194	695	4830
6	1	1191	701	4833
6	1	1190	705	4836
6	1	1189	699	4840
6	1	1190	702	4843
6	1	1187	700	4846
6	1	1189	699	4850
6	1	1190	695	4853
6	1	1186	700	4856
6	1	1190	694	4860
6	1	1192	696	4863
6	1	1186	698	4866
6	1	1191	692	4870
6	1	1187	696	4873
6	1	1188	703	4876
6	1	1188	697	4880
6	1	1187	696	4883
6	1	1191	695	4886
6	1	1189	695	4889
6	1	1188	700	4893
6	1	1190	692	4896
6	1	1190	694	4900
6	1	1187	697	4903
6	1	1187	700	4906
6	1	1189	697	4910
6	1	1190	694	4913
6	1	1187	697	4916
6	1	1188	693	4920
6	1	1190	697	4923
6	1	1188	700	4926
6	1	1189	699	4930
6	1	1191	695	4933
6	1	1190	691	4936
6	1	1193	693	4940
6	1	1192	692	4943
6	1	1192	697	4946
6	1	1191	690	4950
6	1	1188	700	4953
6	1	1188	692	4956
6	1	1189	696	4960
6	1	1186	699	4963
6	1	1191	689	4966
6	1	1187	701	4970
6	1	1192	690	4973
6	1	1188	695	4976
6	1	1193	696	4980
6	1	1193	693	4983
6	1	1190	691	4986
6	1	1194	692	4989
6	1	1194	691	4993
6	1	1193	694	4996
6	1	1193	698	5000
6	1	1194	697	5003
6	1	1190	695	5006
6	1	1194	690	5010
6	1	1193	695	5013
6	1	1190	696	5016
6	1	1186	689	5020
6	1	1191	692	5023
6	1	1191	690	5026
6	1	1188	692	5030
6	1	1186	689	5033
6	1	1188	691	5036
6	1	1188	689	5040
6	1	1189	687	5043
6	1	1187	687	5046
6	1	1190	689	5050
6	1	1189	694	5053
6	1	1191	693	5056
6	1	1187	692	5059
6	1	1187	691	5063
6	1	1186	696	5066
6	1	1188	693	5070
6	1	1185	696	5073
6	1	1189	693	5076
6	1	1184	690	5080
6	1	1192	686	5083
6	1	1191	681	5086
6	1	1196	658	5089
6	1	1194	634	5093
6	1	1196	612	5096
6	1	1195	596	5100
6	1	1190	589	5103
6	1	1182	589	5106
6	1	1187	584	5110
6	1	1180	594	5113
6	1	1183	592	5116
6	1	1183	596	5119
6	1	1185	588	5123
6	1	1182	594	5126
6	1	1188	585	5129
6	1	1187	589	5133
6	1	1187	591	5136
6	1	1191	590	5140
6	1	1190	591	5143
6	1	1186	593	5146
6	1	1187	588	5150
6	1	1188	591	5153
6	1	1190	594	5156
6	1	1188	594	5159
6	1	1190	588	5163
6	1	1191	583	5166
6	1	1185	592	5170
6	1	1186	590	5173
6	1	1188	585	5176
6	1	1190	588	5180
6	1	1186	591	5183
6	1	1184	590	5186
6	1	1187	596	5189
6	1	1187	592	5193
6	1	1189	587	5196
6	1	1187	590	5199
6	1	1189	588	5203
6	1	1188	588	5206
6	1	1188	588	5210
6	1	1192	587	5213
6	1	1187	590	5216
6	1	1189	589	5219
6	1	1191	588	5223
6	1	1186	589	5226
6	1	1186	589	5229
6	1	1188	590	5233
6	1	1186	589	5236
6	1	1187	588	5240
6	1	1186	585	5243
6	1	1185	586	5246
6	1	1190	587	5249
6	1	1182	590	5253
6	1	1187	590	5256
6	1	1188	591	5259
6	1	1187	590	5263
6	1	1190	586	5266
6	1	1189	586	5269
6	1	1186	590	5273
6	1	1188	584	5276
6	1	1190	584	5280
6	1	1190	584	5283
6	1	1190	591	5286
6	1	1186	589	5289
6	1	1189	583	5293
6	1	1188	588	5296
6	1	1186	588	5299
6	1	1187	586	5303
6	1	1189	586	5306
6	1	1189	590	5310
6	1	1188	588	5313
6	1	1186	588	5316
6	1	1188	585	5319
6	1	1184	595	5323
6	1	1182	591	5326
6	1	1184	593	5329
6	1	1185	591	5333
6	1	1182	591	5336
6	1	1184	593	5339
6	1	1184	589	5343
6	1	1184	594	5346
6	1	1187	588	5349
6	1	1187	591	5353
6	1	1186	591	5356
6	1	1185	593	5359
6	1	1185	590	5363
6	1	1189	589	5366
6	1	1188	588	5369
6	1	1187	587	5373
6	1	1187	592	5376
6	1	1188	588	5380
6	1	1188	588	5383
6	1	1186	588	5386
6	1	1186	589	5389
6	1	1187	587	5393
6	1	1188	589	5396
6	1	1184	592	5399
6	1	1189	588	5403
6	1	1187	589	5406
6	1	1187	587	5409
6	1	1187	589	5413
6	1	1185	594	5416
6	1	1187	586	5419
6	1	1186	586	5423
6	1	1186	590	5426
6	1	1186	588	5429
6	1	1185	592	5433
6	1	1189	586	5436
6	1	1186	590	5439
6	1	1186	585	5443
6	1	1186	590	5446
6	1	1186	586	5449
6	1	1183	595	5453
6	1	1184	593	5456
6	1	1186	591	5459
6	1	1183	592	5463
6	1	1185	586	5466
6	1	1183	588	5469
6	1	1185	585	5473
6	1	1186	590	5476
6	1	1183	586	5479
6	1	1184	589	5483
6	1	1182	592	5486
6	1	1182	589	5489
6	1	1179	591	5493
6	1	1185	587	5496
6	1	1183	587	5499
6	1	1182	589	5503
6	1	1182	580	5506
6	1	1183	585	5509
6	1	1187	585	5513
6	1	1184	583	5516
6	1	1183	585	5519
6	1	1184	582	5523
6	1	1182	585	5526
6	1	1181	582	5529
6	1	1179	585	5533
6	1	1183	582	5536
6	1	1181	583	5539
6	1	1180	586	5543
6	1	1181	581	5546
6	1	1179	580	5549
6	1	1179	584	5553
6	1	1183	587	5556
6	1	1184	582	5559
6	1	1185	576	5563
6	1	1186	567	5566
6	1	1200	539	5569
6	1	1207	510	5573
6	1	1210	488	5576
6	1	1207	466	5579
6	1	1207	458	5583
6	1	1198	457	5586
6	1	1199	467	5589
6	1	1200	470	5593
6	1	1196	471	5596
6	1	1198	474	5599
6	1	1199	469	5603
6	1	1197	469	5606
6	1	1196	470	5609
6	1	1198	468	5613
6	1	1197	471	5616
6	1	1199	466	5619
6	1	1198	467	5623
6	1	1201	467	5626
6	1	1198	467	5629
6	1	1201	468	5633
6	1	1196	468	5636
6	1	1199	471	5639
6	1	1198	472	5643
6	1	1199	466	5646
6	1	1196	467	5649
6	1	1197	467	5653
6	1	1195	462	5656
6	1	1198	464	5659
6	1	1201	465	5663
6	1	1196	466	5666
6	1	1195	467	5669
6	1	1197	467	5673
6	1	1199	465	5676
6	1	1196	470	5679
6	1	1197	471	5683
6	1	1196	468	5686
6	1	1194	474	5689
6	1	1198	465	5693
6	1	1199	462	5696
6	1	1201	463	5699
6	1	1197	467	5703
6	1	1200	466	5706
6	1	1198	463	5709
6	1	1199	464	5713
6	1	1199	467	5716
6	1	1199	462	5719
6	1	1199	466	5723
6	1	1195	470	5726
6	1	1198	471	5729
6	1	1199	466	5733
6	1	1200	464	5736
6	1	1196	464	5739
6	1	1198	466	5743
6	1	1199	463	5746
6	1	1200	461	5749
6	1	1199	466	5753
6	1	1198	467	5756
6	1	1197	467	5759
6	1	1198	464	5763
6	1	1201	464	5766
6	1	1201	462	5769
6	1	1199	462	5773
6	1	1197	460	5776
6	1	1197	463	5779
6	1	1195	462	5783
6	1	1193	463	5786
6	1	1197	460	5789
6	1	1197	457	5793
6	1	1195	456	5796
6	1	1190	459	5799
6	1	1196	458	5803
6	1	1194	461	5806
6	1	1193	460	5809
6	1	1195	466	5813
6	1	1195	457	5816
6	1	1194	463	5819
6	1	1194	459	5823
6	1	1199	457	5826
6	1	1195	463	5829
6	1	1195	457	5833
6	1	1196	457	5836
6	1	1195	459	5839
6	1	1196	456	5843
6	1	1192	457	5846
6	1	1195	457	5849
6	1	1198	455	5853
6	1	1195	459	5856
6	1	1195	457	5859
6	1	1196	464	5863
6	1	1197	456	5866
6	1	1196	458	5869
6	1	1194	455	5873
6	1	1195	460	5876
6	1	1194	454	5879
6	1	1197	455	5883
6	1	1196	453	5886
6	1	1196	457	5889
6	1	1195	455	5893
6	1	1194	461	5896
6	1	1197	452	5899
6	1	1195	454	5903
6	1	1196	457	5906
6	1	1195	455	5909
6	1	1195	462	5913
6	1	1194	450	5916
6	1	1190	456	5919
6	1	1195	459	5923
6	1	1194	451	5926
6	1	1196	454	5929
6	1	1194	457	5933
6	1	1196	453	5936
6	1	1196	452	5939
6	1	1192	461	5943
6	1	1195	453	5946
6	1	1195	460	5949
6	1	1193	454	5953
6	1	1194	458	5956
6	1	1195	450	5959
6	1	1195	428	5963
6	1	1195	404	5966
6	1	1198	394	5969
6	1	1196	392	5973
6	1	1200	399	5976
6	1	1199	405	5979
6	1	1198	414	5983
6	1	1198	412	5986
6	1	1196	405	5989
6	1	1199	405	5993
6	1	1194	410	5996
6	1	1194	411	5999
6	1	1197	410	6003
6	1	1198	407	6006
6	1	1197	405	6009
6	1	1197	416	6013
6	1	1196	413	6016
6	1	1199	400	6019
6	1	1194	403	6023
6	1	1198	412	6026
6	1	1198	403	6029
6	1	1197	408	6033
6	1	1197	410	6036
6	1	1196	404	6039
6	1	1196	409	6043
6	1	1198	406	6046
6	1	1195	406	6049
6	1	1194	411	6053
6	1	1195	406	6056
6	1	1198	406	6059
6	1	1196	405	6063
6	1	1192	408	6066
6	1	1195	407	6069
6	1	1195	403	6073
6	1	1193	403	6076
6	1	1196	410	6079
6	1	1195	409	6083
6	1	1196	403	6086
6	1	1194	406	6089
6	1	1194	404	6093
6	1	1196	404	6096
6	1	1194	405	6099
6	1	1196	404	6103
6	1	1193	405	6106
6	1	1197	407	6109
6	1	1196	398	6113
6	1	1192	408	6116
6	1	1194	404	6119
6	1	1195	397	6123
6	1	1194	401	6126
6	1	1195	402	6129
6	1	1198	398	6133
6	1	1197	401	6136
6	1	1193	401	6139
6	1	1197	404	6143
6	1	1194	400	6146
6	1	1195	397	6149
6	1	1196	402	6153
6	1	1198	392	6156
6	1	1195	401	6159
6	1	1195	406	6163
6	1	1198	401	6166
6	1	1198	400	6169
6	1	1198	396	6173
6	1	1193	401	6176
6	1	1195	403	6179
6	1	1193	402	6183
6	1	1195	404	6186
6	1	1195	409	6189
6	1	1194	404	6193
6	1	1197	404	6196
6	1	1194	405	6199
6	1	1196	400	6203
6	1	1195	403	6206
6	1	1195	408	6209
6	1	1193	411	6213
6	1	1194	400	6216
6	1	1193	402	6219
6	1	1197	410	6223
6	1	1193	401	6226
6	1	1191	402	6229
6	1	1195	404	6233
6	1	1194	403	6236
6	1	1200	404	6239
6	1	1195	402	6243
6	1	1193	399	6246
6	1	1196	404	6249
6	1	1197	407	6253
6	1	1196	397	6256
6	1	1196	403	6259
6	1	1196	408	6263
6	1	1198	405	6266
6	1	1194	410	6269
6	1	1195	402	6273
6	1	1193	402	6276
6	1	1193	403	6279
6	1	1197	407	6283
6	1	1195	404	6286
6	1	1196	404	6289
6	1	1198	405	6293
6	1	1196	406	6296
6	1	1197	403	6299
6	1	1196	408	6303
6	1	1199	404	6306
6	1	1201	400	6309
6	1	1198	405	6313
6	1	1196	402	6316
6	1	1196	405	6319
6	1	1197	401	6323
6	1	1194	404	6326
6	1	1197	406	6329
6	1	1197	400	6333
6	1	1196	405	6336
6	1	1193	406	6339
6	1	1198	402	6343
6	1	1197	405	6346
6	1	1196	404	6349
6	1	1197	403	6353
6	1	1198	399	6356
6	1	1197	399	6359
6	1	1199	401	6363
6	1	1197	409	6366
6	1	1196	403	6369
6	1	1195	403	6373
6	1	1195	403	6376
6	1	1192	397	6379
6	1	1192	408	6383
6	1	1196	395	6386
6	1	1195	402	6389
6	1	1193	400	6393
6	1	1193	406	6396
6	1	1195	402	6399
6	1	1194	406	6403
6	1	1196	400	6406
6	1	1195	404	6409
6	1	1195	402	6413
6	1	1194	403	6416
6	1	1197	401	6419
6	1	1195	399	6423
6	1	1196	402	6426
6	1	1196	401	6429
6	1	1197	402	6433
6	1	1198	407	6436
6	1	1196	403	6439
6	1	1195	406	6443
6	1	1198	401	6446
6	1	1195	399	6449
6	1	1192	402	6453
6	1	1192	410	6456
6	1	1195	405	6459
6	1	1194	406	6463
6	1	1196	405	6466
6	1	1196	403	6469
6	1	1193	401	6473
6	1	1193	400	6476
6	1	1194	403	6479
6	1	1194	397	6483
6	1	1193	399	6486
6	1	1195	404	6489
6	1	1197	410	6493
6	1	1196	406	6496
6	1	1195	403	6499
6	1	1195	404	6503
6	1	1194	396	6506
6	1	1196	397	6509
6	1	1197	403	6513
6	1	1199	403	6516
6	1	1196	402	6519
6	1	1194	408	6523
6	1	1194	404	6526
6	1	1195	403	6529
6	1	1197	407	6533
6	1	1196	398	6536
6	1	1198	401	6539
6	1	1193	400	6543
6	1	1196	400	6546
6	1	1193	405	6549
6	1	1198	398	6553
6	1	1197	402	6556
6	1	1196	403	6559
6	1	1195	399	6563
6	1	1193	407	6566
6	1	1194	411	6569
6	1	1199	403	6573
6	1	1201	401	6576
6	1	1194	407	6579
6	1	1194	409	6583
6	1	1194	411	6586
6	1	1199	408	6589
6	1	1197	404	6593
6	1	1196	406	6596
6	1	1199	404	6599
6	1	1195	406	6603
6	1	1196	411	6606
6	1	1194	405	6609
6	1	1197	404	6613
6	1	1195	404	6616
6	1	1198	406	6619
6	1	1198	408	6623
6	1	1199	402	6626
6	1	1196	403	6629
6	1	1196	404	6633
6	1	1195	403	6636
6	1	1196	407	6639
6	1	1194	395	6643
6	1	1197	413	6646
6	1	1197	399	6649
6	1	1194	402	6653
6	1	1197	402	6656
6	1	1200	405	6659
[truncated: 18,121 more rows]
