# Supplementary material for: Quantifying gaze and mouse interactions on spatial visual interfaces with a new movement analytics methodology
Source: PLoS One. 2017 Aug 4;12(8):e0181818. doi: 10.1371/journal.pone.0181818 (PMC5544210; doi:10.1371/journal.pone.0181818)
Supplement: S1 Data — (ZIP) [file pone.0181818.s002.zip › Task_6_MouseTrajectories.csv]

TaskNo	PartNo	MousePointX	MousePointY	Time
6	1	1192	361	0
6	1	1192	361	1
6	1	1192	361	2
6	1	1192	361	3
6	1	1192	361	4
6	1	1192	361	5
6	1	1192	361	6
6	1	1192	361	7
6	1	1192	361	8
6	1	1192	361	9
6	1	1192	361	10
6	1	1192	361	11
6	1	1192	361	12
6	1	1192	361	13
6	1	1192	361	14
6	1	1192	361	15
6	1	1192	361	16
6	1	1192	361	17
6	1	1192	361	18
6	1	1192	361	19
6	1	1192	361	20
6	1	1192	361	21
6	1	1192	361	22
6	1	1192	361	23
6	1	1192	361	24
6	1	1192	361	25
6	1	1192	361	26
6	1	1192	361	27
6	1	1192	361	28
6	1	1192	361	29
6	1	1192	361	30
6	1	1192	361	31
6	1	1192	361	32
6	1	1192	361	33
6	1	1192	361	34
6	1	1192	361	35
6	1	1192	361	36
6	1	1192	361	37
6	1	1192	361	38
6	1	1192	361	39
6	1	1192	361	40
6	1	1192	361	41
6	1	1192	361	42
6	1	1192	361	43
6	1	1192	361	44
6	1	1192	361	45
6	1	1192	361	46
6	1	1192	361	47
6	1	1192	361	48
6	1	1192	361	49
6	1	1192	361	50
6	1	1192	361	51
6	1	1192	361	52
6	1	1192	361	53
6	1	1192	361	54
6	1	1192	361	55
6	1	1192	361	56
6	1	1192	361	57
6	1	1192	361	58
6	1	1192	361	59
6	1	1192	361	60
6	1	1192	361	61
6	1	1192	361	62
6	1	1192	361	63
6	1	1192	361	64
6	1	1192	361	65
6	1	1192	361	66
6	1	1192	361	67
6	1	1192	361	68
6	1	1192	361	69
6	1	1192	361	70
6	1	1192	361	71
6	1	1192	361	72
6	1	1192	361	73
6	1	1192	361	74
6	1	1192	361	75
6	1	1192	361	76
6	1	1192	361	77
6	1	1192	361	78
6	1	1192	361	79
6	1	1192	361	80
6	1	1192	361	81
6	1	1192	361	82
6	1	1192	361	83
6	1	1192	361	84
6	1	1192	361	85
6	1	1192	361	86
6	1	1192	361	87
6	1	1192	361	88
6	1	1192	361	89
6	1	1192	361	90
6	1	1192	361	91
6	1	1192	361	92
6	1	1192	361	93
6	1	1192	361	94
6	1	1192	361	95
6	1	1192	361	96
6	1	1192	361	97
6	1	1192	361	98
6	1	1192	361	99
6	1	1192	361	100
6	1	1192	361	101
6	1	1192	361	102
6	1	1192	361	103
6	1	1192	361	104
6	1	1192	361	105
6	1	1192	361	106
6	1	1192	361	107
6	1	1192	361	108
6	1	1192	361	109
6	1	1192	361	110
6	1	1192	361	111
6	1	1192	361	112
6	1	1192	361	113
6	1	1192	361	114
6	1	1192	361	115
6	1	1192	361	116
6	1	1192	361	117
6	1	1192	361	118
6	1	1192	361	119
6	1	1192	361	120
6	1	1192	361	121
6	1	1192	361	122
6	1	1192	361	123
6	1	1192	361	124
6	1	1192	361	125
6	1	1192	361	126
6	1	1192	361	127
6	1	1192	361	128
6	1	1192	361	129
6	1	1192	361	130
6	1	1192	361	131
6	1	1192	361	132
6	1	1192	361	133
6	1	1192	361	134
6	1	1192	361	135
6	1	1192	361	137
6	1	1192	361	138
6	1	1192	361	139
6	1	1192	361	140
6	1	1192	361	141
6	1	1192	361	142
6	1	1192	361	143
6	1	1192	361	144
6	1	1192	361	145
6	1	1192	361	146
6	1	1192	361	147
6	1	1192	361	148
6	1	1192	361	149
6	1	1192	361	150
6	1	1192	361	151
6	1	1190	361	152
6	1	1190	361	153
6	1	1190	361	154
6	1	1190	361	155
6	1	1190	361	156
6	1	1190	361	157
6	1	1190	361	158
6	1	1190	361	159
6	1	1189	361	160
6	1	1189	361	161
6	1	1189	361	162
6	1	1189	361	163
6	1	1189	361	164
6	1	1189	361	165
6	1	1189	361	166
6	1	1189	361	167
6	1	1189	361	169
6	1	1189	361	170
6	1	1189	361	171
6	1	1189	361	172
6	1	1189	361	173
6	1	1189	361	174
6	1	1189	361	175
6	1	1189	361	176
6	1	1189	361	177
6	1	1189	361	178
6	1	1189	361	179
6	1	1189	361	180
6	1	1189	361	181
6	1	1189	361	182
6	1	1188	361	183
6	1	1188	361	184
6	1	1188	361	185
6	1	1188	361	186
6	1	1188	361	187
6	1	1188	361	188
6	1	1188	361	189
6	1	1188	361	190
6	1	1188	361	191
6	1	1187	361	192
6	1	1187	361	193
6	1	1187	361	194
6	1	1187	361	195
6	1	1187	361	196
6	1	1187	361	197
6	1	1187	361	198
6	1	1187	361	199
6	1	1186	361	200
6	1	1186	361	201
6	1	1186	361	202
6	1	1186	361	203
6	1	1186	361	204
6	1	1186	361	205
6	1	1186	361	206
6	1	1186	361	207
6	1	1186	361	208
6	1	1186	361	209
6	1	1186	361	210
6	1	1186	361	211
6	1	1186	361	212
6	1	1186	361	213
6	1	1186	361	214
6	1	1186	361	215
6	1	1185	361	216
6	1	1185	361	217
6	1	1185	361	218
6	1	1185	361	219
6	1	1185	361	220
6	1	1185	361	221
6	1	1185	361	222
6	1	1185	361	223
6	1	1184	361	224
6	1	1184	361	225
6	1	1184	361	226
6	1	1184	361	227
6	1	1184	361	228
6	1	1184	361	229
6	1	1184	361	230
6	1	1184	361	231
6	1	1183	361	232
6	1	1183	361	233
6	1	1183	361	234
6	1	1183	361	235
6	1	1183	361	236
6	1	1183	361	237
6	1	1183	361	238
6	1	1183	361	239
6	1	1182	361	240
6	1	1182	361	241
6	1	1182	361	242
6	1	1182	361	243
6	1	1182	361	244
6	1	1182	361	246
6	1	1182	361	247
6	1	1181	361	248
6	1	1181	361	249
6	1	1181	361	250
6	1	1181	361	251
6	1	1181	361	252
6	1	1181	361	253
6	1	1181	361	254
6	1	1181	361	255
6	1	1180	361	256
6	1	1180	361	257
6	1	1180	361	258
6	1	1180	361	259
6	1	1180	361	260
6	1	1180	361	261
6	1	1180	361	262
6	1	1180	361	263
6	1	1179	361	264
6	1	1179	361	265
6	1	1179	361	266
6	1	1179	361	267
6	1	1179	361	268
6	1	1179	361	269
6	1	1179	361	270
6	1	1179	361	271
6	1	1178	361	272
6	1	1178	361	273
6	1	1178	361	274
6	1	1178	361	275
6	1	1178	361	276
6	1	1178	361	277
6	1	1178	361	278
6	1	1178	361	279
6	1	1177	361	280
6	1	1177	361	281
6	1	1177	361	282
6	1	1177	361	283
6	1	1177	361	284
6	1	1177	361	285
6	1	1177	361	286
6	1	1177	361	287
6	1	1176	361	288
6	1	1176	361	289
6	1	1176	361	290
6	1	1176	361	291
6	1	1176	361	292
6	1	1176	361	293
6	1	1176	361	294
6	1	1175	361	295
6	1	1175	361	296
6	1	1175	361	297
6	1	1175	361	298
6	1	1175	361	299
6	1	1175	361	300
6	1	1175	361	301
6	1	1175	361	302
6	1	1175	361	303
6	1	1174	361	304
6	1	1174	361	305
6	1	1174	361	307
6	1	1174	361	308
6	1	1174	361	309
6	1	1174	361	310
6	1	1174	361	311
6	1	1173	362	312
6	1	1173	362	313
6	1	1173	362	314
6	1	1173	362	315
6	1	1173	362	316
6	1	1173	362	317
6	1	1173	362	318
6	1	1173	362	319
6	1	1172	362	320
6	1	1172	362	321
6	1	1172	362	322
6	1	1172	362	323
6	1	1172	362	324
6	1	1172	362	325
6	1	1172	362	326
6	1	1172	362	327
6	1	1170	362	329
6	1	1170	362	330
6	1	1170	362	331
6	1	1170	362	332
6	1	1170	362	333
6	1	1170	362	334
6	1	1170	362	335
6	1	1170	362	336
6	1	1170	362	337
6	1	1170	362	338
6	1	1170	362	339
6	1	1170	362	340
6	1	1170	362	341
6	1	1170	362	342
6	1	1168	363	343
6	1	1168	363	344
6	1	1168	363	345
6	1	1168	363	346
6	1	1168	363	347
6	1	1168	363	348
6	1	1168	363	349
6	1	1168	363	350
6	1	1168	363	351
6	1	1165	363	352
6	1	1165	363	353
6	1	1165	363	354
6	1	1165	363	355
6	1	1165	363	356
6	1	1165	363	357
6	1	1165	363	358
6	1	1165	363	359
6	1	1162	364	360
6	1	1162	364	361
6	1	1162	364	362
6	1	1162	364	363
6	1	1162	364	364
6	1	1162	364	365
6	1	1162	364	366
6	1	1162	364	367
6	1	1158	364	368
6	1	1158	364	369
6	1	1158	364	370
6	1	1158	364	371
6	1	1158	364	372
6	1	1158	364	373
6	1	1158	364	374
6	1	1158	364	375
6	1	1154	364	377
6	1	1154	364	378
6	1	1154	364	379
6	1	1154	364	380
6	1	1154	364	381
6	1	1154	364	382
6	1	1154	364	383
6	1	1151	365	384
6	1	1151	365	385
6	1	1151	365	386
6	1	1151	365	387
6	1	1151	365	388
6	1	1151	365	389
6	1	1151	365	390
6	1	1151	365	391
6	1	1147	365	392
6	1	1147	365	393
6	1	1147	365	394
6	1	1147	365	395
6	1	1147	365	396
6	1	1147	365	397
6	1	1147	365	398
6	1	1147	365	399
6	1	1144	365	400
6	1	1144	365	401
6	1	1144	365	402
6	1	1144	365	403
6	1	1144	365	404
6	1	1144	365	405
6	1	1144	365	406
6	1	1141	365	407
6	1	1141	365	408
6	1	1141	365	409
6	1	1141	365	410
6	1	1141	365	411
6	1	1141	365	412
6	1	1141	365	413
6	1	1141	365	414
6	1	1141	365	415
6	1	1140	365	416
6	1	1140	365	417
6	1	1140	365	418
6	1	1140	365	419
6	1	1140	365	420
6	1	1140	365	421
6	1	1140	365	422
6	1	1140	365	423
6	1	1139	365	424
6	1	1139	365	425
6	1	1139	365	426
6	1	1139	365	427
6	1	1139	365	428
6	1	1139	365	429
6	1	1139	365	430
6	1	1139	365	431
6	1	1139	366	432
6	1	1139	366	433
6	1	1139	366	434
6	1	1139	366	435
6	1	1139	366	436
6	1	1139	366	437
6	1	1139	366	438
6	1	1139	366	439
6	1	1139	366	440
6	1	1139	366	441
6	1	1139	366	442
6	1	1139	366	443
6	1	1139	366	444
6	1	1139	366	445
6	1	1139	366	446
6	1	1139	366	447
6	1	1139	366	448
6	1	1139	366	449
6	1	1139	366	450
6	1	1139	366	451
6	1	1139	366	452
6	1	1139	366	453
6	1	1139	366	454
6	1	1139	366	455
6	1	1139	366	456
6	1	1139	366	457
6	1	1139	366	458
6	1	1139	366	459
6	1	1139	366	460
6	1	1139	366	461
6	1	1139	366	462
6	1	1139	366	463
6	1	1139	366	464
6	1	1139	366	465
6	1	1139	366	466
6	1	1139	366	467
6	1	1139	366	468
6	1	1139	366	469
6	1	1139	366	470
6	1	1139	366	471
6	1	1139	366	472
6	1	1139	366	473
6	1	1139	366	474
6	1	1139	366	475
6	1	1139	366	476
6	1	1139	366	477
6	1	1139	366	478
6	1	1139	366	479
6	1	1139	366	480
6	1	1139	366	481
6	1	1139	366	482
6	1	1139	366	483
6	1	1139	366	484
6	1	1139	366	485
6	1	1139	366	486
6	1	1139	366	487
6	1	1139	366	488
6	1	1139	366	489
6	1	1139	366	490
6	1	1139	366	491
6	1	1139	366	492
6	1	1139	366	493
6	1	1139	366	494
6	1	1139	366	495
6	1	1139	366	496
6	1	1139	366	497
6	1	1139	366	498
6	1	1139	366	499
6	1	1139	366	500
6	1	1139	366	501
6	1	1139	366	502
6	1	1139	366	503
6	1	1139	366	504
6	1	1139	366	505
6	1	1139	366	506
6	1	1139	366	507
6	1	1139	366	508
6	1	1139	366	509
6	1	1139	366	510
6	1	1139	366	511
6	1	1139	366	512
6	1	1139	366	513
6	1	1139	366	514
6	1	1139	366	515
6	1	1139	366	516
6	1	1139	366	517
6	1	1139	366	518
6	1	1139	366	519
6	1	1139	366	520
6	1	1139	366	521
6	1	1139	366	522
6	1	1139	366	523
6	1	1139	366	524
6	1	1139	366	525
6	1	1139	366	526
6	1	1139	366	527
6	1	1139	366	528
6	1	1139	366	529
6	1	1139	366	530
6	1	1139	366	531
6	1	1139	366	532
6	1	1139	366	533
6	1	1139	366	534
6	1	1139	366	535
6	1	1137	366	537
6	1	1137	366	538
6	1	1137	366	539
6	1	1137	366	540
6	1	1137	366	541
6	1	1137	366	542
6	1	1137	366	543
6	1	1134	367	544
6	1	1134	367	545
6	1	1134	367	546
6	1	1134	367	547
6	1	1134	367	548
6	1	1134	367	549
6	1	1134	367	550
6	1	1134	367	551
6	1	1131	367	552
6	1	1131	367	553
6	1	1131	367	554
6	1	1131	367	555
6	1	1131	367	556
6	1	1131	367	557
6	1	1131	367	558
6	1	1131	367	559
6	1	1128	368	560
6	1	1128	368	561
6	1	1128	368	562
6	1	1128	368	563
6	1	1128	368	564
6	1	1128	368	565
6	1	1128	368	566
6	1	1128	368	567
6	1	1122	369	568
6	1	1122	369	569
6	1	1122	369	570
6	1	1122	369	571
6	1	1122	369	572
6	1	1122	369	573
6	1	1122	369	574
6	1	1122	369	575
6	1	1117	369	576
6	1	1117	369	577
6	1	1117	369	578
6	1	1117	369	579
6	1	1117	369	580
6	1	1117	369	581
6	1	1117	369	582
6	1	1117	369	583
6	1	1111	369	584
6	1	1111	369	585
6	1	1111	369	586
6	1	1111	369	587
6	1	1111	369	588
6	1	1111	369	589
6	1	1111	369	590
6	1	1111	369	591
6	1	1106	369	592
6	1	1106	369	593
6	1	1106	369	594
6	1	1106	369	595
6	1	1106	369	596
6	1	1106	369	597
6	1	1106	369	598
6	1	1106	369	599
6	1	1099	369	600
6	1	1099	369	601
6	1	1099	369	602
6	1	1099	369	603
6	1	1099	369	604
6	1	1099	369	605
6	1	1099	369	606
6	1	1099	369	607
6	1	1092	369	608
6	1	1092	369	609
6	1	1092	369	610
6	1	1092	369	611
6	1	1092	369	612
6	1	1092	369	613
6	1	1092	369	614
6	1	1092	369	615
6	1	1088	369	617
6	1	1088	369	618
6	1	1088	369	619
6	1	1088	369	620
6	1	1088	369	621
6	1	1088	369	622
6	1	1088	369	623
6	1	1083	369	624
6	1	1083	369	625
6	1	1083	369	626
6	1	1083	369	627
6	1	1083	369	628
6	1	1083	369	629
6	1	1083	369	630
6	1	1079	369	631
6	1	1079	369	632
6	1	1079	369	633
6	1	1079	369	634
6	1	1079	369	635
6	1	1079	369	636
6	1	1079	369	637
6	1	1079	369	638
6	1	1079	369	639
6	1	1076	369	640
6	1	1076	369	641
6	1	1076	369	642
6	1	1076	369	643
6	1	1076	369	644
6	1	1076	369	645
6	1	1076	369	646
6	1	1076	369	647
6	1	1073	369	649
6	1	1073	369	650
6	1	1073	369	651
6	1	1073	369	652
6	1	1073	369	653
6	1	1073	369	654
6	1	1073	369	655
6	1	1070	369	656
6	1	1070	369	657
6	1	1070	369	658
6	1	1070	369	659
6	1	1070	369	660
6	1	1070	369	661
6	1	1070	369	662
6	1	1070	369	663
6	1	1068	369	664
6	1	1068	369	665
6	1	1068	369	666
6	1	1068	369	667
6	1	1068	369	668
6	1	1068	369	669
6	1	1068	369	670
6	1	1068	369	671
6	1	1065	369	672
6	1	1065	369	673
6	1	1065	369	674
6	1	1065	369	675
6	1	1065	369	676
6	1	1065	369	677
6	1	1065	369	678
6	1	1065	369	679
6	1	1062	369	680
6	1	1062	369	681
6	1	1062	369	682
6	1	1062	369	683
6	1	1062	369	684
6	1	1062	369	685
6	1	1062	369	686
6	1	1062	369	687
6	1	1059	369	688
6	1	1059	369	689
6	1	1059	369	690
6	1	1059	369	691
6	1	1059	369	692
6	1	1059	369	693
6	1	1059	369	694
6	1	1056	369	695
6	1	1056	369	696
6	1	1056	369	697
6	1	1056	369	698
6	1	1056	369	699
6	1	1056	369	700
6	1	1056	369	701
6	1	1056	369	702
6	1	1056	369	703
6	1	1054	369	704
6	1	1054	369	705
6	1	1054	369	706
6	1	1054	369	707
6	1	1054	369	708
6	1	1054	369	709
6	1	1054	369	710
6	1	1054	369	711
6	1	1052	369	713
6	1	1052	369	714
6	1	1052	369	715
6	1	1052	369	716
6	1	1052	369	717
6	1	1052	369	718
6	1	1052	369	719
6	1	1049	369	720
6	1	1049	369	721
6	1	1049	369	722
6	1	1049	369	723
6	1	1049	369	724
6	1	1049	369	725
6	1	1049	369	726
6	1	1049	369	727
6	1	1047	369	728
6	1	1047	369	729
6	1	1047	369	730
6	1	1047	369	731
6	1	1047	369	732
6	1	1047	369	733
6	1	1047	369	734
6	1	1047	369	735
6	1	1044	369	736
6	1	1044	369	737
6	1	1044	369	738
6	1	1044	369	739
6	1	1044	369	740
6	1	1044	369	741
6	1	1044	369	742
6	1	1044	369	743
6	1	1041	369	744
6	1	1041	369	745
6	1	1041	369	746
6	1	1041	369	747
6	1	1041	369	748
6	1	1041	369	749
6	1	1041	369	750
6	1	1041	369	751
6	1	1038	369	752
6	1	1038	369	753
6	1	1038	369	754
6	1	1038	369	755
6	1	1038	369	756
6	1	1038	369	757
6	1	1038	369	758
6	1	1038	369	759
6	1	1035	369	761
6	1	1035	369	762
6	1	1035	369	763
6	1	1035	369	764
6	1	1035	369	765
6	1	1035	369	766
6	1	1035	369	767
6	1	1032	369	768
6	1	1032	369	769
6	1	1032	369	770
6	1	1032	369	771
6	1	1032	369	772
6	1	1032	369	773
6	1	1032	369	774
6	1	1032	369	775
6	1	1028	369	777
6	1	1028	369	778
6	1	1028	369	779
6	1	1028	369	780
6	1	1028	369	781
6	1	1028	369	782
6	1	1028	369	783
6	1	1026	368	784
6	1	1026	368	785
6	1	1026	368	786
6	1	1026	368	787
6	1	1026	368	788
6	1	1026	368	789
6	1	1026	368	790
6	1	1026	368	791
6	1	1022	368	793
6	1	1022	368	794
6	1	1022	368	795
6	1	1022	368	796
6	1	1022	368	797
6	1	1022	368	798
6	1	1022	368	799
6	1	1018	368	800
6	1	1018	368	801
6	1	1018	368	802
6	1	1018	368	803
6	1	1018	368	804
6	1	1018	368	805
6	1	1018	368	806
6	1	1018	368	807
6	1	1015	368	808
6	1	1015	368	809
6	1	1015	368	810
6	1	1015	368	811
6	1	1015	368	812
6	1	1015	368	813
6	1	1015	368	814
6	1	1015	368	815
6	1	1009	368	816
6	1	1009	368	817
6	1	1009	368	818
6	1	1009	368	819
6	1	1009	368	820
6	1	1009	368	821
6	1	1009	368	822
6	1	1009	368	823
6	1	1005	368	824
6	1	1005	368	825
6	1	1005	368	826
6	1	1005	368	827
6	1	1005	368	828
6	1	1005	368	829
6	1	1005	368	830
6	1	1005	368	831
6	1	1000	368	832
6	1	1000	368	833
6	1	1000	368	834
6	1	1000	368	835
6	1	1000	368	836
6	1	1000	368	837
6	1	1000	368	838
6	1	1000	368	839
6	1	993	368	840
6	1	993	368	841
6	1	993	368	842
6	1	993	368	843
6	1	993	368	844
6	1	993	368	845
6	1	993	368	846
6	1	993	368	847
6	1	986	368	848
6	1	986	368	849
6	1	986	368	850
6	1	986	368	851
6	1	986	368	852
6	1	986	368	853
6	1	986	368	854
6	1	982	368	855
6	1	982	368	856
6	1	982	368	857
6	1	982	368	858
6	1	982	368	859
6	1	982	368	860
6	1	982	368	861
6	1	982	368	862
6	1	982	368	863
6	1	973	367	864
6	1	973	367	865
6	1	973	367	866
6	1	973	367	867
6	1	973	367	868
6	1	973	367	869
6	1	973	367	870
6	1	973	367	871
6	1	968	367	872
6	1	968	367	873
6	1	968	367	874
6	1	968	367	875
6	1	968	367	876
6	1	968	367	877
6	1	968	367	878
6	1	968	367	879
6	1	961	367	880
6	1	961	367	881
6	1	961	367	882
6	1	961	367	883
6	1	961	367	884
6	1	961	367	885
6	1	961	367	886
6	1	961	367	887
6	1	953	367	889
6	1	953	367	890
6	1	953	367	891
6	1	953	367	892
6	1	953	367	893
6	1	953	367	894
6	1	953	367	895
6	1	946	366	896
6	1	946	366	897
6	1	946	366	898
6	1	946	366	899
6	1	946	366	900
6	1	946	366	901
6	1	946	366	902
6	1	946	366	903
6	1	941	366	904
6	1	941	366	905
6	1	941	366	906
6	1	941	366	907
6	1	941	366	908
6	1	941	366	909
6	1	941	366	910
6	1	941	366	911
6	1	936	366	913
6	1	936	366	914
6	1	936	366	915
6	1	936	366	916
6	1	936	366	917
6	1	936	366	918
6	1	936	365	919
6	1	930	365	921
6	1	930	365	922
6	1	930	365	923
6	1	930	365	924
6	1	930	365	925
6	1	930	365	926
6	1	930	365	927
6	1	925	365	928
6	1	925	365	929
6	1	925	365	930
6	1	925	365	931
6	1	925	365	932
6	1	925	365	933
6	1	925	365	934
6	1	919	365	935
6	1	919	365	936
6	1	919	365	937
6	1	919	365	938
6	1	919	365	939
6	1	919	365	940
6	1	919	365	941
6	1	919	365	942
6	1	919	365	943
6	1	915	365	944
6	1	915	365	945
6	1	915	365	946
6	1	915	365	947
6	1	915	365	948
6	1	915	365	949
6	1	915	365	950
6	1	915	365	951
6	1	909	365	952
6	1	909	365	953
6	1	909	365	954
6	1	909	365	955
6	1	909	365	956
6	1	909	365	957
6	1	909	365	958
6	1	909	365	959
6	1	904	365	960
6	1	904	365	961
6	1	904	365	962
6	1	904	365	963
6	1	904	365	964
6	1	904	365	965
6	1	904	365	966
6	1	904	365	967
6	1	898	365	968
6	1	898	365	969
6	1	898	365	970
6	1	898	365	971
6	1	898	365	972
6	1	898	365	973
6	1	898	365	974
6	1	898	365	975
6	1	894	365	976
6	1	894	365	977
6	1	894	365	978
6	1	894	365	979
6	1	894	365	980
6	1	894	365	981
6	1	894	365	982
6	1	894	365	983
6	1	890	365	984
6	1	890	365	985
6	1	890	365	986
6	1	890	365	987
6	1	890	365	988
6	1	890	365	989
6	1	890	365	990
6	1	890	365	991
6	1	887	365	993
6	1	887	365	994
6	1	887	365	995
6	1	887	365	996
6	1	887	365	997
6	1	887	365	998
6	1	887	365	999
6	1	882	365	1000
6	1	882	365	1001
6	1	882	365	1002
6	1	882	365	1003
6	1	882	365	1004
6	1	882	365	1005
6	1	882	365	1006
6	1	882	365	1007
6	1	879	365	1008
6	1	879	365	1009
6	1	879	365	1010
6	1	879	365	1011
6	1	879	365	1012
6	1	879	365	1013
6	1	879	365	1014
6	1	879	365	1015
6	1	877	365	1017
6	1	877	365	1018
6	1	877	365	1019
6	1	877	365	1020
6	1	877	365	1021
6	1	877	365	1022
6	1	877	365	1023
6	1	876	365	1024
6	1	876	365	1025
6	1	876	365	1026
6	1	876	365	1027
6	1	876	365	1028
6	1	876	365	1029
6	1	876	365	1030
6	1	876	365	1031
6	1	875	365	1032
6	1	875	365	1033
6	1	875	365	1034
6	1	875	365	1035
6	1	875	365	1036
6	1	875	365	1037
6	1	875	365	1038
6	1	875	365	1039
6	1	874	365	1040
6	1	874	365	1041
6	1	874	365	1042
6	1	874	365	1043
6	1	874	365	1044
6	1	874	365	1045
6	1	874	365	1046
6	1	874	365	1047
6	1	873	365	1048
6	1	873	365	1049
6	1	873	365	1050
6	1	873	365	1051
6	1	873	365	1052
6	1	873	365	1053
6	1	873	365	1054
6	1	873	365	1055
6	1	873	365	1056
6	1	873	365	1057
6	1	873	365	1058
6	1	873	365	1059
6	1	873	365	1060
6	1	873	365	1061
6	1	873	365	1062
6	1	873	365	1063
6	1	872	365	1064
6	1	872	365	1065
6	1	872	365	1066
6	1	872	365	1067
6	1	872	365	1068
6	1	872	365	1069
6	1	872	365	1070
6	1	872	365	1071
6	1	872	365	1072
6	1	872	365	1073
6	1	872	365	1074
6	1	872	365	1075
6	1	872	365	1076
6	1	872	365	1077
6	1	872	365	1078
6	1	872	365	1079
6	1	870	365	1080
6	1	870	365	1081
6	1	870	365	1082
6	1	870	365	1083
6	1	870	365	1084
6	1	870	365	1085
6	1	870	365	1086
6	1	870	365	1087
6	1	870	365	1088
6	1	870	365	1089
6	1	870	365	1090
6	1	870	365	1091
6	1	870	365	1092
6	1	870	365	1093
6	1	870	365	1094
6	1	868	365	1095
6	1	868	365	1096
6	1	868	365	1097
6	1	868	365	1098
6	1	868	365	1099
6	1	868	365	1100
6	1	868	365	1101
6	1	868	365	1102
6	1	868	365	1103
6	1	866	365	1104
6	1	866	365	1105
6	1	866	365	1106
6	1	866	365	1107
6	1	866	365	1108
6	1	866	365	1109
6	1	866	365	1110
6	1	866	365	1111
6	1	863	365	1112
6	1	863	365	1113
6	1	863	365	1114
6	1	863	365	1115
6	1	863	365	1116
6	1	863	365	1117
6	1	863	365	1118
6	1	863	365	1119
6	1	858	366	1120
6	1	858	366	1121
6	1	858	366	1122
6	1	858	366	1123
6	1	858	366	1124
6	1	858	366	1125
6	1	858	366	1126
6	1	858	366	1127
6	1	854	366	1128
6	1	854	366	1129
6	1	854	366	1130
6	1	854	366	1131
6	1	854	366	1132
6	1	854	366	1133
6	1	854	366	1134
6	1	854	366	1135
6	1	849	366	1136
6	1	849	366	1137
6	1	849	366	1138
6	1	849	366	1139
6	1	849	366	1140
6	1	849	366	1141
6	1	849	366	1142
6	1	849	366	1143
6	1	844	366	1144
6	1	844	366	1145
6	1	844	366	1146
6	1	844	366	1147
6	1	844	366	1148
6	1	844	366	1149
6	1	844	366	1150
6	1	844	366	1151
6	1	839	366	1152
6	1	839	366	1153
6	1	839	366	1154
6	1	839	366	1155
6	1	839	366	1156
6	1	839	366	1157
6	1	839	366	1158
6	1	839	366	1159
6	1	833	366	1160
6	1	833	366	1161
6	1	833	366	1162
6	1	833	366	1163
6	1	833	366	1164
6	1	833	366	1165
6	1	833	366	1166
6	1	833	366	1167
6	1	827	367	1168
6	1	827	367	1169
6	1	827	367	1170
6	1	827	367	1171
6	1	827	367	1172
6	1	827	367	1173
6	1	827	367	1174
6	1	823	367	1175
6	1	823	367	1176
6	1	823	367	1177
6	1	823	367	1178
6	1	823	367	1179
6	1	823	367	1180
6	1	823	367	1181
6	1	823	367	1182
6	1	823	367	1183
6	1	819	367	1184
6	1	819	367	1185
6	1	819	367	1186
6	1	819	367	1187
6	1	819	367	1188
6	1	819	367	1189
6	1	819	367	1190
6	1	819	367	1191
6	1	814	368	1192
6	1	814	368	1193
6	1	814	368	1194
6	1	814	368	1195
6	1	814	368	1196
6	1	814	368	1197
6	1	814	368	1198
6	1	814	368	1199
6	1	811	368	1200
6	1	811	368	1201
6	1	811	368	1202
6	1	811	368	1203
6	1	811	368	1204
6	1	811	368	1205
6	1	811	368	1206
6	1	811	368	1207
6	1	807	368	1208
6	1	807	368	1209
6	1	807	368	1210
6	1	807	368	1211
6	1	807	368	1212
6	1	807	368	1213
6	1	807	368	1214
6	1	807	368	1215
6	1	804	368	1216
6	1	804	368	1217
6	1	804	368	1218
6	1	804	368	1219
6	1	804	368	1220
6	1	804	368	1221
6	1	804	368	1222
6	1	804	368	1223
6	1	801	368	1224
6	1	801	368	1225
6	1	801	368	1226
6	1	801	368	1227
6	1	801	368	1228
6	1	801	368	1229
6	1	801	368	1230
6	1	801	368	1231
6	1	799	368	1232
6	1	799	368	1233
6	1	799	368	1234
6	1	799	368	1235
6	1	799	368	1236
6	1	799	368	1237
6	1	799	368	1238
6	1	799	368	1239
6	1	795	368	1240
6	1	795	368	1241
6	1	795	368	1242
6	1	795	368	1243
6	1	795	368	1244
6	1	795	368	1245
6	1	795	368	1246
6	1	795	368	1247
6	1	792	368	1248
6	1	792	368	1249
6	1	792	368	1250
6	1	792	368	1251
6	1	792	368	1252
6	1	792	368	1253
6	1	792	368	1254
6	1	792	368	1255
6	1	788	368	1257
6	1	788	368	1258
6	1	788	368	1260
6	1	788	368	1261
6	1	788	368	1262
6	1	788	368	1263
6	1	782	368	1264
6	1	782	368	1265
6	1	782	368	1266
6	1	782	368	1267
6	1	782	368	1268
6	1	782	368	1269
6	1	782	368	1270
6	1	782	368	1271
6	1	777	368	1272
6	1	777	368	1273
6	1	777	368	1274
6	1	777	368	1275
6	1	777	368	1276
6	1	777	368	1277
6	1	777	368	1278
6	1	777	368	1279
6	1	772	368	1280
6	1	772	368	1281
6	1	772	368	1282
6	1	772	368	1283
6	1	772	368	1284
6	1	772	368	1285
6	1	772	368	1286
6	1	772	368	1287
6	1	767	368	1288
6	1	767	368	1289
6	1	767	368	1290
6	1	767	368	1291
6	1	767	368	1292
6	1	767	368	1293
6	1	767	368	1294
6	1	767	368	1295
6	1	763	368	1296
6	1	763	368	1297
6	1	763	368	1298
6	1	763	368	1299
6	1	763	368	1300
6	1	763	368	1301
6	1	763	368	1302
6	1	763	368	1303
6	1	758	368	1304
6	1	758	368	1305
6	1	758	368	1306
6	1	758	368	1307
6	1	758	368	1308
6	1	758	368	1309
6	1	758	368	1310
6	1	758	368	1311
6	1	756	368	1312
6	1	756	368	1313
6	1	756	368	1314
6	1	756	368	1315
6	1	756	368	1316
6	1	756	368	1317
6	1	756	368	1318
6	1	756	368	1319
6	1	755	368	1320
6	1	755	368	1321
6	1	755	368	1322
6	1	755	368	1323
6	1	755	368	1324
6	1	755	368	1325
6	1	755	368	1326
6	1	755	368	1327
6	1	754	368	1328
6	1	754	368	1329
6	1	754	368	1330
6	1	754	368	1331
6	1	754	368	1332
6	1	754	368	1333
6	1	754	368	1334
6	1	754	368	1335
6	1	754	368	1336
6	1	754	368	1337
6	1	754	368	1338
6	1	754	368	1339
6	1	754	368	1340
6	1	754	368	1341
6	1	754	368	1342
6	1	754	368	1343
6	1	753	368	1344
6	1	753	368	1345
6	1	753	368	1346
6	1	753	368	1347
6	1	753	368	1348
6	1	753	368	1349
6	1	753	368	1350
6	1	753	368	1351
6	1	753	368	1352
6	1	753	368	1353
6	1	753	368	1354
6	1	753	368	1355
6	1	753	368	1356
6	1	753	368	1357
6	1	753	368	1358
6	1	753	368	1359
6	1	753	368	1360
6	1	753	368	1361
6	1	753	368	1362
6	1	753	368	1363
6	1	753	368	1364
6	1	753	368	1365
6	1	753	368	1366
6	1	753	368	1367
6	1	753	368	1368
6	1	753	368	1369
6	1	753	368	1370
6	1	753	368	1371
6	1	753	368	1372
6	1	753	368	1373
6	1	753	368	1374
6	1	753	368	1375
6	1	753	367	1376
6	1	753	367	1377
6	1	753	367	1378
6	1	753	367	1379
6	1	753	367	1380
6	1	753	367	1381
6	1	753	367	1382
6	1	753	367	1383
6	1	752	367	1384
6	1	752	367	1385
6	1	752	367	1386
6	1	752	367	1387
6	1	752	367	1388
6	1	752	367	1389
6	1	752	367	1390
6	1	752	367	1391
6	1	752	367	1392
6	1	752	367	1393
6	1	752	367	1394
6	1	752	367	1395
6	1	752	367	1396
6	1	752	367	1397
6	1	752	367	1398
6	1	752	367	1399
6	1	751	367	1400
6	1	751	367	1401
6	1	751	367	1402
6	1	751	367	1403
6	1	751	367	1404
6	1	751	367	1405
6	1	751	367	1406
6	1	751	367	1407
6	1	750	366	1408
6	1	750	366	1409
6	1	750	366	1410
6	1	750	366	1411
6	1	750	366	1412
6	1	750	366	1413
6	1	750	366	1414
6	1	750	366	1415
6	1	750	365	1416
6	1	748	365	1417
6	1	748	365	1418
6	1	748	365	1419
6	1	748	365	1420
6	1	748	365	1421
6	1	748	365	1422
6	1	748	365	1423
6	1	748	365	1424
6	1	748	365	1425
6	1	748	365	1426
6	1	748	365	1427
6	1	748	365	1428
6	1	748	365	1429
6	1	748	365	1430
6	1	748	365	1431
6	1	747	365	1432
6	1	747	365	1433
6	1	747	365	1434
6	1	747	365	1435
6	1	747	365	1436
6	1	747	365	1437
6	1	747	365	1438
6	1	747	365	1439
6	1	746	364	1440
6	1	746	364	1441
6	1	746	364	1442
6	1	746	364	1443
6	1	746	364	1444
6	1	746	364	1445
6	1	746	364	1446
6	1	746	364	1447
6	1	746	364	1448
6	1	746	364	1449
6	1	746	364	1450
6	1	746	364	1451
6	1	746	364	1452
6	1	746	364	1453
6	1	746	364	1454
6	1	746	364	1455
6	1	744	364	1456
6	1	744	364	1457
6	1	744	364	1458
6	1	744	364	1459
6	1	744	364	1460
6	1	744	364	1461
6	1	744	364	1462
6	1	744	364	1463
6	1	743	364	1464
6	1	743	364	1465
6	1	743	364	1466
6	1	743	364	1467
6	1	743	364	1468
6	1	743	364	1469
6	1	743	364	1470
6	1	743	364	1471
6	1	742	364	1472
6	1	742	364	1473
6	1	742	364	1474
6	1	742	364	1475
6	1	742	364	1476
6	1	742	364	1477
6	1	742	364	1478
6	1	742	364	1479
6	1	742	364	1480
6	1	742	364	1481
6	1	742	364	1482
6	1	742	364	1483
6	1	742	364	1484
6	1	742	364	1485
6	1	742	364	1486
6	1	742	364	1487
6	1	742	364	1488
6	1	742	364	1489
6	1	742	364	1490
6	1	742	364	1491
6	1	742	364	1492
6	1	742	364	1493
6	1	742	364	1494
6	1	742	363	1495
6	1	741	363	1497
6	1	741	363	1498
6	1	741	363	1499
6	1	741	363	1500
6	1	741	363	1501
6	1	741	363	1502
6	1	741	363	1503
6	1	741	363	1504
6	1	741	363	1505
6	1	741	363	1506
6	1	741	363	1507
6	1	741	363	1508
6	1	741	363	1509
6	1	741	363	1510
6	1	741	363	1511
6	1	740	363	1512
6	1	740	363	1513
6	1	740	363	1514
6	1	740	363	1515
6	1	740	363	1516
6	1	740	363	1517
6	1	740	363	1518
6	1	740	363	1519
6	1	740	363	1520
6	1	740	363	1521
6	1	740	363	1522
6	1	740	363	1523
6	1	740	363	1524
6	1	740	363	1525
6	1	740	363	1526
6	1	740	363	1527
6	1	739	363	1528
6	1	739	363	1529
6	1	739	363	1530
6	1	739	363	1531
6	1	739	363	1532
6	1	739	363	1533
6	1	739	363	1534
6	1	739	363	1535
6	1	738	362	1536
6	1	738	362	1537
6	1	738	362	1538
6	1	738	362	1539
6	1	738	362	1540
6	1	738	362	1541
6	1	738	362	1542
6	1	738	362	1543
6	1	736	362	1544
6	1	736	362	1545
6	1	736	362	1546
6	1	736	362	1547
6	1	736	362	1548
6	1	736	362	1549
6	1	736	362	1550
6	1	736	362	1551
6	1	735	362	1552
6	1	735	362	1553
6	1	735	362	1554
6	1	735	362	1555
6	1	735	362	1556
6	1	735	362	1557
6	1	735	362	1558
6	1	735	362	1559
6	1	733	362	1560
6	1	733	362	1561
6	1	733	362	1562
6	1	733	362	1563
6	1	733	362	1564
6	1	733	362	1565
6	1	733	362	1566
6	1	733	362	1567
6	1	731	362	1568
6	1	731	362	1569
6	1	731	362	1570
6	1	731	362	1571
6	1	731	362	1572
6	1	731	362	1573
6	1	731	362	1574
6	1	731	362	1575
6	1	729	362	1576
6	1	729	362	1577
6	1	729	362	1578
6	1	729	362	1579
6	1	729	362	1580
6	1	729	362	1581
6	1	729	362	1582
6	1	729	362	1583
6	1	729	362	1584
6	1	729	362	1585
6	1	729	362	1586
6	1	729	362	1587
6	1	729	362	1588
6	1	729	362	1589
6	1	729	362	1590
6	1	729	362	1591
6	1	728	362	1592
6	1	728	362	1593
6	1	728	362	1594
6	1	728	362	1595
6	1	728	362	1596
6	1	728	362	1597
6	1	728	362	1598
6	1	728	362	1599
6	1	726	362	1600
6	1	726	362	1601
6	1	726	362	1602
6	1	726	362	1603
6	1	726	362	1604
6	1	726	362	1605
6	1	726	362	1606
6	1	726	362	1607
6	1	726	362	1608
6	1	726	362	1609
6	1	726	362	1610
6	1	726	362	1611
6	1	726	362	1612
6	1	726	362	1614
6	1	726	362	1615
6	1	726	362	1616
6	1	726	362	1617
6	1	726	362	1618
6	1	726	362	1619
6	1	726	362	1620
6	1	726	362	1621
6	1	726	362	1622
6	1	726	362	1623
6	1	726	362	1624
6	1	726	362	1625
6	1	726	362	1626
6	1	726	362	1627
6	1	726	362	1628
6	1	726	362	1629
6	1	726	362	1630
6	1	726	362	1631
6	1	726	362	1632
6	1	726	362	1633
6	1	726	362	1634
6	1	726	362	1635
6	1	726	362	1636
6	1	726	362	1637
6	1	726	362	1638
6	1	726	362	1639
6	1	726	362	1640
6	1	726	362	1641
6	1	726	362	1642
6	1	726	362	1643
6	1	726	362	1644
6	1	726	362	1645
6	1	726	362	1646
6	1	726	362	1647
6	1	726	362	1648
6	1	726	362	1649
6	1	726	362	1650
6	1	726	362	1651
6	1	726	362	1652
6	1	726	362	1653
6	1	726	362	1654
6	1	726	362	1655
6	1	726	362	1656
6	1	726	362	1657
6	1	726	362	1658
6	1	726	362	1659
6	1	726	362	1660
6	1	726	362	1661
6	1	726	362	1662
6	1	726	362	1663
6	1	726	362	1664
6	1	726	362	1665
6	1	726	362	1666
6	1	726	362	1667
6	1	726	362	1668
6	1	726	362	1669
6	1	726	362	1670
6	1	726	362	1671
6	1	726	362	1672
6	1	726	362	1673
6	1	726	362	1674
6	1	726	362	1675
6	1	726	362	1676
6	1	726	362	1677
6	1	726	362	1678
6	1	726	362	1679
6	1	726	362	1680
6	1	726	362	1681
6	1	726	362	1682
6	1	726	362	1683
6	1	726	362	1684
6	1	726	362	1685
6	1	726	362	1686
6	1	726	362	1687
6	1	726	362	1688
6	1	726	362	1689
6	1	726	362	1690
6	1	726	362	1691
6	1	726	362	1692
6	1	726	362	1693
6	1	726	362	1694
6	1	726	362	1695
6	1	726	362	1696
6	1	726	362	1697
6	1	726	362	1698
6	1	726	362	1699
6	1	726	362	1700
6	1	726	362	1701
6	1	726	362	1702
6	1	726	362	1703
6	1	725	362	1704
6	1	725	362	1705
6	1	725	362	1706
6	1	725	362	1707
6	1	725	362	1708
6	1	725	362	1709
6	1	725	362	1710
6	1	725	362	1711
6	1	725	362	1712
6	1	725	362	1713
6	1	725	362	1714
6	1	725	362	1715
6	1	725	362	1716
6	1	725	362	1717
6	1	725	362	1718
6	1	725	362	1719
6	1	724	362	1720
6	1	724	362	1721
6	1	724	362	1722
6	1	724	362	1723
6	1	724	362	1724
6	1	724	362	1725
6	1	724	362	1726
6	1	724	362	1727
6	1	723	362	1728
6	1	723	362	1729
6	1	723	362	1730
6	1	723	362	1731
6	1	723	362	1732
6	1	723	362	1733
6	1	723	362	1734
6	1	723	362	1735
6	1	723	362	1736
6	1	723	362	1737
6	1	723	362	1738
6	1	723	362	1739
6	1	723	362	1740
6	1	723	362	1741
6	1	723	362	1742
6	1	723	362	1743
6	1	721	362	1744
6	1	721	362	1745
6	1	721	362	1746
6	1	721	362	1747
6	1	721	362	1748
6	1	721	362	1749
6	1	721	362	1750
6	1	721	362	1751
6	1	721	362	1752
6	1	721	362	1753
6	1	721	362	1754
6	1	721	362	1755
6	1	721	362	1756
6	1	721	362	1757
6	1	721	362	1758
6	1	721	362	1759
6	1	721	362	1760
6	1	721	362	1761
6	1	721	362	1762
6	1	721	362	1763
6	1	721	362	1764
6	1	721	362	1765
6	1	721	362	1766
6	1	721	362	1767
6	1	721	362	1768
6	1	721	362	1769
6	1	721	362	1770
6	1	721	362	1771
6	1	721	362	1772
6	1	721	362	1773
6	1	721	362	1774
6	1	721	362	1775
6	1	721	362	1776
6	1	721	362	1777
6	1	721	362	1778
6	1	721	362	1779
6	1	721	362	1780
6	1	721	362	1781
6	1	721	362	1782
6	1	721	362	1783
6	1	721	362	1784
6	1	721	362	1785
6	1	721	362	1786
6	1	721	362	1787
6	1	721	362	1788
6	1	721	362	1789
6	1	721	362	1790
6	1	721	362	1791
6	1	721	362	1792
6	1	721	362	1793
6	1	721	362	1794
6	1	721	362	1795
6	1	721	362	1796
6	1	721	362	1797
6	1	721	362	1798
6	1	721	362	1799
6	1	721	362	1800
6	1	721	362	1801
6	1	721	362	1802
6	1	721	362	1803
6	1	721	362	1804
6	1	721	362	1805
6	1	721	362	1806
6	1	721	362	1807
6	1	721	362	1808
6	1	721	362	1809
6	1	721	362	1810
6	1	721	362	1811
6	1	721	362	1812
6	1	721	362	1813
6	1	721	362	1814
6	1	721	362	1815
6	1	721	362	1816
6	1	721	362	1817
6	1	721	362	1818
6	1	721	362	1819
6	1	721	362	1820
6	1	721	362	1821
6	1	721	362	1822
6	1	721	362	1823
6	1	721	362	1824
6	1	721	362	1825
6	1	721	362	1826
6	1	721	362	1827
6	1	721	362	1828
6	1	721	362	1829
6	1	721	362	1830
6	1	721	362	1831
6	1	721	362	1832
6	1	721	362	1833
6	1	721	362	1834
6	1	721	362	1835
6	1	721	362	1836
6	1	721	362	1837
6	1	721	362	1838
6	1	721	362	1839
6	1	721	362	1840
6	1	721	362	1841
6	1	721	362	1842
6	1	721	362	1843
6	1	721	362	1844
6	1	721	362	1845
6	1	721	362	1846
6	1	721	362	1847
6	1	721	362	1848
6	1	721	362	1849
6	1	721	362	1850
6	1	721	362	1851
6	1	721	362	1852
6	1	721	362	1853
6	1	721	362	1854
6	1	721	362	1855
6	1	721	362	1856
6	1	721	362	1857
6	1	721	362	1858
6	1	721	362	1859
6	1	721	362	1860
6	1	721	362	1861
6	1	721	362	1862
6	1	721	362	1863
6	1	721	362	1864
6	1	721	362	1865
6	1	721	362	1866
6	1	721	362	1867
6	1	721	362	1868
6	1	721	362	1869
6	1	721	362	1870
6	1	721	362	1871
6	1	721	362	1872
6	1	721	362	1873
6	1	721	362	1874
6	1	721	362	1875
6	1	721	362	1876
6	1	721	362	1877
6	1	721	362	1878
6	1	721	362	1879
6	1	721	362	1880
6	1	721	362	1881
6	1	721	362	1882
6	1	721	362	1883
6	1	721	362	1884
6	1	721	362	1885
6	1	721	362	1886
6	1	721	362	1887
6	1	721	362	1888
6	1	721	362	1889
6	1	721	362	1890
6	1	721	362	1891
6	1	721	362	1892
6	1	721	362	1893
6	1	721	362	1894
6	1	721	362	1895
6	1	721	362	1896
6	1	721	362	1897
6	1	721	362	1898
6	1	721	362	1899
6	1	721	362	1900
6	1	721	362	1901
6	1	721	362	1902
6	1	721	362	1903
6	1	721	362	1904
6	1	721	362	1905
6	1	721	362	1906
6	1	721	362	1907
6	1	721	362	1908
6	1	721	362	1909
6	1	721	362	1910
6	1	721	362	1911
6	1	721	362	1912
6	1	721	362	1913
6	1	721	362	1914
6	1	721	362	1915
6	1	721	362	1916
6	1	721	362	1917
6	1	721	362	1918
6	1	721	362	1919
6	1	721	362	1920
6	1	721	362	1921
6	1	721	362	1922
6	1	721	362	1923
6	1	721	362	1924
6	1	721	362	1925
6	1	721	362	1926
6	1	721	362	1927
6	1	721	363	1928
6	1	721	363	1929
6	1	721	363	1930
6	1	721	363	1931
6	1	721	363	1932
6	1	721	363	1933
6	1	721	363	1934
6	1	721	363	1935
6	1	721	366	1936
6	1	721	366	1937
6	1	721	366	1938
6	1	721	366	1939
6	1	721	366	1940
6	1	721	366	1941
6	1	721	366	1942
6	1	721	366	1943
6	1	721	367	1944
6	1	721	367	1945
6	1	721	367	1946
6	1	721	367	1947
6	1	721	367	1948
6	1	721	367	1949
6	1	721	367	1950
6	1	721	367	1951
6	1	721	368	1952
6	1	721	368	1953
6	1	721	368	1954
6	1	721	368	1955
6	1	721	368	1956
6	1	721	368	1957
6	1	721	368	1958
6	1	721	368	1959
6	1	721	371	1960
6	1	721	371	1961
6	1	721	371	1962
6	1	721	371	1963
6	1	721	371	1964
6	1	721	371	1965
6	1	721	371	1966
6	1	721	371	1967
6	1	721	372	1968
6	1	721	372	1969
6	1	721	372	1970
6	1	721	372	1971
6	1	721	372	1972
6	1	721	372	1973
6	1	721	372	1974
6	1	721	372	1975
6	1	721	372	1976
6	1	721	373	1977
6	1	721	373	1978
6	1	721	373	1979
6	1	721	373	1980
6	1	721	373	1981
6	1	721	373	1982
6	1	721	373	1983
6	1	722	376	1984
6	1	722	376	1985
6	1	722	376	1986
6	1	722	376	1987
6	1	722	376	1988
6	1	722	376	1989
6	1	722	376	1990
6	1	722	376	1991
6	1	722	379	1992
6	1	722	379	1993
6	1	722	379	1994
6	1	722	379	1995
6	1	722	379	1996
6	1	722	379	1997
6	1	722	379	1998
6	1	722	379	1999
6	1	722	381	2000
6	1	722	381	2001
6	1	722	381	2002
6	1	722	381	2003
6	1	722	381	2004
6	1	722	381	2005
6	1	722	381	2006
6	1	722	381	2007
6	1	722	383	2008
6	1	722	383	2009
6	1	722	383	2010
6	1	722	383	2011
6	1	722	383	2012
6	1	722	383	2013
6	1	722	383	2014
6	1	722	383	2015
6	1	722	385	2016
6	1	722	385	2017
6	1	722	385	2018
6	1	722	385	2019
6	1	722	385	2020
[truncated: 126,180 more rows]
