# Supplementary material for: Quantifying gaze and mouse interactions on spatial visual interfaces with a new movement analytics methodology
Source: PLoS One. 2017 Aug 4;12(8):e0181818. doi: 10.1371/journal.pone.0181818 (PMC5544210; doi:10.1371/journal.pone.0181818)
Supplement: S1 Data — (ZIP) [file pone.0181818.s002.zip › Task_7_EyeTrajectories.csv]

TaskNo	PartNo	GazePointX	GazePointY	Time
7	1	919	382	8
7	1	913	384	25
7	1	904	391	41
7	1	914	386	58
7	1	912	383	75
7	1	912	389	91
7	1	913	320	108
7	1	914	310	125
7	1	916	313	141
7	1	915	314	158
7	1	919	310	175
7	1	915	312	191
7	1	920	315	208
7	1	914	313	225
7	1	919	316	241
7	1	918	317	258
7	1	918	312	275
7	1	914	313	291
7	1	914	319	308
7	1	914	314	325
7	1	912	316	341
7	1	912	312	358
7	1	914	313	374
7	1	910	325	391
7	1	916	410	408
7	1	917	395	425
7	1	919	397	441
7	1	918	402	458
7	1	920	399	475
7	1	918	399	491
7	1	919	403	508
7	1	919	402	524
7	1	917	398	541
7	1	918	399	558
7	1	915	399	575
7	1	919	404	591
7	1	918	397	608
7	1	921	408	624
7	1	917	409	641
7	1	919	401	658
7	1	919	401	674
7	1	913	433	691
7	1	913	494	708
7	1	916	477	724
7	1	917	476	741
7	1	915	480	758
7	1	914	477	774
7	1	915	476	791
7	1	916	474	808
7	1	915	477	824
7	1	917	477	841
7	1	914	480	858
7	1	913	478	874
7	1	914	480	891
7	1	915	478	908
7	1	911	478	924
7	1	916	479	941
7	1	915	483	958
7	1	915	481	974
7	1	913	482	991
7	1	913	483	1008
7	1	914	481	1024
7	1	915	482	1041
7	1	913	480	1058
7	1	912	479	1074
7	1	913	479	1091
7	1	914	484	1108
7	1	878	485	1124
7	1	883	488	1141
7	1	881	483	1158
7	1	877	484	1174
7	1	883	481	1191
7	1	882	489	1208
7	1	881	485	1224
7	1	878	483	1241
7	1	876	483	1258
7	1	877	483	1274
7	1	877	484	1291
7	1	873	483	1308
7	1	877	486	1324
7	1	878	486	1341
7	1	879	487	1358
7	1	881	483	1374
7	1	880	484	1391
7	1	882	486	1408
7	1	875	481	1424
7	1	813	451	1441
7	1	797	442	1458
7	1	798	444	1474
7	1	796	444	1491
7	1	798	443	1508
7	1	800	444	1524
7	1	803	444	1541
7	1	798	442	1558
7	1	797	444	1574
7	1	796	441	1591
7	1	798	439	1608
7	1	799	437	1624
7	1	795	439	1641
7	1	798	439	1658
7	1	801	438	1674
7	1	798	436	1691
7	1	799	441	1708
7	1	800	437	1724
7	1	798	437	1741
7	1	794	442	1758
7	1	792	438	1774
7	1	746	444	1791
7	1	756	448	1808
7	1	752	445	1824
7	1	757	446	1841
7	1	758	446	1858
7	1	757	448	1874
7	1	751	442	1891
7	1	755	449	1908
7	1	754	444	1924
7	1	753	447	1941
7	1	754	449	1958
7	1	745	453	1974
7	1	745	460	1991
7	1	740	499	2008
7	1	760	540	2124
7	1	750	375	2141
7	1	739	456	2158
7	1	739	454	2174
7	1	745	454	2191
7	1	743	457	2208
7	1	741	456	2224
7	1	739	451	2241
7	1	737	448	2257
7	1	743	458	2274
7	1	733	455	2291
7	1	735	450	2308
7	1	737	455	2324
7	1	740	458	2341
7	1	735	456	2357
7	1	734	455	2374
7	1	733	453	2391
7	1	734	454	2408
7	1	732	455	2424
7	1	730	455	2441
7	1	736	463	2457
7	1	740	462	2474
7	1	738	460	2491
7	1	734	452	2507
7	1	732	463	2524
7	1	729	457	2541
7	1	728	458	2558
7	1	738	523	2574
7	1	741	541	2591
7	1	744	537	2607
7	1	741	532	2624
7	1	746	538	2641
7	1	745	531	2657
7	1	746	528	2674
7	1	740	530	2691
7	1	743	529	2707
7	1	744	531	2724
7	1	742	534	2741
7	1	745	534	2757
7	1	747	539	2774
7	1	745	536	2791
7	1	748	534	2807
7	1	748	543	2824
7	1	746	537	2841
7	1	744	533	2857
7	1	745	537	2874
7	1	748	541	2891
7	1	743	535	2907
7	1	745	544	2924
7	1	753	544	2941
7	1	820	562	2957
7	1	809	559	2974
7	1	808	562	2991
7	1	810	564	3007
7	1	813	561	3024
7	1	810	561	3041
7	1	809	563	3057
7	1	807	563	3074
7	1	814	567	3091
7	1	811	568	3107
7	1	812	564	3124
7	1	813	561	3141
7	1	813	565	3157
7	1	817	565	3174
7	1	820	565	3191
7	1	817	562	3207
7	1	817	565	3224
7	1	819	559	3241
7	1	823	565	3257
7	1	820	561	3274
7	1	824	568	3291
7	1	827	565	3307
7	1	827	566	3324
7	1	869	574	3341
7	1	862	576	3357
7	1	864	575	3374
7	1	864	581	3391
7	1	865	575	3407
7	1	866	580	3424
7	1	869	578	3441
7	1	867	579	3457
7	1	869	579	3474
7	1	866	582	3491
7	1	869	582	3507
7	1	870	579	3524
7	1	868	581	3541
7	1	869	582	3557
7	1	871	581	3574
7	1	870	578	3591
7	1	869	576	3607
7	1	873	583	3624
7	1	871	578	3641
7	1	870	580	3657
7	1	872	579	3674
7	1	870	584	3691
7	1	865	581	3707
7	1	870	585	3724
7	1	869	583	3741
7	1	868	583	3757
7	1	873	583	3774
7	1	869	583	3791
7	1	869	583	3807
7	1	871	580	3824
7	1	873	578	3841
7	1	873	574	3857
7	1	871	579	3874
7	1	869	579	3891
7	1	870	573	3907
7	1	870	581	3924
7	1	871	578	3941
7	1	870	587	3957
7	1	874	607	3974
7	1	869	602	3991
7	1	870	604	4007
7	1	867	602	4024
7	1	873	607	4041
7	1	870	608	4057
7	1	869	604	4074
7	1	870	607	4090
7	1	870	608	4107
7	1	867	608	4124
7	1	866	613	4141
7	1	865	614	4157
7	1	868	615	4174
7	1	866	615	4190
7	1	865	615	4207
7	1	867	615	4224
7	1	867	620	4240
7	1	862	639	4257
7	1	856	661	4274
7	1	854	665	4291
7	1	856	664	4307
7	1	852	665	4324
7	1	853	670	4340
7	1	854	669	4357
7	1	848	678	4374
7	1	828	672	4391
7	1	832	674	4407
7	1	829	679	4424
7	1	832	679	4440
7	1	827	681	4457
7	1	826	677	4474
7	1	829	677	4490
7	1	825	680	4507
7	1	826	676	4524
7	1	823	680	4541
7	1	824	684	4557
7	1	821	680	4574
7	1	819	683	4590
7	1	821	683	4607
7	1	824	680	4624
7	1	822	685	4640
7	1	822	681	4657
7	1	826	681	4674
7	1	824	681	4690
7	1	822	689	4707
7	1	822	686	4724
7	1	820	692	4740
7	1	824	726	4757
7	1	825	729	4774
7	1	826	732	4790
7	1	824	732	4807
7	1	823	728	4824
7	1	823	734	4840
7	1	825	735	4857
7	1	824	730	4874
7	1	827	734	4890
7	1	828	730	4907
7	1	826	731	4924
7	1	825	731	4940
7	1	826	732	4957
7	1	827	732	4974
7	1	829	736	4990
7	1	828	735	5007
7	1	827	736	5024
7	1	827	737	5040
7	1	828	734	5057
7	1	826	733	5074
7	1	826	730	5090
7	1	828	730	5107
7	1	827	734	5124
7	1	847	753	5140
7	1	845	756	5157
7	1	847	758	5174
7	1	846	753	5190
7	1	845	757	5207
7	1	847	759	5224
7	1	847	752	5240
7	1	846	754	5257
7	1	846	755	5274
7	1	848	750	5290
7	1	845	758	5307
7	1	879	756	5324
7	1	908	748	5340
7	1	905	753	5357
7	1	902	752	5374
7	1	902	754	5390
7	1	901	758	5407
7	1	903	755	5424
7	1	904	752	5440
7	1	903	751	5457
7	1	904	753	5474
7	1	899	749	5490
7	1	904	753	5507
7	1	901	750	5524
7	1	907	747	5540
7	1	902	755	5557
7	1	904	748	5574
7	1	904	748	5590
7	1	941	704	5607
7	1	958	669	5624
7	1	957	672	5640
7	1	960	670	5657
7	1	960	668	5674
7	1	960	670	5690
7	1	960	671	5707
7	1	960	671	5724
7	1	959	672	5740
7	1	962	669	5757
7	1	958	669	5774
7	1	961	667	5790
7	1	959	670	5807
7	1	959	669	5824
7	1	959	670	5840
7	1	956	671	5857
7	1	960	670	5874
7	1	957	668	5890
7	1	960	670	5907
7	1	959	673	5924
7	1	960	667	5940
7	1	958	669	5957
7	1	960	668	5974
7	1	959	669	5990
7	1	994	666	6007
7	1	985	665	6023
7	1	985	669	6040
7	1	987	667	6057
7	1	983	666	6074
7	1	984	664	6090
7	1	980	663	6107
7	1	986	663	6123
7	1	983	665	6140
7	1	986	663	6157
7	1	985	663	6173
7	1	987	664	6190
7	1	988	662	6207
7	1	988	667	6224
7	1	990	669	6240
7	1	989	665	6257
7	1	990	662	6273
7	1	989	662	6290
7	1	989	661	6307
7	1	992	665	6323
7	1	989	662	6340
7	1	992	664	6357
7	1	994	656	6373
7	1	993	659	6390
7	1	989	664	6407
7	1	994	661	6423
7	1	991	663	6440
7	1	997	660	6457
7	1	997	662	6473
7	1	996	663	6490
7	1	997	661	6507
7	1	996	661	6523
7	1	994	668	6540
7	1	1000	662	6557
7	1	997	663	6573
7	1	1001	664	6590
7	1	1001	661	6607
7	1	998	661	6623
7	1	1000	661	6640
7	1	1029	686	6657
7	1	1044	709	6673
7	1	1046	706	6690
7	1	1046	705	6707
7	1	1044	704	6723
7	1	1043	709	6740
7	1	1045	709	6757
7	1	1046	704	6773
7	1	1045	704	6790
7	1	1045	709	6807
7	1	1043	709	6823
7	1	1040	708	6840
7	1	1044	706	6857
7	1	1042	706	6873
7	1	1040	717	6890
7	1	1059	731	6907
7	1	1061	742	6923
7	1	1064	741	6940
7	1	1063	745	6957
7	1	1060	740	6973
7	1	1057	738	6990
7	1	1059	739	7007
7	1	1062	738	7023
7	1	1062	747	7040
7	1	1062	736	7057
7	1	1060	744	7073
7	1	1061	741	7090
7	1	1062	741	7107
7	1	1063	741	7123
7	1	1064	741	7140
7	1	1060	741	7157
7	1	1062	742	7173
7	1	1104	747	7190
7	1	1125	737	7207
7	1	1123	736	7223
7	1	1125	735	7240
7	1	1123	732	7257
7	1	1122	739	7273
7	1	1124	737	7290
7	1	1123	735	7307
7	1	1124	738	7323
7	1	1123	736	7339
7	1	1123	734	7357
7	1	1126	733	7373
7	1	1129	726	7390
7	1	1143	697	7407
7	1	1139	701	7423
7	1	1141	696	7439
7	1	1142	694	7457
7	1	1142	697	7473
7	1	1140	697	7490
7	1	1138	690	7507
7	1	1139	694	7523
7	1	1139	692	7540
7	1	1141	694	7557
7	1	1140	692	7573
7	1	1138	693	7590
7	1	1140	690	7607
7	1	1137	691	7623
7	1	1138	692	7640
7	1	1139	690	7657
7	1	1140	691	7673
7	1	1136	694	7690
7	1	1135	694	7707
7	1	1136	691	7723
7	1	1111	638	7740
7	1	1102	639	7756
7	1	1103	638	7773
7	1	1103	634	7790
7	1	1104	637	7807
7	1	1101	634	7823
7	1	1102	638	7840
7	1	1102	635	7856
7	1	1098	638	7873
7	1	1102	634	7890
7	1	1100	634	7907
7	1	1101	636	7923
7	1	1102	633	7940
7	1	1101	633	7957
7	1	1101	634	7973
7	1	1101	633	7990
7	1	1098	634	8006
7	1	1064	601	8023
7	1	1068	601	8040
7	1	1067	599	8057
7	1	1069	603	8073
7	1	1070	600	8090
7	1	1066	605	8106
7	1	1067	602	8123
7	1	1067	605	8140
7	1	1067	602	8156
7	1	1065	605	8173
7	1	1064	601	8190
7	1	1067	598	8206
7	1	1065	603	8223
7	1	1068	599	8240
7	1	1067	597	8256
7	1	1069	596	8273
7	1	1067	597	8290
7	1	1069	599	8306
7	1	1067	601	8323
7	1	1065	600	8340
7	1	1064	595	8356
7	1	1066	600	8373
7	1	1065	599	8390
7	1	1067	598	8406
7	1	1065	601	8423
7	1	1067	594	8440
7	1	1065	602	8456
7	1	1079	600	8473
7	1	1078	604	8490
7	1	1080	607	8506
7	1	1079	601	8523
7	1	1083	598	8540
7	1	1081	593	8556
7	1	1083	592	8573
7	1	1080	596	8590
7	1	1082	589	8606
7	1	1082	589	8623
7	1	1080	592	8640
7	1	1082	593	8656
7	1	1081	592	8673
7	1	1080	595	8690
7	1	1078	579	8706
7	1	1081	570	8723
7	1	1076	575	8740
7	1	1075	579	8756
7	1	1077	575	8773
7	1	1075	575	8790
7	1	1079	575	8806
7	1	1076	570	8823
7	1	1075	573	8840
7	1	1077	573	8856
7	1	1076	575	8873
7	1	1078	572	8890
7	1	1080	575	8906
7	1	1148	541	8923
7	1	1176	523	8940
7	1	1172	524	8956
7	1	1176	524	8973
7	1	1172	525	8990
7	1	1171	525	9006
7	1	1171	525	9023
7	1	1171	524	9040
7	1	1172	523	9056
7	1	1173	526	9073
7	1	1174	528	9090
7	1	1174	528	9106
7	1	1174	524	9123
7	1	1178	525	9140
7	1	1177	524	9156
7	1	1174	528	9173
7	1	1174	523	9190
7	1	1175	525	9206
7	1	1173	522	9223
7	1	1176	522	9240
7	1	1173	520	9256
7	1	1177	512	9273
7	1	1183	495	9290
7	1	1184	491	9306
7	1	1183	492	9323
7	1	1185	494	9340
7	1	1183	493	9356
7	1	1183	495	9373
7	1	1183	494	9390
7	1	1186	494	9406
7	1	1182	495	9423
7	1	1181	491	9440
7	1	1181	493	9456
7	1	1182	487	9473
7	1	1184	493	9490
7	1	1186	490	9506
7	1	1182	484	9523
7	1	1166	456	9540
7	1	1158	449	9556
7	1	1159	449	9573
7	1	1157	448	9590
7	1	1157	451	9606
7	1	1159	454	9623
7	1	1160	454	9639
7	1	1156	452	9656
7	1	1155	450	9673
7	1	1155	452	9690
7	1	1156	450	9706
7	1	1158	451	9723
7	1	1158	452	9740
7	1	1156	453	9756
7	1	1159	450	9773
7	1	1159	454	9789
7	1	1114	454	9806
7	1	1084	460	9823
7	1	1089	458	9840
7	1	1086	453	9856
7	1	1087	458	9873
7	1	1088	460	9889
7	1	1085	456	9906
7	1	1082	457	9923
7	1	1085	456	9939
7	1	1088	456	9956
7	1	1039	466	9973
7	1	1046	459	9989
7	1	1046	460	10006
7	1	1049	466	10023
7	1	1048	466	10039
7	1	1045	470	10056
7	1	1046	468	10073
7	1	1045	472	10089
7	1	1045	469	10106
7	1	1045	467	10123
7	1	1046	472	10139
7	1	1046	470	10156
7	1	1042	465	10173
7	1	1045	466	10189
7	1	1046	468	10206
7	1	1048	473	10223
7	1	1046	468	10239
7	1	1045	467	10256
7	1	1046	471	10273
7	1	1044	473	10289
7	1	1016	461	10306
7	1	1023	465	10323
7	1	1023	463	10339
7	1	1024	464	10356
7	1	1023	464	10373
7	1	1028	461	10389
7	1	1025	462	10406
7	1	1024	464	10423
7	1	1024	460	10439
7	1	1024	461	10456
7	1	1025	465	10473
7	1	1024	462	10489
7	1	1024	467	10506
7	1	1025	461	10523
7	1	1021	464	10539
7	1	1023	461	10556
7	1	1022	465	10573
7	1	1023	463	10589
7	1	1022	462	10606
7	1	1022	462	10623
7	1	1021	459	10639
7	1	1022	463	10656
7	1	1021	461	10673
7	1	1023	461	10689
7	1	1021	460	10706
7	1	1019	462	10723
7	1	1019	460	10739
7	1	1017	461	10756
7	1	1020	460	10773
7	1	1018	461	10789
7	1	1021	460	10806
7	1	1018	462	10823
7	1	1019	461	10839
7	1	1020	461	10856
7	1	1020	455	10873
7	1	1019	458	10889
7	1	1017	459	10906
7	1	1022	462	10923
7	1	1020	456	10939
7	1	1022	456	10956
7	1	1002	405	10973
7	1	987	341	10989
7	1	991	354	11006
7	1	990	353	11023
7	1	991	350	11039
7	1	990	350	11056
7	1	987	349	11073
7	1	986	348	11089
7	1	989	349	11106
7	1	987	350	11123
7	1	985	349	11139
7	1	986	348	11156
7	1	985	348	11173
7	1	987	347	11189
7	1	986	348	11206
7	1	987	350	11223
7	1	987	348	11239
7	1	987	349	11256
7	1	986	346	11273
7	1	986	348	11289
7	1	989	349	11306
7	1	989	350	11323
7	1	989	349	11339
7	1	987	349	11356
7	1	987	340	11372
7	1	968	284	11389
7	1	969	292	11406
7	1	970	296	11423
7	1	968	297	11439
7	1	971	295	11456
7	1	971	296	11473
7	1	969	293	11489
7	1	968	293	11506
7	1	972	295	11523
7	1	968	292	11539
7	1	968	295	11556
7	1	969	293	11573
7	1	966	295	11589
7	1	971	292	11606
7	1	968	293	11622
7	1	968	292	11639
7	1	970	289	11656
7	1	969	293	11673
7	1	966	289	11689
7	1	970	290	11706
7	1	968	292	11722
7	1	967	291	11739
7	1	963	295	11756
7	1	964	293	11772
7	1	967	293	11789
7	1	964	293	11806
7	1	966	296	11823
7	1	965	293	11839
7	1	966	291	11856
7	1	965	290	11872
7	1	967	292	11889
7	1	965	290	11906
7	1	965	291	11922
7	1	964	291	11939
7	2	963	279	7
7	2	956	286	23
7	2	963	285	40
7	2	961	283	57
7	2	985	281	73
7	2	988	271	90
7	2	988	280	107
7	2	990	272	123
7	2	982	274	140
7	2	985	272	157
7	2	989	273	173
7	2	987	271	190
7	2	981	279	207
7	2	987	262	223
7	2	981	266	240
7	2	988	275	257
7	2	981	268	273
7	2	988	266	289
7	2	984	270	307
7	2	983	276	323
7	2	986	274	340
7	2	1024	293	357
7	2	1026	290	373
7	2	1024	289	390
7	2	1020	286	407
7	2	1025	287	423
7	2	1021	297	440
7	2	1027	287	457
7	2	1028	289	473
7	2	1021	294	490
7	2	1019	293	507
7	2	1019	288	523
7	2	1024	291	540
7	2	1025	296	557
7	2	1026	287	573
7	2	1014	298	590
7	2	1023	300	607
7	2	1027	295	623
7	2	1024	295	640
7	2	1027	301	657
7	2	1027	296	673
7	2	1028	294	690
7	2	1021	301	707
7	2	1020	292	723
7	2	1026	299	740
7	2	1021	298	757
7	2	1022	300	773
7	2	1022	287	790
7	2	1021	295	807
7	2	1025	308	823
7	2	1018	298	840
7	2	1023	286	856
7	2	1019	298	873
7	2	1016	300	890
7	2	1021	300	907
7	2	1024	295	923
7	2	1027	301	940
7	2	1027	302	957
7	2	1024	306	973
7	2	1029	303	990
7	2	1032	293	1006
7	2	1024	296	1023
7	2	1023	293	1040
7	2	1025	309	1057
7	2	1021	297	1073
7	2	1026	296	1090
7	2	1032	295	1106
7	2	1023	296	1123
7	2	1026	301	1140
7	2	1026	302	1156
7	2	1022	298	1173
7	2	1031	305	1190
7	2	1028	306	1206
7	2	1028	297	1223
7	2	1019	372	1240
7	2	1038	344	1256
7	2	1034	358	1273
7	2	1040	357	1290
7	2	1033	348	1306
7	2	1037	350	1323
7	2	1030	363	1340
7	2	1033	349	1356
7	2	1035	358	1373
7	2	1037	364	1390
7	2	1037	358	1406
7	2	1034	360	1423
7	2	1033	350	1440
7	2	1036	353	1456
7	2	1035	347	1473
7	2	1037	358	1490
7	2	1035	366	1506
7	2	1037	360	1523
7	2	1035	353	1540
7	2	1033	359	1556
7	2	1034	359	1573
7	2	1034	368	1590
7	2	1035	362	1606
7	2	1039	361	1623
7	2	1035	366	1640
7	2	1038	364	1656
7	2	1042	358	1673
7	2	1040	360	1690
7	2	1034	363	1706
7	2	1038	360	1723
7	2	1042	359	1740
7	2	1038	360	1756
7	2	1035	372	1773
7	2	1041	360	1790
7	2	1035	368	1806
7	2	1033	368	1823
7	2	1041	363	1840
7	2	1044	366	1856
7	2	1036	366	1873
7	2	1044	362	1890
7	2	1045	362	1906
7	2	1043	375	1923
7	2	1045	364	1940
7	2	1047	364	1956
7	2	1043	369	1973
7	2	1050	374	1990
7	2	1041	367	2006
7	2	1047	366	2023
7	2	1045	374	2040
7	2	1048	368	2056
7	2	1027	392	2073
7	2	1052	382	2090
7	2	1053	394	2106
7	2	1044	403	2123
7	2	1042	399	2140
7	2	1046	405	2156
7	2	1044	387	2173
7	2	1044	392	2190
7	2	1043	387	2206
7	2	1042	410	2223
7	2	1043	389	2240
7	2	1045	395	2256
7	2	1042	395	2273
7	2	1047	386	2290
7	2	1042	416	2306
7	2	1049	406	2323
7	2	1047	409	2340
7	2	1046	410	2356
7	2	1044	425	2373
7	2	1042	413	2390
7	2	1043	421	2406
7	2	1047	411	2423
7	2	1037	401	2440
7	2	1047	420	2456
7	2	1050	438	2473
7	2	1051	420	2490
7	2	1045	400	2506
7	2	1045	416	2523
7	2	1037	406	2540
7	2	1047	402	2556
7	2	1042	409	2573
7	2	1042	410	2590
7	2	1049	409	2606
7	2	1044	414	2623
7	2	1044	412	2640
7	2	1040	425	2656
7	2	1036	418	2673
7	2	1042	414	2690
7	2	1041	423	2706
7	2	1041	412	2723
7	2	1040	418	2739
7	2	1050	398	2756
7	2	1037	399	2773
7	2	1045	412	2790
7	2	1041	408	2806
7	2	1040	421	2823
7	2	1035	418	2839
7	2	1042	410	2856
7	2	1042	415	2873
7	2	1043	415	2889
7	2	1038	414	2906
7	2	1040	401	2923
7	2	1042	414	2940
7	2	1036	408	2956
7	2	1036	431	2973
7	2	1038	420	2989
7	2	1039	410	3006
7	2	1043	415	3023
7	2	1040	415	3039
7	2	1038	419	3056
7	2	1044	417	3073
7	2	1041	433	3089
7	2	1048	428	3106
7	2	1099	407	3123
7	2	1095	394	3139
7	2	1100	399	3156
7	2	1102	383	3173
7	2	1098	399	3189
7	2	1094	388	3206
7	2	1100	385	3223
7	2	1099	402	3239
7	2	1097	401	3256
7	2	1100	390	3273
7	2	1104	387	3289
7	2	1100	390	3306
7	2	1097	395	3323
7	2	1095	397	3339
7	2	1096	388	3356
7	2	1100	403	3373
7	2	1097	400	3389
7	2	1091	409	3406
7	2	1104	407	3423
7	2	1095	396	3439
7	2	1101	391	3456
7	2	1103	394	3473
7	2	1102	381	3489
7	2	1099	409	3506
7	2	1108	389	3523
7	2	1181	409	3539
7	2	1169	393	3556
7	2	1163	420	3573
7	2	1164	401	3589
7	2	1162	409	3606
7	2	1168	402	3623
7	2	1166	408	3639
7	2	1169	404	3656
7	2	1164	393	3673
7	2	1164	406	3689
7	2	1177	388	3706
7	2	1164	382	3723
7	2	1172	401	3739
7	2	1163	400	3756
7	2	1169	393	3773
7	2	1172	387	3789
7	2	1169	382	3806
7	2	1177	400	3823
7	2	1168	398	3839
7	2	1174	394	3856
7	2	1172	397	3873
7	2	1175	392	3889
7	2	1173	397	3906
7	2	1171	407	3923
7	2	1172	399	3939
7	2	1179	396	3956
7	2	1238	446	3973
7	2	1223	420	3989
7	2	1229	431	4006
7	2	1224	431	4023
7	2	1221	433	4039
7	2	1219	436	4056
7	2	1229	439	4073
7	2	1222	443	4089
7	2	1224	422	4106
7	2	1230	426	4123
7	2	1219	449	4139
7	2	1219	437	4156
7	2	1225	428	4173
7	2	1229	436	4189
7	2	1224	439	4206
7	2	1227	438	4223
7	2	1229	426	4239
7	2	1236	416	4256
7	2	1226	419	4273
7	2	1226	437	4289
7	2	1232	449	4306
7	2	1230	464	4323
7	2	1217	467	4339
7	2	1229	435	4356
7	2	1228	427	4373
7	2	1221	454	4389
7	2	1224	455	4406
7	2	1227	450	4423
7	2	1225	452	4439
7	2	1231	423	4456
7	2	1229	467	4472
7	2	1234	456	4489
7	2	1230	438	4506
7	2	1229	451	4523
7	2	1232	459	4539
7	2	1226	456	4556
7	2	1223	452	4573
7	2	1224	457	4589
7	2	1230	450	4606
7	2	1226	454	4622
7	2	1224	470	4639
7	2	1226	463	4656
7	2	1228	491	4673
7	2	1230	461	4689
7	2	1228	468	4706
7	2	1224	493	4722
7	2	1161	563	4739
7	2	1179	535	4756
7	2	1183	529	4773
7	2	1196	506	4789
7	2	1190	531	4806
7	2	1187	500	4822
7	2	1184	527	4839
7	2	1179	526	4856
7	2	1188	519	4872
7	2	1193	517	4889
7	2	1185	520	4906
7	2	1182	516	4922
7	2	1183	528	4939
7	2	1187	517	4956
7	2	1187	541	4972
7	2	1184	508	4989
7	2	1188	532	5006
7	2	1192	497	5022
7	2	1184	506	5039
7	2	1179	503	5056
7	2	1179	545	5072
7	2	1187	491	5089
7	2	1175	553	5106
7	2	1184	509	5122
7	2	1179	556	5139
7	2	1179	494	5156
7	2	1174	547	5172
7	2	1177	544	5189
7	2	1062	530	5206
7	2	1102	573	5222
7	2	1116	566	5239
7	2	1094	540	5256
7	2	1093	536	5272
7	2	1101	544	5289
7	2	1096	547	5306
7	2	1093	552	5322
7	2	1106	526	5339
7	2	1095	564	5356
7	2	1090	545	5372
7	2	1104	559	5389
7	2	1098	552	5406
7	2	1099	574	5422
7	2	1104	521	5439
7	2	1100	530	5456
7	2	1098	579	5472
7	2	1103	512	5489
7	2	1097	541	5506
7	2	1099	559	5522
7	2	1103	559	5539
7	2	1121	588	5556
7	2	1096	528	5572
7	2	1101	520	5589
7	2	1094	540	5606
7	2	1098	557	5622
7	2	1091	550	5639
7	2	1096	530	5656
7	2	1092	576	5672
7	2	1095	567	5689
7	2	1101	551	5706
7	2	1107	538	5722
7	2	1100	545	5739
7	2	1091	546	5756
7	2	1102	529	5772
7	2	1096	537	5789
7	2	1097	522	5806
7	2	1092	534	5822
7	2	1085	525	5839
7	2	1080	562	5856
7	2	1096	525	5872
7	2	1086	519	5889
7	2	1089	533	5906
7	2	1095	544	5922
7	2	1077	570	5939
7	2	1105	551	5956
7	2	1097	550	5972
7	2	1089	547	5989
7	2	1095	587	6006
7	2	1095	593	6022
7	2	1095	581	6039
7	2	1086	555	6056
7	2	1097	593	6072
7	2	1094	580	6089
7	2	1106	555	6106
7	2	1106	590	6122
7	2	1119	615	6139
7	2	1091	587	6156
7	2	1094	566	6172
7	2	1097	612	6189
7	2	1093	591	6206
7	2	1113	517	6222
7	2	1106	542	6239
7	2	1101	597	6256
7	2	1090	523	6272
7	2	1092	521	6289
7	2	1092	531	6306
7	2	1105	557	6322
7	2	1107	538	6339
7	2	1102	578	6355
7	2	1106	585	6372
7	2	1099	575	6389
7	2	1100	564	6406
7	2	1099	591	6422
7	2	1114	571	6439
7	2	1100	569	6456
7	2	1109	582	6472
7	2	1095	572	6489
7	2	1109	567	6505
7	2	1130	669	6522
7	2	1126	668	6539
7	2	1133	673	6556
7	2	1129	672	6572
7	2	1125	661	6589
7	2	1122	623	6605
7	2	1121	661	6622
7	2	1124	675	6639
7	2	1123	677	6655
7	2	1121	673	6672
7	2	1119	652	6689
7	2	1103	649	6705
7	2	1114	659	6722
7	2	1105	675	6739
7	2	1115	645	6755
7	2	1112	667	6772
7	2	1109	655	6789
7	2	1125	646	6805
7	2	1154	690	6822
7	2	1143	707	6839
7	2	1149	713	6855
7	2	1143	694	6872
7	2	1145	717	6889
7	2	1146	691	6905
7	2	1145	701	6922
7	2	1163	712	6939
7	2	1161	724	6955
7	2	1170	702	6972
7	2	1151	712	6989
7	2	1148	691	7005
7	2	1152	704	7022
7	2	1170	719	7039
7	2	1155	723	7055
7	2	1135	723	7072
7	2	1149	719	7089
7	2	1161	721	7105
7	2	1151	711	7122
7	2	1140	718	7139
7	2	1149	717	7155
7	2	1148	712	7172
7	2	1153	732	7189
7	2	1109	752	7205
7	2	1108	734	7222
7	2	1103	745	7239
7	2	1110	740	7255
7	2	1104	746	7272
7	2	1114	756	7289
7	2	1095	756	7305
7	2	1111	743	7321
7	2	1112	754	7339
7	2	1104	740	7355
7	2	1100	752	7372
7	2	1106	747	7389
7	2	1095	760	7405
7	2	1113	748	7421
7	2	1109	756	7439
7	2	1103	758	7455
7	2	1098	727	7472
7	2	1109	724	7489
7	2	1111	722	7505
7	2	1103	747	7522
7	2	1102	741	7539
7	2	1108	754	7555
7	2	1118	768	7572
7	2	1106	763	7589
7	2	1092	762	7605
7	2	1110	729	7622
7	2	1087	730	7639
7	2	1098	751	7655
7	2	999	742	7672
7	2	1040	731	7689
7	2	1033	737	7705
7	2	1031	725	7722
7	2	1047	757	7739
7	2	1043	726	7755
7	2	1038	747	7772
7	2	1038	750	7789
7	2	1042	745	7805
7	2	1037	731	7822
7	2	1041	754	7839
7	2	1039	762	7855
7	2	1044	740	7872
7	2	1037	733	7889
7	2	1045	719	7905
7	2	1047	715	7922
7	2	1031	707	7939
7	2	1053	763	7955
7	2	1035	738	7972
7	2	1049	722	7989
7	2	1048	767	8005
7	2	1037	730	8022
7	2	1045	720	8039
7	2	1040	717	8055
7	2	1038	730	8072
7	2	1041	729	8088
7	2	1052	731	8105
7	2	1036	716	8122
7	2	1039	715	8139
7	2	1049	753	8155
7	2	1033	700	8172
7	2	1005	699	8189
7	2	1013	711	8205
7	2	1011	670	8222
7	2	1011	686	8238
7	2	1032	585	8255
7	2	1009	639	8272
7	2	1023	680	8289
7	2	1019	662	8305
7	2	1023	709	8322
7	2	1027	705	8338
7	2	1001	681	8355
7	2	1022	693	8372
7	2	1030	649	8388
7	2	1007	672	8405
7	2	1017	696	8422
7	2	1006	679	8438
7	2	1010	692	8455
7	2	1002	572	8472
7	2	996	600	8489
7	2	1012	603	8505
7	2	1009	608	8522
7	2	1018	618	8538
7	2	998	596	8555
7	2	1001	606	8572
7	2	996	579	8588
7	2	1000	618	8605
7	2	994	616	8622
7	2	1009	602	8638
7	2	1003	643	8655
7	2	1008	582	8672
7	2	1002	606	8688
7	2	1009	581	8705
7	2	994	595	8722
7	2	1014	622	8738
7	2	990	606	8755
7	2	1018	594	8772
7	2	1015	613	8788
7	2	1011	577	8805
7	2	1018	601	8822
7	2	936	661	8838
7	2	955	690	8855
7	2	959	683	8872
7	2	958	682	8888
7	2	944	716	8905
7	2	944	691	8922
7	2	931	649	8938
7	2	954	690	8955
7	2	953	683	8972
7	2	967	696	8988
7	2	962	712	9005
7	2	978	756	9022
7	2	984	731	9038
7	2	951	721	9055
7	2	956	682	9072
7	2	952	699	9088
7	2	968	715	9105
7	2	958	666	9122
7	2	960	717	9138
7	2	942	742	9155
7	2	1000	615	9172
7	2	897	767	9188
7	2	869	785	9205
7	2	925	741	9222
7	2	904	740	9238
7	2	909	795	9255
7	2	935	798	9272
7	2	921	716	9288
7	2	899	769	9305
7	2	937	749	9322
7	2	926	726	9338
7	2	905	798	9355
7	2	909	786	9372
7	2	931	808	9388
7	2	944	792	9405
7	2	907	760	9422
7	2	909	785	9438
7	2	953	782	9455
7	2	931	788	9472
7	2	923	734	9488
7	2	921	768	9505
7	2	911	777	9522
7	2	962	768	9538
7	2	939	815	9555
7	2	893	791	9572
7	2	908	805	9588
7	2	871	807	9605
7	2	837	797	9622
7	2	882	807	9638
7	2	884	847	9655
7	2	869	829	9672
7	2	882	807	9688
7	2	846	848	9705
7	2	863	769	9722
7	2	864	781	9738
7	2	878	851	9755
7	2	851	784	9772
7	2	828	814	9788
7	2	840	731	9805
7	2	865	800	9822
7	2	861	751	9838
7	2	874	808	9855
7	2	864	794	9872
7	2	853	777	9888
7	2	880	812	9905
7	2	857	772	9922
7	2	827	783	9938
7	2	786	858	9955
7	2	836	643	9972
7	2	825	708	9988
7	2	794	692	10005
7	2	809	748	10021
7	2	820	792	10038
7	2	820	837	10055
7	2	833	827	10072
7	2	829	780	10088
7	2	801	819	10105
7	2	845	795	10121
7	2	841	807	10138
7	2	820	729	10155
7	2	799	803	10171
7	2	810	848	10188
7	2	820	850	10205
7	2	834	794	10222
7	2	845	809	10238
7	2	827	829	10255
7	2	808	832	10271
7	2	821	818	10288
7	2	846	796	10305
7	2	879	640	10322
7	2	823	791	10338
7	2	870	762	10355
7	2	834	766	10371
7	2	814	752	10388
7	2	847	750	10405
7	2	848	790	10421
7	2	844	802	10438
7	2	844	774	10455
7	2	830	736	10472
7	2	829	734	10488
7	2	831	777	10505
7	2	833	780	10521
7	2	829	785	10538
7	2	856	709	10555
7	2	868	729	10571
7	2	834	802	10588
7	2	844	715	10605
7	2	987	514	10621
7	2	898	649	10638
7	2	890	671	10655
7	2	866	624	10671
7	2	902	638	10688
7	2	907	660	10705
7	2	868	639	10721
7	2	859	598	10738
7	2	852	664	10755
7	2	895	671	10771
7	2	879	623	10788
7	2	876	659	10805
7	2	860	649	10821
7	2	889	651	10838
7	2	856	576	10855
7	2	855	581	10871
7	2	902	585	10888
7	2	882	547	10905
7	2	892	566	10921
7	2	907	561	10938
7	2	888	607	10955
7	2	896	539	10971
7	2	878	590	10988
7	2	889	609	11005
7	2	896	599	11021
7	2	883	565	11038
7	2	903	554	11055
7	2	893	578	11071
7	2	893	570	11088
7	2	885	566	11105
7	2	884	528	11121
7	2	880	579	11138
7	2	873	550	11155
7	2	881	483	11171
7	2	885	567	11188
7	2	888	592	11205
7	2	880	527	11221
7	2	891	588	11238
7	2	859	575	11255
7	2	877	552	11271
7	2	892	515	11288
7	2	918	522	11305
7	2	862	524	11321
7	2	882	554	11338
7	2	882	567	11355
7	2	879	582	11371
7	2	887	566	11388
7	2	884	603	11405
7	2	878	578	11421
7	2	885	580	11438
7	2	873	564	11455
7	2	878	559	11471
7	2	879	595	11488
7	2	887	557	11505
7	2	878	583	11521
7	2	866	563	11538
7	2	824	549	11555
7	2	794	556	11571
7	2	787	522	11588
7	2	779	544	11605
7	2	781	529	11621
7	2	782	519	11638
7	2	790	493	11655
7	2	771	529	11671
7	2	782	523	11688
7	2	775	518	11705
7	2	788	487	11721
7	2	778	532	11738
7	2	780	554	11755
7	2	771	509	11771
7	2	795	537	11788
7	2	790	550	11805
7	2	794	537	11821
7	2	768	548	11838
7	2	805	506	11854
7	2	787	523	11871
7	2	789	524	11888
7	2	769	562	11905
7	2	781	490	11921
7	2	782	517	11938
7	2	785	537	11955
7	2	795	544	11971
7	2	679	517	11988
7	2	721	480	12004
7	2	741	475	12021
7	2	723	543	12038
7	2	715	527	12055
7	2	730	523	12071
7	2	722	501	12088
7	2	711	509	12104
7	2	725	511	12121
7	2	705	516	12138
7	2	699	514	12154
7	2	727	515	12171
7	2	718	561	12188
7	2	721	497	12204
7	2	709	544	12221
7	2	738	528	12238
7	2	728	485	12254
7	2	749	423	12271
7	2	739	402	12288
7	2	748	515	12304
7	2	733	482	12321
7	2	732	446	12338
7	2	719	440	12354
7	2	724	448	12371
7	2	738	470	12388
7	2	731	453	12404
7	2	727	448	12421
7	2	729	476	12438
7	2	726	413	12454
7	2	725	457	12471
7	2	734	452	12488
7	2	743	489	12504
7	2	769	363	12521
7	2	740	419	12538
7	2	740	462	12554
7	2	726	470	12571
7	2	740	463	12588
7	2	727	434	12604
7	2	833	411	12621
7	2	842	407	12638
7	2	816	420	12654
7	2	830	440	12671
7	2	831	432	12688
7	2	833	401	12704
7	2	823	401	12721
7	2	821	443	12738
7	2	823	431	12754
7	2	824	414	12771
7	2	852	376	12788
7	2	822	412	12804
7	2	833	425	12821
7	2	824	394	12838
7	2	816	401	12854
7	2	845	396	12871
7	2	817	419	12888
7	2	816	402	12904
7	2	828	405	12921
7	2	829	401	12938
7	2	820	431	12954
7	2	823	390	12971
7	2	838	423	12988
7	2	825	420	13004
7	2	827	404	13021
7	2	820	407	13038
7	2	822	414	13054
7	2	823	418	13071
7	2	828	435	13088
7	2	828	422	13104
7	2	836	403	13121
7	2	826	414	13138
7	2	830	410	13154
7	2	828	421	13171
7	2	817	419	13188
7	2	823	405	13204
7	2	827	384	13221
7	2	891	496	13238
7	2	864	489	13254
7	2	858	421	13271
7	2	869	440	13288
7	2	863	445	13304
7	2	862	443	13321
7	2	867	447	13338
7	2	871	422	13354
7	2	879	440	13371
7	2	860	419	13388
7	2	868	419	13404
7	2	860	454	13421
7	2	866	411	13438
7	2	858	412	13454
7	2	855	414	13471
7	2	866	391	13488
7	2	862	422	13504
7	2	864	458	13521
7	2	869	429	13538
7	2	869	429	13554
7	2	870	452	13571
7	2	871	414	13587
7	2	858	404	13604
7	2	871	439	13621
7	2	883	423	13638
7	2	860	439	13654
7	2	967	428	13671
7	2	934	418	13687
7	2	939	453	13704
7	2	941	417	13721
7	2	932	444	13738
7	2	935	453	13754
7	2	935	413	13771
7	2	935	385	13788
7	2	932	399	13804
7	2	928	395	13821
7	2	941	417	13837
7	2	937	422	13854
7	2	940	433	13871
7	2	930	427	13888
7	2	916	391	13904
7	2	919	406	13921
7	2	931	406	13937
7	2	945	411	13954
7	2	935	418	13971
7	2	922	432	13987
7	2	932	388	14004
7	2	897	370	14021
7	2	915	275	14038
7	2	907	263	14054
7	2	908	294	14071
7	2	910	306	14087
7	2	906	294	14104
7	2	914	280	14121
7	2	916	285	14137
7	2	907	291	14154
7	2	914	276	14171
7	2	905	284	14187
7	2	908	278	14204
7	2	909	291	14221
7	2	894	299	14237
7	2	906	311	14254
7	2	903	282	14271
7	2	930	292	14287
7	2	895	289	14304
7	2	904	285	14321
7	2	909	296	14337
7	2	906	312	14354
7	2	910	283	14371
7	2	915	291	14387
7	2	912	283	14404
7	2	911	289	14421
7	2	961	267	14437
7	2	952	223	14454
7	2	953	246	14471
7	2	958	244	14487
7	2	958	246	14504
7	2	950	233	14521
7	2	958	240	14537
7	2	970	273	14554
7	2	961	259	14571
7	2	964	250	14587
7	2	955	238	14604
7	2	969	252	14621
7	2	958	262	14637
7	2	957	260	14654
7	2	962	245	14671
7	2	957	242	14687
7	2	956	234	14704
7	2	962	251	14721
7	2	950	217	14737
7	2	956	248	14754
7	2	955	247	14771
7	2	966	250	14787
7	2	949	241	14804
7	2	958	256	14821
7	2	966	251	14837
7	2	963	261	14854
7	2	965	237	14871
7	2	963	268	14887
7	2	954	269	14904
7	2	960	269	14921
7	2	973	274	14937
7	2	964	252	14954
7	2	956	257	14971
7	3	963	253	1
7	3	960	253	18
7	3	1024	309	35
7	3	1030	372	51
7	3	1028	370	68
7	3	1028	369	84
7	3	1018	373	101
7	3	1026	368	118
7	3	1029	370	134
7	3	1027	362	151
7	3	1023	371	168
7	3	1025	367	185
7	3	1034	346	201
7	3	1027	323	218
7	3	1026	336	234
7	3	1027	334	251
7	3	1033	333	268
7	3	1030	329	284
7	3	1029	329	301
7	3	1028	326	318
7	3	1025	324	334
7	3	1023	339	351
7	3	1024	332	368
7	3	1028	310	384
7	3	1023	307	401
7	3	1025	303	418
7	3	1022	302	434
7	3	1022	300	451
7	3	1024	295	468
7	3	1026	309	484
7	3	1025	308	501
7	3	1024	308	518
7	3	1023	307	534
7	3	1019	300	551
7	3	1026	300	568
7	3	1024	299	584
7	3	1025	302	601
7	3	1027	306	618
7	3	1028	304	634
7	3	1026	312	651
7	3	1024	306	668
7	3	1021	310	684
7	3	1023	306	701
7	3	1020	302	718
7	3	1024	307	734
7	3	1024	310	751
7	3	1026	309	768
7	3	1019	311	784
7	3	1025	334	801
7	3	1025	393	818
7	3	1031	399	834
7	3	1028	388	851
7	3	1031	406	868
7	3	1027	393	884
7	3	1028	385	901
7	3	1030	401	918
7	3	1024	397	934
7	3	1033	409	951
7	3	1029	396	968
7	3	1027	392	984
7	3	1026	403	1001
7	3	1027	392	1018
7	3	1029	402	1034
7	3	1031	395	1051
7	3	1028	399	1068
7	3	1028	397	1084
7	3	1023	389	1101
7	3	1029	394	1118
7	3	1031	388	1134
7	3	1025	387	1151
7	3	1023	402	1168
7	3	1027	389	1184
7	3	1022	390	1201
7	3	1028	389	1218
7	3	1106	395	1234
7	3	1123	392	1251
7	3	1123	397	1268
7	3	1119	405	1284
7	3	1119	403	1301
7	3	1119	403	1318
7	3	1128	388	1334
7	3	1120	414	1351
7	3	1119	418	1368
7	3	1117	412	1384
7	3	1116	397	1401
7	3	1121	398	1418
7	3	1115	402	1434
7	3	1114	402	1451
7	3	1120	404	1468
7	3	1119	405	1484
7	3	1119	404	1501
7	3	1121	394	1518
7	3	1176	413	1534
7	3	1184	399	1551
7	3	1181	413	1568
7	3	1175	400	1584
7	3	1176	390	1601
7	3	1174	397	1618
7	3	1176	404	1634
7	3	1171	387	1651
7	3	1173	402	1668
7	3	1177	396	1684
7	3	1173	400	1701
7	3	1177	400	1718
7	3	1171	396	1734
7	3	1177	392	1751
7	3	1173	405	1768
7	3	1175	397	1784
7	3	1182	391	1801
7	3	1173	395	1818
7	3	1174	401	1834
7	3	1174	404	1851
7	3	1170	406	1868
7	3	1167	400	1884
7	3	1164	405	1901
7	3	1207	466	1917
7	3	1194	485	1934
7	3	1195	483	1951
7	3	1196	480	1968
7	3	1195	489	1984
7	3	1191	476	2001
7	3	1190	488	2017
7	3	1191	484	2034
7	3	1191	479	2051
7	3	1192	485	2067
7	3	1192	478	2084
7	3	1192	476	2101
7	3	1194	486	2117
7	3	1196	474	2134
7	3	1094	529	2151
7	3	1086	536	2167
7	3	1085	540	2184
7	3	1098	521	2201
7	3	1090	517	2217
7	3	1089	521	2234
7	3	1092	527	2251
7	3	1084	533	2267
7	3	1089	529	2284
7	3	1089	507	2301
7	3	1089	528	2317
7	3	1091	527	2334
7	3	1088	534	2351
7	3	1058	500	2367
7	3	1063	476	2384
7	3	1063	500	2401
7	3	1060	499	2417
7	3	1055	515	2434
7	3	1056	508	2451
7	3	1052	532	2467
7	3	1053	515	2484
7	3	1062	513	2501
7	3	1061	520	2517
7	3	1060	517	2534
7	3	1065	502	2551
7	3	1058	504	2567
7	3	1057	502	2584
7	3	1062	510	2601
7	3	1058	514	2617
7	3	1061	511	2634
7	3	1059	498	2651
7	3	1057	494	2667
7	3	1058	504	2684
7	3	1059	513	2701
7	3	1059	522	2717
7	3	1056	507	2734
7	3	1057	491	2751
7	3	1060	528	2767
7	3	1059	482	2784
7	3	1063	499	2801
7	3	1057	511	2817
7	3	1101	618	2834
7	3	1102	631	2851
7	3	1102	635	2867
7	3	1099	631	2884
7	3	1106	650	2901
7	3	1104	647	2917
7	3	1106	635	2934
7	3	1099	657	2951
7	3	1107	611	2967
7	3	1101	645	2984
7	3	1097	647	3001
7	3	1106	659	3017
7	3	1102	650	3034
7	3	1092	660	3051
7	3	1101	651	3067
7	3	1103	635	3084
7	3	1102	630	3101
7	3	1105	659	3117
7	3	1115	638	3134
7	3	1104	659	3151
7	3	1101	659	3167
7	3	1103	649	3184
7	3	1106	633	3201
7	3	1104	637	3217
7	3	1103	639	3234
7	3	1102	657	3251
7	3	1111	633	3267
7	3	1121	678	3284
7	3	1133	721	3301
7	3	1137	712	3317
7	3	1135	715	3334
7	3	1137	716	3351
7	3	1139	717	3367
7	3	1139	714	3384
7	3	1143	721	3401
7	3	1140	725	3417
7	3	1140	722	3434
7	3	1133	722	3451
7	3	1135	722	3467
7	3	1143	712	3484
7	3	1141	709	3500
7	3	1135	717	3517
7	3	1140	726	3534
7	3	1137	720	3551
7	3	1138	728	3567
7	3	1144	719	3584
7	3	1141	712	3601
7	3	1030	707	3617
7	3	976	663	3634
7	3	982	668	3650
7	3	980	659	3667
7	3	987	665	3684
7	3	979	667	3701
7	3	973	672	3717
7	3	980	663	3734
7	3	979	676	3750
7	3	984	685	3767
7	3	981	675	3784
7	3	978	665	3801
7	3	985	668	3817
7	3	980	675	3834
7	3	985	672	3850
7	3	983	666	3867
7	3	985	669	3884
7	3	977	663	3900
7	3	989	667	3917
7	3	992	672	3934
7	3	983	678	3951
7	3	989	674	3967
7	3	987	646	3984
7	3	985	598	4000
7	3	989	603	4017
7	3	989	583	4034
7	3	991	601	4050
7	3	984	610	4067
7	3	982	602	4084
7	3	990	606	4100
7	3	984	606	4117
7	3	994	581	4134
7	3	986	608	4150
7	3	983	579	4167
7	3	980	613	4184
7	3	984	618	4200
7	3	984	583	4217
7	3	985	596	4234
7	3	984	613	4250
7	3	983	610	4267
7	3	984	623	4284
7	3	987	590	4300
7	3	978	622	4317
7	3	986	572	4334
7	3	986	619	4350
7	3	987	594	4367
7	3	980	625	4384
7	3	965	625	4400
7	3	961	612	4417
7	3	956	622	4434
7	3	952	620	4450
7	3	948	619	4467
7	3	954	614	4484
7	3	953	628	4500
7	3	949	615	4517
7	3	945	622	4534
7	3	952	623	4550
7	3	950	633	4567
7	3	952	633	4584
7	3	945	630	4600
7	3	948	615	4617
7	3	949	609	4634
7	3	947	618	4650
7	3	950	634	4667
7	3	952	631	4684
7	3	912	661	4700
7	3	895	700	4717
7	3	903	708	4734
7	3	899	705	4750
7	3	903	696	4767
7	3	909	708	4784
7	3	902	715	4800
7	3	896	707	4817
7	3	897	705	4834
7	3	902	712	4850
7	3	896	716	4867
7	3	899	713	4884
7	3	896	720	4900
7	3	898	703	4917
7	3	900	705	4934
7	3	844	716	4950
7	3	810	728	4967
7	3	811	731	4984
7	3	820	732	5000
7	3	814	734	5017
7	3	815	733	5034
7	3	814	732	5050
7	3	811	719	5067
7	3	814	734	5084
7	3	811	736	5100
7	3	816	733	5117
7	3	811	733	5134
7	3	813	737	5150
7	3	815	731	5167
7	3	812	619	5184
7	3	839	576	5200
7	3	838	587	5217
7	3	835	565	5234
7	3	833	550	5250
7	3	834	566	5267
7	3	839	574	5284
7	3	837	570	5300
7	3	831	560	5317
7	3	838	549	5334
7	3	832	577	5350
7	3	835	567	5367
7	3	836	561	5384
7	3	827	562	5400
7	3	837	559	5417
7	3	835	535	5434
7	3	835	525	5450
7	3	830	519	5467
7	3	835	532	5484
7	3	835	497	5500
7	3	838	541	5517
7	3	838	545	5534
7	3	831	555	5550
7	3	836	538	5567
7	3	838	529	5583
7	3	833	518	5600
7	3	839	522	5617
7	3	833	532	5633
7	3	836	539	5650
7	3	834	532	5667
7	3	840	538	5684
7	3	856	517	5700
7	3	854	464	5717
7	3	861	467	5733
7	3	859	485	5750
7	3	859	459	5767
7	3	860	480	5783
7	3	853	490	5800
7	3	858	482	5817
7	3	856	486	5834
7	3	859	487	5850
7	3	849	488	5867
7	3	852	503	5883
7	3	783	460	5900
7	3	761	451	5917
7	3	756	451	5933
7	3	761	473	5950
7	3	764	451	5967
7	3	758	447	5983
7	3	763	453	6000
7	3	758	445	6017
7	3	761	456	6033
7	3	759	447	6050
7	3	758	455	6067
7	3	760	468	6083
7	3	758	455	6100
7	3	758	458	6117
7	3	752	441	6133
7	3	755	458	6150
7	3	744	433	6167
7	3	737	400	6183
7	3	740	393	6200
7	3	748	399	6217
7	3	746	392	6233
7	3	744	391	6250
7	3	744	393	6267
7	3	750	387	6283
7	3	744	395	6300
7	3	746	385	6317
7	3	744	384	6333
7	3	737	399	6350
7	3	742	386	6367
7	3	747	393	6383
7	3	744	396	6400
7	3	738	393	6417
7	3	742	396	6433
7	3	748	389	6450
7	3	752	393	6467
[truncated: 15,194 more rows]
