# Supplementary material for: Quantifying gaze and mouse interactions on spatial visual interfaces with a new movement analytics methodology
Source: PLoS One. 2017 Aug 4;12(8):e0181818. doi: 10.1371/journal.pone.0181818 (PMC5544210; doi:10.1371/journal.pone.0181818)
Supplement: S1 Data — (ZIP) [file pone.0181818.s002.zip › Task_7_MouseTrajectories.csv]

TaskNo	PartNo	MousePointX	MousePointY	Time
7	1	958	266	0
7	1	958	266	1
7	1	958	266	2
7	1	958	266	3
7	1	958	266	4
7	1	958	266	5
7	1	958	266	6
7	1	958	266	7
7	1	957	267	8
7	1	957	267	9
7	1	957	267	10
7	1	957	267	11
7	1	957	267	12
7	1	957	267	13
7	1	957	267	14
7	1	957	267	15
7	1	956	267	16
7	1	956	267	17
7	1	956	267	18
7	1	956	267	19
7	1	956	267	20
7	1	956	267	21
7	1	956	267	22
7	1	956	267	23
7	1	955	268	24
7	1	955	268	25
7	1	955	268	26
7	1	955	268	27
7	1	955	268	28
7	1	955	268	29
7	1	955	268	30
7	1	955	268	31
7	1	953	269	32
7	1	953	269	33
7	1	953	269	34
7	1	953	269	35
7	1	953	269	36
7	1	953	269	37
7	1	953	269	38
7	1	953	269	39
7	1	952	269	40
7	1	952	269	41
7	1	952	269	42
7	1	952	269	43
7	1	952	269	44
7	1	952	269	45
7	1	952	269	46
7	1	952	269	47
7	1	951	270	48
7	1	951	270	49
7	1	951	270	50
7	1	951	270	51
7	1	951	270	52
7	1	951	270	53
7	1	951	270	54
7	1	951	270	55
7	1	950	270	56
7	1	950	270	57
7	1	950	270	58
7	1	950	270	59
7	1	950	270	60
7	1	950	270	61
7	1	950	270	62
7	1	950	270	63
7	1	950	271	64
7	1	950	271	65
7	1	950	271	66
7	1	950	271	67
7	1	950	271	68
7	1	950	271	69
7	1	950	271	70
7	1	950	271	71
7	1	949	272	72
7	1	949	272	73
7	1	949	272	75
7	1	949	272	76
7	1	949	272	77
7	1	949	272	78
7	1	949	272	79
7	1	948	272	80
7	1	948	272	81
7	1	948	272	82
7	1	948	272	83
7	1	948	272	84
7	1	948	272	85
7	1	948	272	86
7	1	948	272	87
7	1	946	273	88
7	1	946	273	89
7	1	946	273	90
7	1	946	273	91
7	1	946	273	92
7	1	946	273	93
7	1	946	273	94
7	1	946	273	95
7	1	946	274	96
7	1	946	274	97
7	1	946	274	98
7	1	946	274	99
7	1	946	274	100
7	1	946	274	101
7	1	946	274	102
7	1	946	274	103
7	1	944	274	104
7	1	944	274	105
7	1	944	274	106
7	1	944	274	107
7	1	944	274	108
7	1	944	274	109
7	1	944	274	110
7	1	944	274	111
7	1	943	275	112
7	1	943	275	113
7	1	943	275	114
7	1	943	275	115
7	1	943	275	116
7	1	943	275	117
7	1	943	275	118
7	1	943	275	119
7	1	943	275	120
7	1	943	275	121
7	1	943	275	122
7	1	943	275	123
7	1	943	275	124
7	1	943	275	125
7	1	943	275	126
7	1	943	275	127
7	1	942	275	128
7	1	942	275	129
7	1	942	275	130
7	1	942	275	131
7	1	942	275	132
7	1	942	275	133
7	1	942	275	134
7	1	942	275	135
7	1	941	276	136
7	1	941	276	137
7	1	941	276	138
7	1	941	276	139
7	1	941	276	140
7	1	941	276	141
7	1	941	276	142
7	1	941	276	143
7	1	941	276	144
7	1	941	276	145
7	1	941	276	146
7	1	941	276	147
7	1	941	276	148
7	1	941	276	149
7	1	941	276	150
7	1	941	276	151
7	1	940	276	152
7	1	940	276	153
7	1	940	276	154
7	1	940	276	155
7	1	940	276	156
7	1	940	276	157
7	1	940	276	158
7	1	940	276	159
7	1	940	277	160
7	1	940	277	161
7	1	940	277	162
7	1	940	277	163
7	1	940	277	164
7	1	940	277	165
7	1	940	277	166
7	1	940	277	167
7	1	939	277	168
7	1	939	277	169
7	1	939	277	170
7	1	939	277	171
7	1	939	277	172
7	1	939	277	173
7	1	939	277	174
7	1	939	277	175
7	1	938	277	176
7	1	938	277	177
7	1	938	277	178
7	1	938	277	179
7	1	938	277	180
7	1	938	277	181
7	1	938	277	182
7	1	938	277	183
7	1	938	278	184
7	1	938	278	185
7	1	938	278	186
7	1	938	278	187
7	1	938	278	188
7	1	938	278	189
7	1	938	278	190
7	1	938	278	191
7	1	936	278	192
7	1	936	278	193
7	1	936	278	194
7	1	936	278	195
7	1	936	278	196
7	1	936	278	197
7	1	936	278	198
7	1	936	278	199
7	1	936	279	200
7	1	936	279	201
7	1	936	279	202
7	1	936	279	203
7	1	936	279	204
7	1	936	279	205
7	1	936	279	206
7	1	936	279	207
7	1	934	279	208
7	1	934	279	209
7	1	934	279	210
7	1	934	279	211
7	1	934	279	212
7	1	934	279	213
7	1	934	279	214
7	1	934	279	215
7	1	933	280	216
7	1	933	280	217
7	1	933	280	218
7	1	933	280	219
7	1	933	280	220
7	1	933	280	221
7	1	933	280	222
7	1	933	280	223
7	1	931	281	224
7	1	931	281	225
7	1	931	281	226
7	1	931	281	227
7	1	931	281	228
7	1	931	281	229
7	1	931	281	230
7	1	931	281	231
7	1	930	282	232
7	1	930	282	233
7	1	930	282	234
7	1	930	282	235
7	1	930	282	236
7	1	930	282	237
7	1	930	282	238
7	1	930	282	239
7	1	928	283	240
7	1	928	283	241
7	1	928	283	242
7	1	928	283	243
7	1	928	283	244
7	1	928	283	245
7	1	928	283	246
7	1	928	283	247
7	1	926	284	248
7	1	926	284	249
7	1	926	284	250
7	1	926	284	251
7	1	926	284	252
7	1	926	284	253
7	1	926	284	254
7	1	926	284	255
7	1	926	284	256
7	1	926	284	257
7	1	926	284	258
7	1	926	284	259
7	1	926	284	260
7	1	926	284	261
7	1	926	284	262
7	1	926	284	263
7	1	925	285	264
7	1	925	285	265
7	1	925	285	266
7	1	925	285	267
7	1	925	285	268
7	1	925	285	269
7	1	925	285	270
7	1	925	285	271
7	1	925	286	272
7	1	925	286	273
7	1	925	286	274
7	1	925	286	275
7	1	925	286	275
7	1	925	286	277
7	1	925	286	277
7	1	925	286	279
7	1	923	287	279
7	1	923	287	281
7	1	923	287	281
7	1	923	287	283
7	1	923	287	283
7	1	923	287	285
7	1	923	287	285
7	1	923	287	287
7	1	922	287	287
7	1	922	287	289
7	1	922	287	289
7	1	922	287	291
7	1	922	287	291
7	1	922	287	293
7	1	922	287	293
7	1	922	287	295
7	1	920	289	295
7	1	920	289	297
7	1	920	289	297
7	1	920	289	299
7	1	920	289	300
7	1	920	289	301
7	1	920	289	302
7	1	920	289	303
7	1	919	290	304
7	1	919	290	305
7	1	919	290	306
7	1	919	290	307
7	1	919	290	308
7	1	919	290	309
7	1	919	290	310
7	1	919	290	311
7	1	918	291	312
7	1	918	291	313
7	1	918	291	314
7	1	918	291	315
7	1	918	291	316
7	1	918	291	317
7	1	918	291	318
7	1	918	291	319
7	1	918	291	320
7	1	918	291	321
7	1	918	291	322
7	1	918	291	323
7	1	918	291	324
7	1	918	291	325
7	1	918	291	326
7	1	918	291	327
7	1	917	293	328
7	1	917	293	329
7	1	917	293	330
7	1	917	293	331
7	1	917	293	332
7	1	917	293	333
7	1	917	293	334
7	1	917	293	335
7	1	917	293	336
7	1	917	293	337
7	1	917	293	338
7	1	917	293	339
7	1	917	293	340
7	1	917	293	341
7	1	917	293	342
7	1	917	293	343
7	1	917	294	344
7	1	917	294	345
7	1	917	294	346
7	1	917	294	347
7	1	917	294	348
7	1	917	294	349
7	1	917	294	350
7	1	917	294	351
7	1	916	295	352
7	1	916	295	353
7	1	916	295	354
7	1	916	295	355
7	1	916	295	356
7	1	916	295	357
7	1	916	295	358
7	1	916	295	359
7	1	916	295	360
7	1	916	295	361
7	1	916	295	362
7	1	916	295	363
7	1	916	295	364
7	1	916	295	365
7	1	916	295	366
7	1	916	295	367
7	1	916	295	368
7	1	916	295	369
7	1	916	295	370
7	1	916	295	371
7	1	916	295	372
7	1	916	295	373
7	1	916	295	374
7	1	916	295	375
7	1	915	296	376
7	1	915	296	377
7	1	915	296	378
7	1	915	296	379
7	1	915	296	380
7	1	915	296	381
7	1	915	296	382
7	1	915	296	383
7	1	915	296	384
7	1	915	296	385
7	1	915	296	386
7	1	915	296	387
7	1	915	296	388
7	1	915	296	389
7	1	915	296	390
7	1	915	296	391
7	1	914	298	392
7	1	914	298	393
7	1	914	298	394
7	1	914	298	395
7	1	914	298	396
7	1	914	298	397
7	1	914	298	398
7	1	914	298	399
7	1	913	298	400
7	1	913	298	401
7	1	913	298	402
7	1	913	298	403
7	1	913	298	404
7	1	913	298	405
7	1	913	298	406
7	1	913	298	407
7	1	913	300	408
7	1	913	300	409
7	1	913	300	410
7	1	913	300	411
7	1	913	300	412
7	1	913	300	413
7	1	913	300	414
7	1	913	300	415
7	1	912	300	416
7	1	912	300	417
7	1	912	300	418
7	1	912	300	419
7	1	912	300	420
7	1	912	300	421
7	1	912	300	422
7	1	912	300	423
7	1	911	302	424
7	1	911	302	425
7	1	911	302	426
7	1	911	302	427
7	1	911	302	428
7	1	911	302	429
7	1	911	302	430
7	1	911	302	431
7	1	911	304	432
7	1	911	304	433
7	1	911	304	434
7	1	911	304	435
7	1	911	304	436
7	1	911	304	437
7	1	911	304	438
7	1	911	304	439
7	1	909	305	440
7	1	909	305	441
7	1	909	305	442
7	1	909	305	443
7	1	909	305	444
7	1	909	305	445
7	1	909	305	446
7	1	909	305	447
7	1	909	307	448
7	1	909	307	449
7	1	909	307	450
7	1	909	307	451
7	1	909	307	452
7	1	909	307	453
7	1	909	307	454
7	1	909	307	455
7	1	908	310	456
7	1	908	310	457
7	1	908	310	458
7	1	908	310	459
7	1	908	310	460
7	1	908	310	461
7	1	908	310	462
7	1	908	310	463
7	1	907	312	464
7	1	907	312	465
7	1	907	312	466
7	1	907	312	467
7	1	907	312	468
7	1	907	312	469
7	1	907	312	470
7	1	907	312	471
7	1	906	314	472
7	1	906	314	473
7	1	906	314	474
7	1	906	314	475
7	1	906	314	476
7	1	906	314	477
7	1	906	314	478
7	1	906	314	479
7	1	905	317	480
7	1	905	317	481
7	1	905	317	482
7	1	905	317	483
7	1	905	317	484
7	1	905	317	485
7	1	905	317	486
7	1	905	317	487
7	1	905	319	488
7	1	905	319	489
7	1	905	319	490
7	1	905	319	491
7	1	905	319	492
7	1	905	319	493
7	1	905	319	494
7	1	905	319	495
7	1	904	323	496
7	1	904	323	497
7	1	904	323	498
7	1	904	323	499
7	1	904	323	500
7	1	904	323	501
7	1	904	323	502
7	1	904	323	503
7	1	902	325	504
7	1	902	325	505
7	1	902	325	506
7	1	902	325	507
7	1	902	325	508
7	1	902	325	509
7	1	902	325	510
7	1	902	325	511
7	1	902	328	512
7	1	902	328	513
7	1	902	328	514
7	1	902	328	515
7	1	902	328	516
7	1	902	328	517
7	1	902	328	518
7	1	902	328	519
7	1	901	332	520
7	1	901	332	521
7	1	901	332	522
7	1	901	332	523
7	1	901	332	524
7	1	901	332	525
7	1	901	332	526
7	1	901	332	527
7	1	901	335	528
7	1	901	335	529
7	1	901	335	530
7	1	901	335	531
7	1	901	335	532
7	1	901	335	533
7	1	901	335	534
7	1	901	335	535
7	1	900	338	536
7	1	900	338	537
7	1	900	338	538
7	1	900	338	539
7	1	900	338	540
7	1	900	338	541
7	1	900	338	542
7	1	900	338	543
7	1	899	341	544
7	1	899	341	545
7	1	899	341	546
7	1	899	341	547
7	1	899	341	548
7	1	899	341	549
7	1	899	341	550
7	1	899	341	551
7	1	898	343	552
7	1	898	343	553
7	1	898	343	554
7	1	898	343	555
7	1	898	343	556
7	1	898	343	557
7	1	898	343	558
7	1	898	343	559
7	1	898	345	560
7	1	898	345	561
7	1	898	345	562
7	1	898	345	563
7	1	898	345	564
7	1	898	345	565
7	1	898	345	566
7	1	898	345	567
7	1	898	348	568
7	1	898	348	569
7	1	898	348	570
7	1	898	348	571
7	1	898	348	572
7	1	898	348	573
7	1	898	348	574
7	1	898	348	575
7	1	898	350	576
7	1	898	350	577
7	1	898	350	578
7	1	898	350	579
7	1	898	350	580
7	1	898	350	581
7	1	898	350	582
7	1	898	350	583
7	1	898	352	584
7	1	898	352	585
7	1	898	352	586
7	1	898	352	587
7	1	898	352	588
7	1	898	352	589
7	1	898	352	590
7	1	898	352	591
7	1	898	354	592
7	1	898	354	593
7	1	898	354	594
7	1	898	354	595
7	1	898	354	596
7	1	898	354	597
7	1	898	354	598
7	1	898	354	599
7	1	898	356	600
7	1	898	356	601
7	1	898	356	602
7	1	898	356	603
7	1	898	356	604
7	1	898	356	605
7	1	898	356	606
7	1	898	356	607
7	1	898	358	608
7	1	898	358	609
7	1	898	358	610
7	1	898	358	611
7	1	898	358	612
7	1	898	358	613
7	1	898	358	614
7	1	898	358	615
7	1	898	360	616
7	1	898	360	617
7	1	898	360	618
7	1	898	360	619
7	1	898	360	620
7	1	898	360	621
7	1	898	360	622
7	1	898	360	623
7	1	898	364	624
7	1	898	364	625
7	1	898	364	626
7	1	898	364	627
7	1	898	364	628
7	1	898	364	629
7	1	898	364	630
7	1	898	364	631
7	1	898	367	632
7	1	898	367	633
7	1	898	367	634
7	1	898	367	635
7	1	898	367	636
7	1	898	367	637
7	1	898	367	638
7	1	898	367	639
7	1	898	368	640
7	1	898	368	641
7	1	898	368	642
7	1	898	368	643
7	1	898	368	644
7	1	898	368	645
7	1	898	368	646
7	1	898	368	647
7	1	898	370	648
7	1	898	370	649
7	1	898	370	650
7	1	898	370	651
7	1	898	370	652
7	1	898	370	653
7	1	898	370	654
7	1	898	370	655
7	1	898	372	656
7	1	898	372	657
7	1	898	372	658
7	1	898	372	659
7	1	898	372	660
7	1	898	372	661
7	1	898	372	662
7	1	898	372	663
7	1	898	372	664
7	1	898	372	665
7	1	898	372	666
7	1	898	372	667
7	1	898	372	668
7	1	898	372	669
7	1	898	372	670
7	1	898	372	671
7	1	899	373	672
7	1	899	373	673
7	1	899	373	674
7	1	899	373	675
7	1	899	373	676
7	1	899	373	677
7	1	899	373	678
7	1	899	373	679
7	1	899	374	680
7	1	899	374	681
7	1	899	374	682
7	1	899	374	683
7	1	899	374	684
7	1	899	374	685
7	1	899	374	686
7	1	899	374	687
7	1	899	375	688
7	1	899	375	689
7	1	899	375	690
7	1	899	375	691
7	1	899	375	692
7	1	899	375	693
7	1	899	375	694
7	1	899	375	695
7	1	899	377	696
7	1	899	377	697
7	1	899	377	698
7	1	899	377	699
7	1	899	377	700
7	1	899	377	701
7	1	899	377	702
7	1	899	377	703
7	1	900	379	704
7	1	900	379	705
7	1	900	379	706
7	1	900	379	707
7	1	900	379	708
7	1	900	379	709
7	1	900	379	710
7	1	900	379	711
7	1	902	380	712
7	1	902	380	713
7	1	902	380	714
7	1	902	380	715
7	1	902	380	716
7	1	902	380	717
7	1	902	380	718
7	1	902	380	719
7	1	902	383	720
7	1	902	383	721
7	1	902	383	722
7	1	902	383	723
7	1	902	383	724
7	1	902	383	725
7	1	902	383	726
7	1	902	383	727
7	1	904	385	728
7	1	904	385	729
7	1	904	385	730
7	1	904	385	731
7	1	904	385	732
7	1	904	385	733
7	1	904	385	734
7	1	904	385	735
7	1	905	386	736
7	1	905	386	737
7	1	905	386	738
7	1	905	386	739
7	1	905	386	740
7	1	905	386	741
7	1	905	386	742
7	1	905	386	743
7	1	906	389	744
7	1	906	389	745
7	1	906	389	746
7	1	906	389	747
7	1	906	389	748
7	1	906	389	749
7	1	906	389	750
7	1	906	389	751
7	1	908	390	752
7	1	908	390	753
7	1	908	390	754
7	1	908	390	755
7	1	908	390	756
7	1	908	390	757
7	1	908	390	758
7	1	908	390	759
7	1	908	391	760
7	1	908	391	761
7	1	908	391	762
7	1	908	391	763
7	1	908	391	764
7	1	908	391	765
7	1	908	391	766
7	1	908	391	767
7	1	909	392	768
7	1	909	392	769
7	1	909	392	770
7	1	909	392	771
7	1	909	392	772
7	1	909	392	773
7	1	909	392	774
7	1	909	392	775
7	1	909	393	776
7	1	909	393	777
7	1	909	393	778
7	1	909	393	779
7	1	909	393	780
7	1	909	393	781
7	1	909	393	782
7	1	909	393	783
7	1	910	394	784
7	1	910	394	785
7	1	910	394	786
7	1	910	394	787
7	1	910	394	788
7	1	910	394	789
7	1	910	394	790
7	1	910	394	791
7	1	911	395	792
7	1	911	395	793
7	1	911	395	794
7	1	911	395	795
7	1	911	395	796
7	1	911	395	797
7	1	911	395	798
7	1	911	395	799
7	1	911	396	800
7	1	911	396	801
7	1	911	396	802
7	1	911	396	803
7	1	911	396	804
7	1	911	396	805
7	1	911	396	806
7	1	911	396	807
7	1	912	396	808
7	1	912	396	809
7	1	912	396	810
7	1	912	396	811
7	1	912	396	812
7	1	912	396	813
7	1	912	396	814
7	1	912	396	815
7	1	913	398	816
7	1	913	398	817
7	1	913	398	818
7	1	913	398	819
7	1	913	398	820
7	1	913	398	821
7	1	913	398	822
7	1	913	398	823
7	1	913	399	824
7	1	913	399	825
7	1	913	399	826
7	1	913	399	827
7	1	913	399	828
7	1	913	399	829
7	1	913	399	830
7	1	913	399	831
7	1	915	400	832
7	1	915	400	833
7	1	915	400	834
7	1	915	400	835
7	1	915	400	836
7	1	915	400	837
7	1	915	400	838
7	1	915	400	839
7	1	915	401	840
7	1	915	401	841
7	1	915	401	842
7	1	915	401	843
7	1	915	401	844
7	1	915	401	845
7	1	915	401	846
7	1	915	401	847
7	1	916	402	848
7	1	916	402	849
7	1	916	402	850
7	1	916	402	851
7	1	916	402	852
7	1	916	402	853
7	1	916	402	854
7	1	916	402	855
7	1	916	404	856
7	1	916	404	857
7	1	916	404	858
7	1	916	404	859
7	1	916	404	860
7	1	916	404	861
7	1	916	404	862
7	1	916	404	863
7	1	917	405	864
7	1	917	405	865
7	1	917	405	866
7	1	917	405	867
7	1	917	405	868
7	1	917	405	869
7	1	917	405	870
7	1	917	405	871
7	1	917	406	872
7	1	917	406	873
7	1	917	406	874
7	1	917	406	875
7	1	917	406	876
7	1	917	406	877
7	1	917	406	878
7	1	917	406	879
7	1	917	408	880
7	1	917	408	881
7	1	917	408	882
7	1	917	408	883
7	1	917	408	884
7	1	917	408	885
7	1	917	408	886
7	1	917	408	887
7	1	918	408	888
7	1	918	408	889
7	1	918	408	890
7	1	918	408	891
7	1	918	408	892
7	1	918	408	893
7	1	918	408	894
7	1	918	408	895
7	1	919	410	896
7	1	919	410	897
7	1	919	410	898
7	1	919	410	899
7	1	919	410	900
7	1	919	410	901
7	1	919	410	902
7	1	919	410	903
7	1	919	410	904
7	1	919	410	905
7	1	919	410	906
7	1	919	410	907
7	1	919	410	908
7	1	919	410	909
7	1	919	410	910
7	1	919	410	911
7	1	919	410	912
7	1	919	410	913
7	1	919	410	914
7	1	919	410	915
7	1	919	410	916
7	1	919	410	917
7	1	919	410	918
7	1	919	410	919
7	1	919	410	920
7	1	919	410	921
7	1	919	410	922
7	1	919	410	923
7	1	919	410	924
7	1	919	410	925
7	1	919	410	926
7	1	919	410	927
7	1	919	411	928
7	1	919	411	929
7	1	919	411	930
7	1	919	411	931
7	1	919	411	932
7	1	919	411	933
7	1	919	411	934
7	1	919	411	935
7	1	919	412	936
7	1	919	412	937
7	1	919	412	938
7	1	919	412	939
7	1	919	412	940
7	1	919	412	941
7	1	919	412	942
7	1	919	412	943
7	1	919	413	944
7	1	919	413	945
7	1	919	413	946
7	1	919	413	947
7	1	919	413	948
7	1	919	413	949
7	1	919	413	950
7	1	919	413	951
7	1	919	414	952
7	1	919	414	953
7	1	919	414	954
7	1	919	414	955
7	1	919	414	956
7	1	919	414	957
7	1	919	414	958
7	1	919	414	959
7	1	919	415	960
7	1	919	415	961
7	1	919	415	962
7	1	919	415	963
7	1	919	415	964
7	1	919	415	965
7	1	919	415	966
7	1	919	415	967
7	1	919	416	968
7	1	919	416	969
7	1	919	416	970
7	1	919	416	971
7	1	919	416	972
7	1	919	416	973
7	1	919	416	974
7	1	919	416	975
7	1	919	417	976
7	1	919	417	977
7	1	919	417	978
7	1	919	417	979
7	1	919	417	980
7	1	919	417	981
7	1	919	417	982
7	1	919	417	983
7	1	919	418	984
7	1	919	418	985
7	1	919	418	986
7	1	919	418	987
7	1	919	418	988
7	1	919	418	989
7	1	919	418	990
7	1	919	418	991
7	1	919	420	992
7	1	919	420	993
7	1	919	420	994
7	1	919	420	995
7	1	919	420	996
7	1	919	420	997
7	1	919	420	998
7	1	919	420	999
7	1	919	421	1000
7	1	919	421	1001
7	1	919	421	1002
7	1	919	421	1003
7	1	919	421	1004
7	1	919	421	1005
7	1	919	421	1006
7	1	919	421	1007
7	1	919	423	1008
7	1	919	423	1009
7	1	919	423	1010
7	1	919	423	1011
7	1	919	423	1012
7	1	919	423	1013
7	1	919	423	1014
7	1	919	423	1015
7	1	918	426	1016
7	1	918	426	1017
7	1	918	426	1018
7	1	918	426	1019
7	1	918	426	1020
7	1	918	426	1021
7	1	918	426	1022
7	1	918	426	1023
7	1	918	428	1024
7	1	918	428	1025
7	1	918	428	1026
7	1	918	428	1027
7	1	918	428	1028
7	1	918	428	1029
7	1	918	428	1030
7	1	918	428	1031
7	1	918	429	1032
7	1	918	429	1033
7	1	918	429	1034
7	1	918	429	1035
7	1	918	429	1036
7	1	918	429	1037
7	1	918	429	1038
7	1	918	429	1039
7	1	918	431	1040
7	1	918	431	1041
7	1	918	431	1042
7	1	918	431	1043
7	1	918	431	1044
7	1	918	431	1045
7	1	918	431	1046
7	1	918	431	1047
7	1	918	433	1048
7	1	918	433	1049
7	1	918	433	1050
7	1	918	433	1051
7	1	918	433	1052
7	1	918	433	1053
7	1	918	433	1054
7	1	918	433	1055
7	1	918	435	1056
7	1	918	435	1057
7	1	918	435	1058
7	1	918	435	1059
7	1	918	435	1060
7	1	918	435	1061
7	1	918	435	1062
7	1	918	435	1063
7	1	918	436	1064
7	1	918	436	1065
7	1	918	436	1066
7	1	918	436	1067
7	1	918	436	1068
7	1	918	436	1069
7	1	918	436	1070
7	1	918	436	1071
7	1	918	438	1072
7	1	918	438	1073
7	1	918	438	1074
7	1	918	438	1075
7	1	918	438	1076
7	1	918	438	1077
7	1	918	438	1078
7	1	918	438	1079
7	1	918	441	1080
7	1	918	441	1081
7	1	918	441	1082
7	1	918	441	1083
7	1	918	441	1084
7	1	918	441	1085
7	1	918	441	1086
7	1	918	441	1087
7	1	918	444	1089
7	1	918	444	1090
7	1	918	444	1091
7	1	918	444	1092
7	1	918	444	1093
7	1	918	444	1094
7	1	918	444	1095
7	1	918	445	1096
7	1	918	445	1097
7	1	918	445	1098
7	1	918	445	1099
7	1	918	445	1100
7	1	918	445	1101
7	1	918	445	1102
7	1	918	445	1103
7	1	918	447	1104
7	1	918	447	1105
7	1	918	447	1106
7	1	918	447	1107
7	1	918	447	1108
7	1	918	447	1109
7	1	918	447	1110
7	1	918	447	1111
7	1	918	448	1112
7	1	918	448	1113
7	1	918	448	1114
7	1	918	448	1115
7	1	918	448	1116
7	1	918	448	1117
7	1	918	448	1118
7	1	918	448	1119
7	1	918	449	1120
7	1	918	449	1121
7	1	918	449	1122
7	1	918	449	1123
7	1	918	449	1124
7	1	918	449	1125
7	1	918	449	1126
7	1	918	449	1127
7	1	917	450	1128
7	1	917	450	1129
7	1	917	450	1130
7	1	917	450	1131
7	1	917	450	1132
7	1	917	450	1133
7	1	917	450	1134
7	1	917	450	1135
7	1	917	450	1136
7	1	917	450	1137
7	1	917	450	1138
7	1	917	450	1139
7	1	917	450	1140
7	1	917	450	1141
7	1	917	450	1142
7	1	917	450	1143
7	1	916	451	1144
7	1	916	451	1145
7	1	916	451	1146
7	1	916	451	1147
7	1	916	451	1148
7	1	916	451	1149
7	1	916	451	1150
7	1	916	451	1151
7	1	916	451	1152
7	1	916	451	1153
7	1	916	451	1154
7	1	916	451	1155
7	1	916	451	1156
7	1	916	451	1157
7	1	916	451	1158
7	1	916	451	1159
7	1	916	452	1160
7	1	916	452	1161
7	1	916	452	1162
7	1	916	452	1163
7	1	916	452	1164
7	1	916	452	1165
7	1	916	452	1166
7	1	916	452	1167
7	1	916	453	1168
7	1	916	453	1169
7	1	916	453	1170
7	1	916	453	1171
7	1	916	453	1172
7	1	916	453	1173
7	1	916	453	1174
7	1	916	453	1175
7	1	915	453	1176
7	1	915	453	1177
7	1	915	453	1178
7	1	915	453	1179
7	1	915	453	1180
7	1	915	453	1181
7	1	915	453	1182
7	1	915	453	1183
7	1	915	454	1184
7	1	915	454	1185
7	1	915	454	1186
7	1	915	454	1187
7	1	915	454	1188
7	1	915	454	1189
7	1	915	454	1190
7	1	915	454	1191
7	1	915	454	1192
7	1	915	454	1193
7	1	915	454	1194
7	1	915	454	1195
7	1	915	454	1196
7	1	915	454	1197
7	1	915	454	1198
7	1	915	454	1199
7	1	915	455	1200
7	1	915	455	1201
7	1	915	455	1202
7	1	915	455	1203
7	1	915	455	1204
7	1	915	455	1205
7	1	915	455	1206
7	1	915	455	1207
7	1	914	456	1208
7	1	914	456	1209
7	1	914	456	1210
7	1	914	456	1211
7	1	914	456	1212
7	1	914	456	1213
7	1	914	456	1214
7	1	914	456	1215
7	1	913	458	1216
7	1	913	458	1217
7	1	913	458	1218
7	1	913	458	1219
7	1	913	458	1220
7	1	913	458	1221
7	1	913	458	1222
7	1	913	458	1223
7	1	913	458	1224
7	1	913	458	1225
7	1	913	458	1226
7	1	913	458	1227
7	1	913	458	1228
7	1	913	458	1229
7	1	913	458	1230
7	1	913	458	1231
7	1	913	459	1232
7	1	913	459	1233
7	1	913	459	1234
7	1	913	459	1235
7	1	913	459	1236
7	1	913	459	1237
7	1	913	459	1238
7	1	913	459	1239
7	1	912	459	1240
7	1	912	459	1241
7	1	912	459	1242
7	1	912	459	1243
7	1	912	459	1244
7	1	912	459	1245
7	1	912	459	1246
7	1	912	459	1247
7	1	911	460	1248
7	1	911	460	1249
7	1	911	460	1250
7	1	911	460	1251
7	1	911	460	1252
7	1	911	460	1253
7	1	911	460	1254
7	1	911	460	1255
7	1	911	461	1256
7	1	911	461	1257
7	1	911	461	1258
7	1	911	461	1259
7	1	911	461	1260
7	1	911	461	1261
7	1	911	461	1262
7	1	911	461	1263
7	1	911	461	1264
7	1	911	461	1265
7	1	911	461	1266
7	1	911	461	1267
7	1	911	461	1268
7	1	911	461	1269
7	1	911	461	1270
7	1	911	461	1271
7	1	910	462	1272
7	1	910	462	1273
7	1	910	462	1274
7	1	910	462	1275
7	1	910	462	1276
7	1	910	462	1276
7	1	910	462	1278
7	1	910	462	1279
7	1	910	462	1280
7	1	910	462	1280
7	1	910	462	1282
7	1	910	462	1283
7	1	910	462	1284
7	1	910	462	1284
7	1	910	462	1286
7	1	910	462	1287
7	1	910	462	1288
7	1	910	462	1288
7	1	910	462	1290
7	1	910	462	1291
7	1	910	462	1292
7	1	910	462	1292
7	1	910	462	1294
7	1	910	462	1295
7	1	910	462	1296
7	1	910	462	1296
7	1	910	462	1298
7	1	910	462	1299
7	1	910	462	1300
7	1	910	462	1300
7	1	910	462	1302
7	1	910	462	1303
7	1	910	462	1304
7	1	910	462	1304
7	1	910	462	1306
7	1	910	462	1307
7	1	910	462	1308
7	1	910	462	1308
7	1	910	462	1310
7	1	910	462	1311
7	1	909	462	1312
7	1	909	462	1312
7	1	909	462	1314
7	1	909	462	1315
7	1	909	462	1316
7	1	909	462	1316
7	1	909	462	1318
7	1	909	462	1319
7	1	909	462	1320
7	1	909	462	1320
7	1	909	462	1322
7	1	909	462	1323
7	1	909	462	1324
7	1	909	462	1325
7	1	909	462	1326
7	1	909	462	1327
7	1	908	462	1328
7	1	908	462	1329
7	1	908	462	1330
7	1	908	462	1331
7	1	908	462	1332
7	1	908	462	1333
7	1	908	462	1334
7	1	908	462	1335
7	1	908	462	1336
7	1	908	462	1337
7	1	908	462	1338
7	1	908	462	1339
7	1	908	462	1340
7	1	908	462	1341
7	1	908	462	1342
7	1	908	462	1343
7	1	908	462	1344
7	1	908	462	1345
7	1	908	462	1346
7	1	908	462	1347
7	1	908	462	1348
7	1	908	462	1349
7	1	908	462	1350
7	1	908	462	1351
7	1	907	462	1352
7	1	907	462	1353
7	1	907	462	1354
7	1	907	462	1355
7	1	907	462	1356
7	1	907	462	1357
7	1	907	462	1358
7	1	907	462	1359
7	1	907	462	1360
7	1	907	462	1361
7	1	907	462	1362
7	1	907	462	1363
7	1	907	462	1364
7	1	907	462	1365
7	1	907	462	1366
7	1	907	462	1367
7	1	905	462	1368
7	1	905	462	1369
7	1	905	462	1370
7	1	905	462	1371
7	1	905	462	1372
7	1	905	462	1373
7	1	905	462	1374
7	1	905	462	1375
7	1	904	462	1376
7	1	904	462	1377
7	1	904	462	1378
7	1	904	462	1379
7	1	904	462	1380
7	1	904	462	1381
7	1	904	462	1382
7	1	904	462	1383
7	1	903	462	1384
7	1	903	462	1385
7	1	903	462	1386
7	1	903	462	1387
7	1	903	462	1388
7	1	903	462	1389
7	1	903	462	1390
7	1	903	462	1391
7	1	902	462	1392
7	1	902	462	1393
7	1	902	462	1394
7	1	902	462	1395
7	1	902	462	1396
7	1	902	462	1397
7	1	902	462	1398
7	1	902	462	1399
7	1	901	462	1400
7	1	901	462	1401
7	1	901	462	1402
7	1	901	462	1403
7	1	901	462	1404
7	1	901	462	1405
7	1	901	462	1406
7	1	901	462	1407
7	1	900	462	1408
7	1	900	462	1409
7	1	900	462	1410
7	1	900	462	1411
7	1	900	462	1412
7	1	900	462	1413
7	1	900	462	1414
7	1	900	462	1415
7	1	899	462	1416
7	1	899	462	1417
7	1	899	462	1418
7	1	899	462	1419
7	1	899	462	1420
7	1	899	462	1421
7	1	899	462	1422
7	1	899	462	1423
7	1	898	462	1424
7	1	898	462	1425
7	1	898	462	1426
7	1	898	462	1427
7	1	898	462	1428
7	1	898	462	1429
7	1	898	462	1430
7	1	898	462	1431
7	1	896	461	1432
7	1	896	461	1433
7	1	896	461	1434
7	1	896	461	1435
7	1	896	461	1436
7	1	896	461	1437
7	1	896	461	1438
7	1	896	461	1439
7	1	895	460	1440
7	1	895	460	1441
7	1	895	460	1442
7	1	895	460	1443
7	1	895	460	1444
7	1	895	460	1445
7	1	895	460	1446
7	1	895	460	1447
7	1	893	460	1448
7	1	893	460	1449
7	1	893	460	1450
7	1	893	460	1451
7	1	893	460	1452
7	1	893	460	1453
7	1	893	460	1454
7	1	893	460	1455
7	1	892	460	1456
7	1	892	460	1457
7	1	892	460	1458
7	1	892	460	1459
7	1	892	460	1460
7	1	892	460	1461
7	1	892	460	1462
7	1	892	460	1463
7	1	891	459	1464
7	1	891	459	1465
7	1	891	459	1466
7	1	891	459	1467
7	1	891	459	1468
7	1	891	459	1469
7	1	891	459	1470
7	1	891	459	1471
7	1	889	458	1472
7	1	889	458	1473
7	1	889	458	1474
7	1	889	458	1475
7	1	889	458	1476
7	1	889	458	1477
7	1	889	458	1478
7	1	889	458	1479
7	1	888	458	1480
7	1	888	458	1481
7	1	888	458	1482
7	1	888	458	1483
7	1	888	458	1484
7	1	888	458	1485
7	1	888	458	1486
7	1	888	458	1487
7	1	887	457	1488
7	1	887	457	1489
7	1	887	457	1490
7	1	887	457	1491
7	1	887	457	1492
7	1	887	457	1493
7	1	887	457	1494
7	1	887	457	1495
7	1	886	457	1496
7	1	886	457	1497
7	1	886	457	1498
7	1	886	457	1499
7	1	886	457	1500
7	1	886	457	1501
7	1	886	457	1502
7	1	886	457	1503
7	1	886	456	1504
7	1	886	456	1505
7	1	886	456	1506
7	1	886	456	1507
7	1	886	456	1508
7	1	886	456	1509
7	1	886	456	1510
7	1	886	456	1511
7	1	884	456	1512
7	1	884	456	1513
7	1	884	456	1514
7	1	884	456	1515
7	1	884	456	1516
7	1	884	456	1517
7	1	884	456	1518
7	1	884	456	1519
7	1	882	455	1520
7	1	882	455	1521
7	1	882	455	1522
7	1	882	455	1523
7	1	882	455	1524
7	1	882	455	1525
7	1	882	455	1526
7	1	882	455	1527
7	1	879	455	1528
7	1	879	455	1529
7	1	879	455	1530
7	1	879	455	1531
7	1	879	455	1532
7	1	879	455	1533
7	1	879	455	1534
7	1	879	455	1535
7	1	877	454	1536
7	1	877	454	1537
7	1	877	454	1538
7	1	877	454	1539
7	1	877	454	1540
7	1	877	454	1541
7	1	877	454	1542
7	1	877	454	1543
7	1	875	453	1544
7	1	875	453	1545
7	1	875	453	1546
7	1	875	453	1547
7	1	875	453	1548
7	1	875	453	1549
7	1	875	453	1550
7	1	875	453	1551
7	1	872	453	1552
7	1	872	453	1553
7	1	872	453	1554
7	1	872	453	1555
7	1	872	453	1556
7	1	872	453	1557
7	1	872	453	1558
7	1	872	453	1559
7	1	871	452	1560
7	1	871	452	1561
7	1	871	452	1562
7	1	871	452	1563
7	1	871	452	1564
7	1	871	452	1565
7	1	871	452	1566
7	1	871	452	1567
7	1	869	451	1568
7	1	869	451	1569
7	1	869	451	1570
7	1	869	451	1571
7	1	869	451	1572
7	1	869	451	1573
7	1	869	451	1574
7	1	869	451	1575
7	1	868	451	1576
7	1	868	451	1577
7	1	868	451	1578
7	1	868	451	1579
7	1	868	451	1580
7	1	868	451	1581
7	1	868	451	1582
7	1	868	451	1583
7	1	867	449	1584
7	1	867	449	1585
7	1	867	449	1586
7	1	867	449	1587
7	1	867	449	1588
7	1	867	449	1589
7	1	867	449	1590
7	1	867	449	1591
7	1	866	449	1592
7	1	866	449	1593
7	1	866	449	1594
7	1	866	449	1595
7	1	866	449	1596
7	1	866	449	1597
7	1	866	449	1598
7	1	866	449	1599
7	1	864	448	1600
7	1	864	448	1601
7	1	864	448	1602
7	1	864	448	1603
7	1	864	448	1604
7	1	864	448	1605
7	1	864	448	1606
7	1	864	448	1607
7	1	863	447	1608
7	1	863	447	1609
7	1	863	447	1610
7	1	863	447	1611
7	1	863	447	1612
7	1	863	447	1613
7	1	863	447	1614
7	1	863	447	1615
7	1	862	447	1616
7	1	862	447	1617
7	1	862	447	1618
7	1	862	447	1619
7	1	861	446	1624
7	1	861	446	1625
7	1	861	446	1626
7	1	861	446	1627
7	1	861	446	1628
7	1	861	446	1629
7	1	861	446	1630
7	1	861	446	1631
7	1	859	445	1632
7	1	859	445	1633
7	1	859	445	1634
7	1	859	445	1635
7	1	859	445	1636
7	1	859	445	1637
7	1	859	445	1638
7	1	859	445	1639
7	1	858	444	1640
7	1	858	444	1641
7	1	858	444	1642
7	1	858	444	1643
7	1	858	444	1644
7	1	858	444	1645
7	1	858	444	1646
7	1	858	444	1647
7	1	856	442	1648
7	1	856	442	1649
7	1	856	442	1650
7	1	856	442	1651
7	1	856	442	1652
7	1	856	442	1653
7	1	856	442	1654
7	1	856	442	1655
7	1	853	441	1656
7	1	853	441	1657
7	1	853	441	1658
7	1	853	441	1659
7	1	853	441	1660
7	1	853	441	1661
7	1	853	441	1662
7	1	853	441	1663
7	1	849	438	1664
7	1	849	438	1665
7	1	849	438	1666
7	1	849	438	1667
7	1	849	438	1668
7	1	849	438	1669
7	1	849	438	1670
7	1	849	438	1671
7	1	847	436	1672
7	1	847	436	1673
7	1	847	436	1674
7	1	847	436	1675
7	1	847	436	1676
7	1	847	436	1677
7	1	847	436	1678
7	1	847	436	1679
7	1	843	434	1680
7	1	843	434	1681
7	1	843	434	1682
7	1	843	434	1683
7	1	843	434	1684
7	1	843	434	1685
7	1	843	434	1686
7	1	843	434	1687
7	1	841	432	1688
7	1	841	432	1689
7	1	841	432	1690
7	1	841	432	1691
7	1	841	432	1692
7	1	841	432	1693
7	1	841	432	1694
7	1	841	432	1695
7	1	838	431	1696
7	1	838	431	1697
7	1	838	431	1698
7	1	838	431	1699
7	1	838	431	1700
7	1	838	431	1701
7	1	838	431	1702
7	1	838	431	1703
7	1	833	428	1704
7	1	833	428	1705
7	1	833	428	1706
7	1	833	428	1707
7	1	833	428	1708
7	1	833	428	1709
7	1	833	428	1710
7	1	833	428	1711
7	1	829	425	1712
7	1	829	425	1713
7	1	829	425	1714
7	1	829	425	1715
7	1	829	425	1716
7	1	829	425	1717
7	1	829	425	1718
7	1	829	425	1719
7	1	827	424	1720
7	1	827	424	1721
7	1	827	424	1722
7	1	827	424	1723
7	1	827	424	1724
7	1	827	424	1725
7	1	827	424	1726
7	1	827	424	1727
7	1	824	422	1728
7	1	824	422	1729
7	1	824	422	1730
7	1	824	422	1731
7	1	824	422	1732
7	1	824	422	1733
7	1	824	422	1734
7	1	824	422	1735
7	1	822	421	1736
7	1	822	421	1737
7	1	822	421	1738
7	1	822	421	1739
7	1	822	421	1740
7	1	822	421	1741
7	1	822	421	1742
7	1	822	421	1743
7	1	821	419	1744
7	1	821	419	1745
7	1	821	419	1746
7	1	821	419	1747
7	1	821	419	1748
7	1	821	419	1749
7	1	821	419	1750
7	1	821	419	1751
7	1	819	418	1752
7	1	819	418	1753
7	1	819	418	1754
7	1	819	418	1755
7	1	819	418	1756
7	1	819	418	1757
7	1	819	418	1758
7	1	819	418	1759
7	1	819	418	1760
7	1	819	418	1761
7	1	819	418	1762
7	1	819	418	1763
7	1	819	418	1764
7	1	819	418	1765
7	1	819	418	1766
7	1	819	418	1767
7	1	816	417	1768
7	1	816	417	1769
7	1	816	417	1770
7	1	816	417	1771
7	1	816	417	1772
7	1	816	417	1773
7	1	816	417	1774
7	1	816	417	1775
7	1	815	416	1776
7	1	815	416	1777
7	1	815	416	1778
7	1	815	416	1779
7	1	815	416	1780
7	1	815	416	1781
7	1	815	416	1782
7	1	815	416	1783
7	1	813	415	1784
7	1	813	415	1785
7	1	813	415	1786
7	1	813	415	1787
7	1	813	415	1788
7	1	813	415	1789
7	1	813	415	1790
7	1	813	415	1791
7	1	812	414	1792
7	1	812	414	1793
7	1	812	414	1794
7	1	812	414	1795
7	1	812	414	1796
7	1	812	414	1797
7	1	812	414	1798
7	1	812	414	1799
7	1	811	413	1800
7	1	811	413	1801
7	1	811	413	1802
7	1	811	413	1803
7	1	811	413	1804
7	1	811	413	1805
7	1	811	413	1806
7	1	811	413	1807
7	1	809	413	1808
7	1	809	413	1809
7	1	809	413	1810
7	1	809	413	1811
7	1	809	413	1812
7	1	809	413	1813
7	1	809	413	1814
7	1	809	413	1815
7	1	808	411	1816
7	1	808	411	1817
7	1	808	411	1818
7	1	808	411	1819
7	1	808	411	1820
7	1	808	411	1821
7	1	808	411	1822
7	1	808	411	1823
7	1	806	411	1824
7	1	806	411	1825
7	1	806	411	1826
7	1	806	411	1827
7	1	806	411	1828
7	1	806	411	1829
7	1	806	411	1830
7	1	806	411	1831
7	1	804	410	1832
7	1	804	410	1833
7	1	804	410	1834
7	1	804	410	1835
7	1	804	410	1836
7	1	804	410	1837
7	1	804	410	1838
7	1	804	410	1839
7	1	803	410	1840
7	1	803	410	1841
7	1	803	410	1842
7	1	803	410	1843
7	1	803	410	1844
7	1	803	410	1845
7	1	803	410	1846
7	1	803	410	1847
7	1	802	409	1848
7	1	802	409	1849
7	1	802	409	1850
7	1	802	409	1851
7	1	802	409	1852
7	1	802	409	1853
7	1	802	409	1854
7	1	802	409	1855
7	1	801	408	1856
7	1	801	408	1857
7	1	801	408	1858
7	1	801	408	1859
7	1	801	408	1860
7	1	801	408	1861
7	1	801	408	1862
7	1	801	408	1863
7	1	800	408	1864
7	1	800	408	1865
7	1	800	408	1866
7	1	800	408	1867
7	1	800	408	1868
7	1	800	408	1869
7	1	800	408	1870
7	1	800	408	1871
7	1	798	408	1872
7	1	798	408	1873
7	1	798	408	1874
7	1	798	408	1875
7	1	798	408	1876
7	1	798	408	1877
7	1	798	408	1878
7	1	798	408	1879
7	1	798	407	1880
7	1	798	407	1881
7	1	798	407	1882
7	1	798	407	1883
7	1	798	407	1884
7	1	798	407	1885
7	1	798	407	1886
7	1	798	407	1887
7	1	796	407	1888
7	1	796	407	1889
7	1	796	407	1890
7	1	796	407	1891
7	1	796	407	1892
7	1	796	407	1893
7	1	796	407	1894
7	1	796	407	1895
7	1	794	406	1896
7	1	794	406	1897
7	1	794	406	1898
7	1	794	406	1899
7	1	794	406	1900
7	1	794	406	1901
7	1	794	406	1902
7	1	794	406	1903
7	1	793	405	1904
7	1	793	405	1905
7	1	793	405	1906
7	1	793	405	1907
7	1	793	405	1908
7	1	793	405	1909
7	1	793	405	1910
7	1	793	405	1911
7	1	791	405	1912
7	1	791	405	1913
7	1	791	405	1914
7	1	791	405	1915
7	1	791	405	1916
7	1	791	405	1917
7	1	791	405	1918
7	1	791	405	1919
7	1	789	404	1920
7	1	789	404	1921
7	1	789	404	1922
7	1	789	404	1923
7	1	789	404	1924
7	1	789	404	1925
7	1	789	404	1926
7	1	789	404	1927
7	1	787	404	1928
7	1	787	404	1929
7	1	787	404	1930
7	1	787	404	1931
7	1	787	404	1932
7	1	787	404	1933
7	1	787	404	1934
7	1	787	404	1935
7	1	785	404	1936
7	1	785	404	1937
7	1	785	404	1938
7	1	785	404	1939
7	1	785	404	1940
7	1	785	404	1941
7	1	785	404	1942
7	1	785	404	1943
7	1	783	403	1944
7	1	783	403	1945
7	1	783	403	1946
7	1	783	403	1947
7	1	783	403	1948
7	1	783	403	1949
7	1	783	403	1950
7	1	783	403	1951
7	1	781	403	1952
7	1	781	403	1953
7	1	781	403	1954
7	1	781	403	1955
7	1	781	403	1956
7	1	781	403	1957
7	1	781	403	1958
7	1	781	403	1959
7	1	780	402	1960
7	1	780	402	1961
7	1	780	402	1962
7	1	780	402	1963
7	1	780	402	1964
7	1	780	402	1965
7	1	780	402	1966
7	1	780	402	1967
7	1	778	402	1968
7	1	778	402	1969
7	1	778	402	1970
7	1	778	402	1971
7	1	778	402	1972
7	1	778	402	1973
7	1	778	402	1974
7	1	778	402	1975
7	1	776	402	1976
7	1	776	402	1977
7	1	776	402	1978
7	1	776	402	1979
7	1	776	402	1980
7	1	776	402	1981
7	1	776	402	1982
7	1	776	402	1983
7	1	774	401	1984
7	1	774	401	1985
7	1	774	401	1986
7	1	774	401	1987
7	1	774	401	1988
7	1	774	401	1989
7	1	774	401	1990
7	1	774	401	1991
7	1	773	401	1992
7	1	773	401	1993
7	1	773	401	1994
7	1	773	401	1995
7	1	773	401	1996
7	1	773	401	1997
7	1	773	401	1998
7	1	773	401	1999
7	1	771	401	2000
7	1	771	401	2001
7	1	771	401	2002
7	1	771	401	2003
7	1	771	401	2004
[truncated: 127,697 more rows]
