# Supplementary material for: Quantifying gaze and mouse interactions on spatial visual interfaces with a new movement analytics methodology
Source: PLoS One. 2017 Aug 4;12(8):e0181818. doi: 10.1371/journal.pone.0181818 (PMC5544210; doi:10.1371/journal.pone.0181818)
Supplement: S1 Data — (ZIP) [file pone.0181818.s002.zip › Task_8_EyeTrajectories.csv]

TaskNo	PartNo	GazePointX	GazePointY	Time
8	1	918	464	15
8	1	919	459	32
8	1	920	462	49
8	1	919	462	65
8	1	916	458	82
8	1	919	462	99
8	1	917	462	115
8	1	917	460	132
8	1	915	462	149
8	1	915	462	165
8	1	916	464	182
8	1	920	466	199
8	1	919	469	215
8	1	914	467	232
8	1	920	465	249
8	1	922	463	265
8	1	916	465	282
8	1	918	463	299
8	1	920	462	315
8	1	919	466	332
8	1	917	467	349
8	1	917	465	365
8	1	917	465	382
8	1	916	461	399
8	1	915	470	415
8	1	919	468	432
8	1	918	465	449
8	1	921	467	465
8	1	920	461	482
8	1	919	463	499
8	1	920	464	515
8	1	919	468	532
8	1	916	488	549
8	1	915	490	565
8	1	916	487	582
8	1	913	485	599
8	1	914	486	615
8	1	917	487	632
8	1	915	486	649
8	1	913	481	665
8	1	914	483	682
8	1	916	485	699
8	1	914	484	715
8	1	888	483	732
8	1	870	478	749
8	1	875	481	765
8	1	874	483	782
8	1	873	482	799
8	1	873	485	815
8	1	867	484	832
8	1	870	484	848
8	1	871	489	865
8	1	875	482	882
8	1	873	484	899
8	1	872	481	915
8	1	873	485	932
8	1	871	481	948
8	1	869	482	965
8	1	871	480	982
8	1	870	485	998
8	1	870	480	1015
8	1	871	489	1032
8	1	869	485	1049
8	1	871	483	1065
8	1	870	490	1082
8	1	871	480	1098
8	1	869	481	1115
8	1	868	479	1132
8	1	871	480	1149
8	1	870	486	1165
8	1	870	478	1182
8	1	811	473	1198
8	1	812	460	1215
8	1	810	463	1232
8	1	805	448	1248
8	1	811	449	1265
8	1	806	451	1282
8	1	805	453	1299
8	1	806	453	1315
8	1	804	449	1332
8	1	804	452	1348
8	1	804	453	1365
8	1	807	457	1382
8	1	800	454	1398
8	1	802	454	1415
8	1	801	453	1432
8	1	805	451	1448
8	1	808	454	1465
8	1	801	452	1482
8	1	804	452	1498
8	1	793	450	1515
8	1	731	445	1532
8	1	749	451	1548
8	1	749	451	1565
8	1	749	450	1582
8	1	749	452	1598
8	1	743	449	1615
8	1	750	449	1632
8	1	748	456	1648
8	1	745	448	1665
8	1	744	451	1682
8	1	747	450	1698
8	1	751	452	1715
8	1	748	449	1732
8	1	746	452	1748
8	1	749	450	1765
8	1	748	449	1782
8	1	753	446	1798
8	1	751	458	1815
8	1	748	447	1832
8	1	748	453	1848
8	1	719	501	1865
8	1	738	506	1882
8	1	735	504	1898
8	1	738	501	1915
8	1	734	498	1932
8	1	732	499	1948
8	1	733	503	1965
8	1	733	503	1982
8	1	733	501	1998
8	1	729	502	2015
8	1	734	510	2032
8	1	734	506	2048
8	1	730	504	2065
8	1	731	501	2082
8	1	735	503	2098
8	1	734	504	2115
8	1	732	507	2132
8	1	730	506	2148
8	1	731	502	2165
8	1	732	504	2182
8	1	734	508	2198
8	1	734	503	2215
8	1	730	505	2232
8	1	735	507	2248
8	1	730	504	2265
8	1	730	500	2282
8	1	730	510	2298
8	1	731	498	2315
8	1	731	502	2332
8	1	735	505	2348
8	1	731	505	2365
8	1	730	505	2382
8	1	729	499	2398
8	1	728	502	2415
8	1	728	502	2432
8	1	730	503	2448
8	1	729	504	2465
8	1	728	505	2482
8	1	730	501	2498
8	1	732	508	2515
8	1	730	502	2532
8	1	730	503	2548
8	1	731	506	2565
8	1	729	500	2581
8	1	726	503	2598
8	1	731	501	2615
8	1	732	500	2632
8	1	728	505	2648
8	1	729	509	2665
8	1	731	512	2681
8	1	728	509	2698
8	1	729	510	2715
8	1	730	512	2732
8	1	753	556	2748
8	1	759	570	2765
8	1	768	573	2782
8	1	763	566	2798
8	1	763	565	2815
8	1	763	566	2831
8	1	763	564	2848
8	1	763	562	2865
8	1	762	568	2882
8	1	763	567	2898
8	1	763	570	2915
8	1	827	568	2931
8	1	821	568	2948
8	1	825	567	2965
8	1	822	566	2981
8	1	821	566	2998
8	1	822	567	3015
8	1	822	567	3032
8	1	845	571	3048
8	1	864	576	3065
8	1	860	578	3081
8	1	862	574	3098
8	1	859	573	3115
8	1	864	575	3131
8	1	862	578	3148
8	1	863	578	3165
8	1	865	579	3181
8	1	865	577	3198
8	1	863	581	3215
8	1	862	576	3231
8	1	864	579	3248
8	1	863	579	3265
8	1	865	574	3281
8	1	862	580	3298
8	1	862	580	3315
8	1	863	580	3331
8	1	863	581	3348
8	1	863	579	3365
8	1	866	578	3381
8	1	864	580	3398
8	1	861	579	3415
8	1	862	581	3431
8	1	864	574	3448
8	1	865	575	3465
8	1	865	577	3481
8	1	867	582	3498
8	1	863	581	3515
8	1	863	574	3531
8	1	863	576	3548
8	1	865	583	3565
8	1	864	578	3581
8	1	865	577	3598
8	1	862	576	3615
8	1	861	580	3631
8	1	865	580	3648
8	1	866	583	3665
8	1	863	583	3681
8	1	864	577	3698
8	1	862	576	3715
8	1	880	577	3731
8	1	889	582	3748
8	1	884	580	3765
8	1	885	582	3781
8	1	889	580	3798
8	1	885	581	3815
8	1	887	583	3831
8	1	890	582	3848
8	1	888	580	3865
8	1	888	582	3881
8	1	886	584	3898
8	1	888	588	3915
8	1	888	582	3931
8	1	888	584	3948
8	1	888	584	3965
8	1	884	583	3981
8	1	888	581	3998
8	1	887	584	4015
8	1	886	585	4031
8	1	885	587	4048
8	1	887	589	4065
8	1	886	586	4081
8	1	888	582	4098
8	1	886	584	4115
8	1	883	583	4131
8	1	884	577	4148
8	1	885	582	4165
8	1	884	585	4181
8	1	886	584	4198
8	1	884	585	4215
8	1	884	585	4231
8	1	886	585	4248
8	1	885	585	4265
8	1	884	582	4281
8	1	885	588	4298
8	1	883	591	4315
8	1	877	624	4331
8	1	881	623	4348
8	1	881	621	4365
8	1	880	616	4381
8	1	881	614	4398
8	1	879	620	4415
8	1	879	621	4431
8	1	878	619	4448
8	1	881	621	4464
8	1	880	619	4481
8	1	877	622	4498
8	1	881	618	4515
8	1	879	620	4531
8	1	879	619	4548
8	1	880	623	4565
8	1	879	624	4581
8	1	878	623	4598
8	1	878	626	4614
8	1	878	622	4631
8	1	881	620	4648
8	1	880	625	4665
8	1	877	623	4681
8	1	879	623	4698
8	1	881	623	4714
8	1	875	624	4731
8	1	878	624	4748
8	1	878	623	4765
8	1	879	620	4781
8	1	879	622	4798
8	1	878	620	4814
8	1	877	624	4831
8	1	837	645	4848
8	1	839	645	4864
8	1	839	639	4881
8	1	836	641	4898
8	1	835	643	4915
8	1	834	642	4931
8	1	836	643	4948
8	1	836	642	4964
8	1	836	640	4981
8	1	834	642	4998
8	1	837	644	5014
8	1	833	642	5031
8	1	833	642	5048
8	1	837	643	5064
8	1	835	642	5081
8	1	834	644	5098
8	1	832	646	5114
8	1	835	643	5131
8	1	836	643	5148
8	1	833	645	5164
8	1	835	645	5181
8	1	837	650	5198
8	1	823	678	5214
8	1	824	715	5231
8	1	828	705	5248
8	1	823	701	5264
8	1	825	699	5281
8	1	823	698	5298
8	1	823	705	5314
8	1	824	703	5331
8	1	822	701	5348
8	1	821	709	5364
8	1	827	709	5381
8	1	821	727	5398
8	1	830	769	5414
8	1	838	817	5430
8	1	839	807	5448
8	1	838	799	5464
8	1	842	802	5481
8	1	838	809	5498
8	1	841	807	5514
8	1	841	800	5530
8	1	862	774	5548
8	1	859	781	5564
8	1	855	784	5581
8	1	857	786	5598
8	1	858	786	5614
8	1	855	791	5631
8	1	858	772	5648
8	1	859	759	5664
8	1	857	760	5681
8	1	860	756	5698
8	1	856	759	5714
8	1	857	758	5731
8	1	857	762	5748
8	1	859	762	5764
8	1	856	763	5781
8	1	856	760	5798
8	1	857	755	5814
8	1	857	762	5831
8	1	858	760	5848
8	1	857	758	5864
8	1	857	760	5881
8	1	855	766	5898
8	1	857	756	5914
8	1	855	761	5931
8	1	855	762	5948
8	1	858	759	5964
8	1	856	763	5981
8	1	858	764	5998
8	1	870	765	6014
8	1	901	763	6031
8	1	895	760	6048
8	1	897	759	6064
8	1	895	761	6081
8	1	897	759	6098
8	1	898	760	6114
8	1	896	765	6131
8	1	896	760	6148
8	1	899	764	6164
8	1	902	759	6181
8	1	895	766	6198
8	1	896	767	6214
8	1	894	764	6231
8	1	896	759	6248
8	1	894	760	6264
8	1	894	759	6281
8	1	898	758	6298
8	1	893	759	6314
8	1	898	758	6331
8	1	897	761	6348
8	1	895	759	6364
8	1	894	758	6381
8	1	896	763	6398
8	1	895	763	6414
8	1	898	761	6431
8	1	893	763	6447
8	1	894	762	6464
8	1	898	761	6481
8	1	894	764	6498
8	1	896	763	6514
8	1	895	765	6531
8	1	893	764	6547
8	1	892	762	6564
8	1	897	761	6581
8	1	897	757	6597
8	1	894	761	6614
8	1	893	758	6631
8	1	893	759	6648
8	1	895	753	6664
8	1	951	703	6681
8	1	953	695	6697
8	1	952	694	6714
8	1	952	690	6731
8	1	952	692	6747
8	1	951	690	6764
8	1	954	693	6781
8	1	954	694	6797
8	1	949	689	6814
8	1	953	694	6831
8	1	954	689	6847
8	1	952	688	6864
8	1	954	688	6881
8	1	951	688	6897
8	1	953	688	6914
8	1	953	689	6931
8	1	955	693	6947
8	1	953	694	6964
8	1	954	693	6981
8	1	956	693	6997
8	1	953	692	7014
8	1	951	693	7031
8	1	950	691	7047
8	1	951	692	7064
8	1	953	691	7081
8	1	951	692	7097
8	1	956	688	7114
8	1	953	690	7131
8	1	954	687	7147
8	1	952	689	7164
8	1	951	688	7181
8	1	953	684	7197
8	1	952	686	7214
8	1	972	657	7231
8	1	969	655	7247
8	1	970	656	7264
8	1	965	651	7281
8	1	966	658	7297
8	1	968	656	7314
8	1	968	660	7331
8	1	967	659	7347
8	1	969	658	7364
8	1	971	655	7381
8	1	974	653	7397
8	1	968	657	7414
8	1	965	655	7431
8	1	966	657	7447
8	1	964	656	7464
8	1	969	654	7481
8	1	985	637	7497
8	1	982	637	7514
8	1	981	639	7531
8	1	981	635	7547
8	1	982	636	7564
8	1	982	632	7581
8	1	980	640	7597
8	1	985	639	7614
8	1	984	632	7631
8	1	983	639	7647
8	1	985	635	7664
8	1	985	631	7681
8	1	983	632	7697
8	1	982	631	7714
8	1	983	634	7731
8	1	987	632	7747
8	1	982	630	7764
8	1	981	636	7781
8	1	982	633	7797
8	1	985	632	7814
8	1	983	637	7831
8	1	979	632	7847
8	1	979	635	7864
8	1	978	633	7881
8	1	979	635	7897
8	1	979	633	7914
8	1	981	635	7931
8	1	983	643	7947
8	1	1011	672	7964
8	1	1010	673	7981
8	1	1009	674	7997
8	1	1019	693	8014
8	1	1043	716	8031
8	1	1039	708	8047
8	1	1041	713	8064
8	1	1038	707	8081
8	1	1037	712	8097
8	1	1036	714	8114
8	1	1041	711	8131
8	1	1038	709	8147
8	1	1037	711	8164
8	1	1038	711	8180
8	1	1040	711	8197
8	1	1040	714	8214
8	1	1034	713	8231
8	1	1036	710	8247
8	1	1036	716	8264
8	1	1098	738	8281
8	1	1085	743	8297
8	1	1084	747	8314
8	1	1087	741	8330
8	1	1086	742	8347
8	1	1088	748	8364
8	1	1089	742	8381
8	1	1085	743	8397
8	1	1089	746	8414
8	1	1086	749	8430
8	1	1090	746	8447
8	1	1091	747	8464
8	1	1088	739	8481
8	1	1090	740	8497
8	1	1089	744	8514
8	1	1087	742	8530
8	1	1085	752	8547
8	1	1088	741	8564
8	1	1087	741	8580
8	1	1089	744	8597
8	1	1087	748	8614
8	1	1091	747	8631
8	1	1090	751	8647
8	1	1089	742	8664
8	1	1090	744	8680
8	1	1091	740	8697
8	1	1138	739	8714
8	1	1131	733	8730
8	1	1136	735	8747
8	1	1131	726	8764
8	1	1132	738	8780
8	1	1134	731	8797
8	1	1134	728	8814
8	1	1135	731	8830
8	1	1133	733	8847
8	1	1133	723	8864
8	1	1130	735	8880
8	1	1133	736	8897
8	1	1131	734	8914
8	1	1131	726	8930
8	1	1130	728	8947
8	1	1134	732	8964
8	1	1131	733	8980
8	1	1132	736	8997
8	1	1130	726	9014
8	1	1125	723	9030
8	1	1135	727	9047
8	1	1159	717	9064
8	1	1153	712	9080
8	1	1155	712	9097
8	1	1154	713	9114
8	1	1157	710	9130
8	1	1152	703	9147
8	1	1153	706	9164
8	1	1158	706	9180
8	1	1156	704	9197
8	1	1154	713	9214
8	1	1155	707	9230
8	1	1152	707	9247
8	1	1155	705	9264
8	1	1153	702	9280
8	1	1154	703	9297
8	1	1153	704	9314
8	1	1155	702	9330
8	1	1152	706	9347
8	1	1151	706	9364
8	1	1151	706	9380
8	1	1152	710	9397
8	1	1153	701	9414
8	1	1157	717	9430
8	1	1156	705	9447
8	1	1156	707	9464
8	1	1152	706	9480
8	1	1151	707	9497
8	1	1153	704	9514
8	1	1154	703	9530
8	1	1155	712	9547
8	1	1150	683	9564
8	1	1148	681	9580
8	1	1147	686	9597
8	1	1154	688	9614
8	1	1153	687	9630
8	1	1151	680	9647
8	1	1149	684	9664
8	1	1151	690	9680
8	1	1151	684	9697
8	1	1154	687	9714
8	1	1151	687	9730
8	1	1151	687	9747
8	1	1152	688	9764
8	1	1152	687	9780
8	1	1149	686	9797
8	1	1131	645	9814
8	1	1112	612	9830
8	1	1109	621	9847
8	1	1113	619	9864
8	1	1112	619	9880
8	1	1110	618	9897
8	1	1112	617	9914
8	1	1111	614	9930
8	1	1109	616	9947
8	1	1112	614	9964
8	1	1111	616	9980
8	1	1111	614	9997
8	1	1109	618	10014
8	1	1110	617	10030
8	1	1110	617	10047
8	1	1109	616	10064
8	1	1109	614	10080
8	1	1109	614	10097
8	1	1109	617	10114
8	1	1108	619	10130
8	1	1108	617	10147
8	1	1107	616	10164
8	1	1111	622	10180
8	1	1107	619	10197
8	1	1107	614	10213
8	1	1109	613	10230
8	1	1112	616	10247
8	1	1109	617	10264
8	1	1111	616	10280
8	1	1099	611	10297
8	1	1069	593	10313
8	1	1074	596	10330
8	1	1071	592	10347
8	1	1076	593	10363
8	1	1076	593	10380
8	1	1074	597	10397
8	1	1070	597	10414
8	1	1069	594	10430
8	1	1070	594	10447
8	1	1073	593	10463
8	1	1076	592	10480
8	1	1072	597	10497
8	1	1073	593	10513
8	1	1072	594	10530
8	1	1072	596	10547
8	1	1071	595	10563
8	1	1073	587	10580
8	1	1077	560	10597
8	1	1077	563	10613
8	1	1077	560	10630
8	1	1076	564	10647
8	1	1077	561	10663
8	1	1074	564	10680
8	1	1075	562	10697
8	1	1074	566	10713
8	1	1075	561	10730
8	1	1076	561	10747
8	1	1073	564	10763
8	1	1076	564	10780
8	1	1077	563	10797
8	1	1074	565	10813
8	1	1075	562	10830
8	1	1076	563	10847
8	1	1075	564	10863
8	1	1073	562	10880
8	1	1076	562	10897
8	1	1076	562	10913
8	1	1075	563	10930
8	1	1073	560	10947
8	1	1076	562	10963
8	1	1075	565	10980
8	1	1073	566	10997
8	1	1072	569	11013
8	1	1074	566	11030
8	1	1074	563	11047
8	1	1073	564	11063
8	1	1076	565	11080
8	1	1073	568	11097
8	1	1074	565	11113
8	1	1076	563	11130
8	1	1073	562	11147
8	1	1076	563	11163
8	1	1074	567	11180
8	1	1073	568	11197
8	1	1070	566	11213
8	1	1074	562	11230
8	1	1071	564	11247
8	1	1071	564	11263
8	1	1118	560	11280
8	1	1164	545	11297
8	1	1152	551	11313
8	1	1155	548	11330
8	1	1152	552	11347
8	1	1154	551	11363
8	1	1154	550	11380
8	1	1154	548	11397
8	1	1156	551	11413
8	1	1158	547	11430
8	1	1154	547	11447
8	1	1157	550	11463
8	1	1157	551	11480
8	1	1155	550	11497
8	1	1156	550	11513
8	1	1157	548	11530
8	1	1154	546	11547
8	1	1152	549	11563
8	1	1155	551	11580
8	1	1153	545	11597
8	1	1154	549	11613
8	1	1156	548	11630
8	1	1155	552	11647
8	1	1152	547	11663
8	1	1152	550	11680
8	1	1154	547	11697
8	1	1152	549	11713
8	1	1157	553	11730
8	1	1155	551	11747
8	1	1152	553	11763
8	1	1153	553	11780
8	1	1160	549	11797
8	1	1213	495	11813
8	1	1206	492	11830
8	1	1207	493	11847
8	1	1207	492	11863
8	1	1205	496	11880
8	1	1209	493	11897
8	1	1209	494	11913
8	1	1206	494	11930
8	1	1205	488	11946
8	1	1203	492	11963
8	1	1206	489	11980
8	1	1203	491	11997
8	1	1204	495	12013
8	1	1203	492	12030
8	1	1202	495	12046
8	1	1204	493	12063
8	1	1205	496	12080
8	1	1206	495	12097
8	1	1203	495	12113
8	1	1213	479	12130
8	1	1227	463	12147
8	1	1222	462	12163
8	1	1221	464	12180
8	1	1223	462	12196
8	1	1220	461	12213
8	1	1220	460	12230
8	1	1221	460	12247
8	1	1220	460	12263
8	1	1221	458	12280
8	1	1222	459	12296
8	1	1218	460	12313
8	1	1220	460	12330
8	1	1221	462	12346
8	1	1222	457	12363
8	1	1223	457	12380
8	1	1201	448	12396
8	1	1168	441	12413
8	1	1170	445	12430
8	1	1170	433	12446
8	1	1169	428	12463
8	1	1170	430	12480
8	1	1167	443	12496
8	1	1160	439	12513
8	1	1169	435	12530
8	1	1167	435	12546
8	1	1167	433	12563
8	1	1169	430	12580
8	1	1171	429	12596
8	1	1167	432	12613
8	1	1167	429	12630
8	1	1166	429	12646
8	1	1170	431	12663
8	1	1170	431	12680
8	1	1169	435	12696
8	1	1169	435	12713
8	1	1166	433	12730
8	1	1167	429	12746
8	1	1167	431	12763
8	1	1167	429	12780
8	1	1167	441	12796
8	1	1147	438	12813
8	1	1060	465	12830
8	1	1061	468	12846
8	1	1059	465	12863
8	1	1055	471	12880
8	1	1055	470	12896
8	1	1051	472	12913
8	1	1052	469	12930
8	1	1052	469	12946
8	1	1055	471	12963
8	1	1050	473	12980
8	1	1049	474	12996
8	1	1052	477	13013
8	1	1050	476	13030
8	1	1052	476	13046
8	1	1052	474	13063
8	1	1044	476	13080
8	1	1027	489	13096
8	1	1032	492	13113
8	1	1029	490	13130
8	1	1028	486	13146
8	1	1027	491	13163
8	1	1028	488	13180
8	1	1023	490	13196
8	1	1026	486	13213
8	1	1022	490	13230
8	1	1026	491	13246
8	1	1026	491	13263
8	1	1027	490	13280
8	1	1024	492	13296
8	1	1025	493	13313
8	1	1025	493	13330
8	1	1024	493	13346
8	1	1028	490	13363
8	1	1024	490	13380
8	1	1026	493	13396
8	1	1023	490	13412
8	1	1026	489	13429
8	1	1026	489	13446
8	1	1021	491	13463
8	1	1024	490	13479
8	1	1026	492	13496
8	1	1025	489	13513
8	1	1026	493	13530
8	1	1027	489	13546
8	1	1028	493	13563
8	1	1028	492	13580
8	1	1024	492	13595
8	1	1024	492	13613
8	1	1014	478	13630
8	1	1016	474	13646
8	1	1016	469	13662
8	1	1018	475	13679
8	1	1018	474	13696
8	1	1017	474	13713
8	1	1014	475	13729
8	1	1016	474	13746
8	1	1016	473	13763
8	1	1018	477	13780
8	1	1014	472	13796
8	1	1014	474	13813
8	1	1016	471	13829
8	1	1002	359	13846
8	1	976	286	13863
8	1	982	292	13880
8	1	977	289	13896
8	1	979	294	13913
8	1	979	292	13929
8	1	977	290	13946
8	1	978	290	13963
8	1	978	288	13979
8	1	976	289	13996
8	1	977	288	14013
8	1	978	286	14030
8	1	973	288	14046
8	1	974	285	14063
8	1	975	290	14079
8	1	976	286	14096
8	1	976	288	14113
8	1	977	288	14129
8	1	974	286	14146
8	1	974	287	14163
8	1	974	287	14179
8	1	977	289	14196
8	1	978	287	14213
8	1	977	286	14229
8	1	975	290	14246
8	1	974	290	14263
8	1	977	290	14279
8	1	976	290	14296
8	1	976	292	14313
8	1	978	288	14329
8	1	977	292	14346
8	1	975	289	14363
8	1	977	292	14379
8	1	973	291	14396
8	1	974	287	14413
8	1	974	304	14429
8	1	975	291	14446
8	1	973	287	14463
8	1	975	288	14479
8	1	972	288	14496
8	1	974	290	14513
8	1	974	287	14529
8	1	974	290	14546
8	1	971	286	14563
8	1	964	252	14579
8	1	962	257	14596
8	1	965	260	14613
8	1	966	260	14629
8	1	964	261	14646
8	1	965	261	14663
8	1	963	260	14679
8	1	963	259	14696
8	1	964	261	14713
8	1	965	259	14729
8	1	967	258	14746
8	1	965	264	14763
8	1	969	260	14779
8	1	965	260	14796
8	1	969	271	14813
8	1	964	273	14829
8	1	967	278	14846
8	1	966	286	14863
8	1	965	305	14879
8	1	971	314	14896
8	1	971	288	14913
8	1	967	278	14929
8	1	966	288	14946
8	1	968	297	14963
8	1	975	345	14979
8	1	921	542	14996
8	2	968	261	14
8	2	972	261	30
8	2	970	264	47
8	2	972	269	64
8	2	973	273	81
8	2	973	270	97
8	2	976	267	114
8	2	981	274	130
8	2	1043	331	147
8	2	1028	313	164
8	2	1023	314	180
8	2	1024	314	197
8	2	1026	311	214
8	2	1029	322	230
8	2	1027	326	247
8	2	1028	318	264
8	2	1030	322	280
8	2	1023	323	297
8	2	1028	316	314
8	2	1020	311	330
8	2	1024	314	347
8	2	1038	357	364
8	2	1055	415	380
8	2	1055	410	397
8	2	1048	421	414
8	2	1047	415	430
8	2	1051	413	447
8	2	1054	422	464
8	2	1047	413	480
8	2	1044	416	497
8	2	1046	417	514
8	2	1053	422	530
8	2	1042	415	547
8	2	1048	405	564
8	2	1018	332	580
8	2	1032	318	597
8	2	1032	326	614
8	2	1023	326	630
8	2	1035	329	647
8	2	1033	335	664
8	2	1036	332	680
8	2	1036	332	697
8	2	1029	329	714
8	2	1030	330	730
8	2	1033	327	747
8	2	1039	337	764
8	2	1034	330	780
8	2	1031	330	797
8	2	1033	335	814
8	2	1042	330	830
8	2	1035	336	847
8	2	1033	338	864
8	2	1028	333	880
8	2	1030	338	897
8	2	1030	338	914
8	2	1035	355	930
8	2	1045	437	947
8	2	1040	420	964
8	2	1036	430	980
8	2	1035	416	997
8	2	1036	418	1014
8	2	1040	419	1030
8	2	1042	426	1047
8	2	1033	412	1064
8	2	1039	427	1080
8	2	1040	418	1097
8	2	1039	429	1114
8	2	1039	424	1130
8	2	1048	406	1147
8	2	1045	394	1164
8	2	1035	412	1180
8	2	1044	406	1197
8	2	1035	414	1214
8	2	1039	400	1230
8	2	1036	413	1247
8	2	1039	407	1264
8	2	1044	404	1280
8	2	1033	411	1297
8	2	1039	414	1314
8	2	1039	412	1330
8	2	1040	414	1347
8	2	1036	405	1364
8	2	1037	403	1380
8	2	1036	410	1397
8	2	1064	400	1414
8	2	1036	393	1430
8	2	1069	436	1447
8	2	1098	424	1464
8	2	1129	400	1480
8	2	1080	436	1497
8	2	1036	612	1664
8	2	1060	412	1680
8	2	1061	347	1697
8	2	1029	350	1714
8	2	1026	408	1730
8	2	1033	404	1747
8	2	1040	402	1763
8	2	1039	402	1780
8	2	1034	400	1797
8	2	1043	397	1814
8	2	1035	403	1830
8	2	1041	390	1847
8	2	1043	392	1863
8	2	1040	392	1880
8	2	1040	397	1897
8	2	1038	403	1913
8	2	1043	401	1930
8	2	1039	400	1947
8	2	1040	402	1963
8	2	1032	399	1980
8	2	1036	405	1997
8	2	1041	391	2013
8	2	1038	400	2030
8	2	1034	407	2047
8	2	1051	443	2063
8	2	1079	453	2080
8	2	1070	461	2097
8	2	1074	459	2113
8	2	1076	460	2130
8	2	1073	455	2147
8	2	1068	445	2163
8	2	1068	468	2180
8	2	1068	451	2197
8	2	1072	471	2213
8	2	1075	447	2230
8	2	1068	449	2247
8	2	1068	457	2263
8	2	1081	436	2280
8	2	1072	449	2297
8	2	1075	450	2313
8	2	1064	447	2330
8	2	1130	421	2347
8	2	1099	387	2363
8	2	1111	382	2380
8	2	1104	388	2397
8	2	1111	388	2413
8	2	1102	395	2430
8	2	1103	393	2447
8	2	1111	398	2463
8	2	1109	384	2480
8	2	1111	395	2497
8	2	1109	388	2513
8	2	1101	395	2530
8	2	1109	387	2547
8	2	1099	396	2563
8	2	1110	387	2580
8	2	1111	389	2597
8	2	1101	387	2613
8	2	1102	391	2630
8	2	1108	378	2647
8	2	1105	388	2663
8	2	1097	376	2680
8	2	1104	377	2697
8	2	1114	381	2713
8	2	1198	426	2730
8	2	1161	407	2747
8	2	1162	429	2763
8	2	1175	408	2780
8	2	1173	421	2797
8	2	1171	411	2813
8	2	1174	407	2830
8	2	1179	405	2847
8	2	1170	410	2863
8	2	1177	411	2880
8	2	1171	413	2897
8	2	1174	418	2913
8	2	1105	401	2930
8	2	1131	418	2947
8	2	1130	411	2963
8	2	1121	402	2980
8	2	1115	403	2997
8	2	1117	397	3013
8	2	1117	407	3030
8	2	1118	405	3047
8	2	1114	421	3063
8	2	1115	422	3080
8	2	1117	402	3097
8	2	1114	408	3113
8	2	1112	404	3130
8	2	1113	415	3147
8	2	1115	397	3163
8	2	1116	409	3180
8	2	1118	410	3197
8	2	1116	410	3213
8	2	1122	414	3230
8	2	1121	410	3247
8	2	1119	407	3263
8	2	1119	414	3280
8	2	1113	414	3297
8	2	1118	409	3313
8	2	1117	413	3330
8	2	1122	410	3346
8	2	1115	414	3363
8	2	1119	412	3380
8	2	1115	408	3397
8	2	1113	407	3413
8	2	1118	404	3430
8	2	1119	408	3447
8	2	1236	426	3463
8	2	1183	423	3480
8	2	1198	417	3496
8	2	1197	432	3513
8	2	1195	416	3530
8	2	1193	433	3547
8	2	1193	428	3563
8	2	1195	421	3580
8	2	1194	421	3596
8	2	1197	419	3613
8	2	1205	417	3630
8	2	1199	412	3647
8	2	1203	409	3663
8	2	1202	415	3680
8	2	1204	412	3696
8	2	1203	413	3713
8	2	1206	406	3730
8	2	1205	405	3746
8	2	1204	415	3763
8	2	1209	430	3780
8	2	1203	422	3797
8	2	1213	412	3813
8	2	1226	427	3830
8	2	1256	508	3846
8	2	1208	515	3863
8	2	1222	529	3880
8	2	1225	508	3896
8	2	1222	525	3913
8	2	1217	512	3930
8	2	1224	504	3946
8	2	1226	503	3963
8	2	1219	515	3980
8	2	1220	510	3996
8	2	1221	523	4013
8	2	1220	524	4030
8	2	1221	523	4046
8	2	1222	508	4063
8	2	1223	510	4080
8	2	1226	533	4096
8	2	1218	502	4113
8	2	1057	562	4130
8	2	1114	546	4146
8	2	1097	552	4163
8	2	1094	544	4180
8	2	1099	574	4196
8	2	1099	560	4213
8	2	1100	576	4230
8	2	1102	559	4246
8	2	1102	551	4263
8	2	1101	583	4280
8	2	1103	565	4296
8	2	1096	574	4313
8	2	1098	563	4330
8	2	1105	560	4346
8	2	1111	578	4363
8	2	1109	564	4380
8	2	1102	553	4396
8	2	1095	582	4413
8	2	1100	571	4430
8	2	1102	578	4446
8	2	1104	570	4463
8	2	1108	561	4480
8	2	1106	554	4496
8	2	1106	575	4513
8	2	1110	595	4530
8	2	1107	568	4546
8	2	1103	590	4563
8	2	1102	568	4580
8	2	1109	577	4596
8	2	1104	554	4613
8	2	1102	564	4630
8	2	1106	570	4646
8	2	1104	567	4663
8	2	1107	541	4680
8	2	1100	556	4696
8	2	1103	575	4713
8	2	1099	577	4730
8	2	1105	575	4746
8	2	1107	561	4763
8	2	1106	549	4780
8	2	1098	561	4796
8	2	1097	534	4813
8	2	1100	564	4830
8	2	1104	574	4846
8	2	1107	525	4863
8	2	1101	539	4880
8	2	1097	517	4896
8	2	1095	542	4913
8	2	1101	580	4930
8	2	1098	532	4946
8	2	1092	508	4963
8	2	1097	548	4980
8	2	1109	534	4996
8	2	1100	548	5013
8	2	1107	530	5030
8	2	1108	536	5046
8	2	1102	553	5063
8	2	1109	527	5080
8	2	1096	549	5096
8	2	1105	542	5113
8	2	1107	533	5130
8	2	1111	533	5146
8	2	1105	562	5163
8	2	1103	561	5180
8	2	1100	550	5196
8	2	1099	518	5213
8	2	1107	543	5230
8	2	1101	547	5246
8	2	1018	585	5263
8	2	1069	559	5280
8	2	1078	543	5296
8	2	1079	554	5313
8	2	1071	544	5329
8	2	1070	558	5346
8	2	1070	542	5363
8	2	1065	548	5380
8	2	1070	514	5396
8	2	1072	503	5413
8	2	1069	490	5429
8	2	1065	496	5446
8	2	1075	479	5463
8	2	1071	474	5479
8	2	1070	478	5496
8	2	1072	478	5513
8	2	1071	468	5530
8	2	1072	480	5546
8	2	1073	483	5563
8	2	1070	514	5579
8	2	1072	498	5596
8	2	1078	515	5613
8	2	1079	529	5630
8	2	1070	540	5646
8	2	1072	555	5663
8	2	1076	522	5679
8	2	1078	544	5696
8	2	1077	551	5713
8	2	1084	530	5729
8	2	1082	537	5746
8	2	1148	681	5763
8	2	1159	688	5779
8	2	1166	730	5796
8	2	1164	705	5813
8	2	1161	716	5829
8	2	1178	696	5846
8	2	1167	705	5863
8	2	1162	690	5879
8	2	1172	677	5896
8	2	1170	673	5913
8	2	1170	669	5929
8	2	1171	720	5946
8	2	1171	677	5963
8	2	1165	685	5979
8	2	1169	695	5996
8	2	1173	695	6013
8	2	1164	717	6029
8	2	1171	688	6046
8	2	1167	691	6063
8	2	1163	715	6079
8	2	1166	715	6096
8	2	1132	725	6113
8	2	1111	780	6129
8	2	1111	775	6146
8	2	1100	771	6163
8	2	1113	763	6179
8	2	1109	764	6196
8	2	1102	789	6213
8	2	1110	773	6229
8	2	1102	762	6246
8	2	1100	798	6263
8	2	1121	780	6279
8	2	1110	774	6296
8	2	1108	750	6313
8	2	1104	776	6329
8	2	1110	779	6346
8	2	1112	779	6363
8	2	1120	777	6379
8	2	1110	756	6396
8	2	1105	768	6413
8	2	1111	759	6429
8	2	1107	780	6446
8	2	1110	768	6463
8	2	1104	781	6479
8	2	1106	764	6496
8	2	1111	784	6513
8	2	1101	774	6529
8	2	1112	757	6546
8	2	1103	774	6563
8	2	1110	761	6579
8	2	1112	766	6596
8	2	1113	750	6613
8	2	1112	756	6629
8	2	1111	747	6646
8	2	1114	762	6663
8	2	1105	764	6679
8	2	1112	764	6696
8	2	1108	723	6713
8	2	1115	767	6729
8	2	1106	790	6746
8	2	1122	764	6763
8	2	1111	749	6779
8	2	1107	766	6796
8	2	1122	777	6813
8	2	1116	770	6829
8	2	1117	785	6846
8	2	1113	776	6863
8	2	1123	757	6879
8	2	1121	793	6896
8	2	1115	764	6913
8	2	1111	784	6929
8	2	1110	771	6946
8	2	1124	770	6963
8	2	1120	789	6979
8	2	1109	760	6996
8	2	1114	772	7013
8	2	1125	778	7029
8	2	1123	749	7046
8	2	1109	779	7062
8	2	1111	730	7079
8	2	1123	779	7096
8	2	1115	770	7113
8	2	1113	781	7129
8	2	1125	756	7146
8	2	971	797	7162
8	2	1034	740	7179
8	2	1028	759	7196
8	2	1034	752	7213
8	2	1038	746	7229
8	2	1033	775	7246
8	2	1034	770	7263
8	2	1032	797	7279
8	2	1040	782	7296
8	2	1032	797	7312
8	2	1029	786	7329
8	2	1020	780	7346
8	2	1032	778	7363
8	2	1022	776	7379
8	2	1026	794	7396
8	2	1040	792	7412
8	2	1038	706	7429
8	2	1049	725	7446
8	2	1042	734	7462
8	2	1053	716	7479
8	2	1036	723	7496
8	2	1054	720	7513
8	2	1052	721	7529
8	2	1048	704	7546
8	2	1046	715	7562
8	2	1025	718	7579
8	2	1022	690	7596
8	2	998	588	7612
8	2	1011	604	7629
8	2	998	609	7646
8	2	994	578	7662
8	2	997	561	7678
8	2	1000	578	7696
8	2	991	566	7712
8	2	999	532	7729
8	2	998	560	7746
8	2	990	567	7762
8	2	986	570	7778
8	2	987	586	7796
8	2	996	596	7812
8	2	987	577	7829
8	2	984	576	7846
8	2	985	564	7862
8	2	986	563	7879
8	2	992	581	7896
8	2	989	576	7912
8	2	981	550	7929
8	2	989	551	7946
8	2	989	559	7962
8	2	980	582	7979
8	2	995	546	7996
8	2	983	576	8012
8	2	986	556	8029
8	2	991	557	8046
8	2	992	568	8062
8	2	985	557	8079
8	2	988	559	8096
8	2	989	587	8112
8	2	982	575	8129
8	2	994	547	8146
8	2	995	536	8162
8	2	993	557	8179
8	2	983	568	8196
8	2	925	589	8212
8	2	991	595	8229
8	2	971	570	8246
8	2	979	559	8262
8	2	971	551	8279
8	2	968	550	8296
8	2	967	583	8312
8	2	979	554	8329
8	2	971	547	8346
8	2	974	566	8362
8	2	976	557	8379
8	2	975	555	8396
8	2	977	567	8412
8	2	967	576	8429
8	2	979	569	8446
8	2	978	577	8462
8	2	974	562	8479
8	2	974	569	8496
8	2	976	566	8512
8	2	981	568	8529
8	2	977	561	8546
8	2	976	559	8562
8	2	973	587	8579
8	2	978	573	8596
8	2	897	668	8612
8	2	926	752	8629
8	2	920	751	8646
8	2	915	710	8662
8	2	921	729	8679
8	2	926	722	8696
8	2	931	755	8712
8	2	914	713	8729
8	2	914	776	8746
8	2	930	716	8762
8	2	928	769	8779
8	2	917	715	8796
8	2	915	757	8812
8	2	900	705	8829
8	2	924	714	8846
8	2	921	744	8862
8	2	924	730	8879
8	2	921	733	8896
8	2	938	739	8912
8	2	924	717	8929
8	2	927	685	8946
8	2	778	788	8962
8	2	852	754	8979
8	2	841	744	8996
8	2	852	795	9012
8	2	851	811	9029
8	2	850	757	9046
8	2	844	774	9062
8	2	858	754	9079
8	2	853	787	9096
8	2	844	804	9112
8	2	843	804	9129
8	2	856	807	9145
8	2	850	800	9162
8	2	858	811	9179
8	2	858	813	9196
8	2	847	774	9212
8	2	853	780	9229
8	2	849	778	9245
8	2	877	752	9262
8	2	869	794	9279
8	2	857	796	9295
8	2	860	802	9312
8	2	852	804	9329
8	2	877	777	9346
8	2	862	777	9362
8	2	862	805	9379
8	2	860	804	9395
8	2	895	714	9412
8	2	857	817	9429
8	2	857	800	9445
8	2	854	803	9462
8	2	852	797	9479
8	2	824	744	9495
8	2	817	646	9512
8	2	824	629	9529
8	2	825	637	9545
8	2	824	644	9562
8	2	827	672	9579
8	2	822	615	9595
8	2	828	679	9612
8	2	829	627	9629
8	2	823	624	9645
8	2	825	619	9662
8	2	822	627	9679
8	2	823	605	9695
8	2	833	634	9712
8	2	824	627	9729
8	2	838	622	9745
8	2	840	622	9762
8	2	827	631	9779
8	2	822	623	9795
8	2	827	632	9812
8	2	828	633	9829
8	2	830	630	9845
8	2	822	620	9862
8	2	826	608	9879
8	2	800	587	9895
8	2	818	564	9912
8	2	818	577	9929
8	2	812	577	9945
8	2	823	591	9962
8	2	814	574	9979
8	2	819	562	9995
8	2	816	574	10012
8	2	811	576	10029
8	2	821	588	10045
8	2	824	574	10062
8	2	819	593	10079
8	2	826	582	10095
8	2	898	538	10112
8	2	880	528	10129
8	2	873	519	10145
8	2	882	526	10162
8	2	881	543	10179
8	2	877	531	10195
8	2	881	535	10212
8	2	886	545	10229
8	2	883	527	10245
8	2	878	536	10262
8	2	882	519	10279
8	2	882	535	10295
8	2	881	517	10312
8	2	874	526	10329
8	2	883	520	10345
8	2	886	529	10362
8	2	890	527	10379
8	2	884	515	10395
8	2	884	522	10412
8	2	884	525	10429
8	2	887	512	10445
8	2	888	535	10462
8	2	880	523	10479
8	2	882	526	10495
8	2	889	517	10512
8	2	889	538	10529
8	2	893	511	10545
8	2	893	542	10562
8	2	886	530	10579
8	2	886	523	10595
8	2	887	524	10612
8	2	893	520	10629
8	2	895	512	10645
8	2	891	521	10662
8	2	888	524	10679
8	2	889	526	10695
8	2	885	509	10712
8	2	890	525	10729
8	2	884	523	10745
8	2	880	523	10762
8	2	884	529	10779
8	2	893	515	10795
8	2	890	514	10812
8	2	888	512	10829
8	2	893	507	10845
8	2	886	519	10862
8	2	866	501	10878
8	2	883	508	10895
8	2	874	509	10912
8	2	872	508	10929
8	2	878	498	10945
8	2	877	499	10962
8	2	875	518	10978
8	2	869	505	10995
8	2	869	511	11012
8	2	870	502	11029
8	2	872	498	11045
8	2	867	502	11062
8	2	869	510	11079
8	2	873	492	11095
8	2	883	501	11112
8	2	876	513	11128
8	2	868	511	11145
8	2	872	500	11162
8	2	872	506	11179
8	2	877	515	11195
8	2	875	525	11212
8	2	877	503	11228
8	2	875	506	11245
8	2	876	531	11262
8	2	880	510	11278
8	2	880	511	11295
8	2	869	521	11312
8	2	871	510	11328
8	2	871	508	11345
8	2	883	518	11362
8	2	878	502	11378
8	2	880	512	11395
8	2	878	513	11412
8	2	844	501	11428
8	2	747	464	11445
8	2	766	467	11462
8	2	765	469	11478
8	2	762	471	11495
8	2	759	482	11512
8	2	761	470	11528
8	2	755	466	11545
8	2	767	483	11562
8	2	759	473	11578
8	2	765	469	11595
8	2	764	469	11612
8	2	756	470	11628
8	2	761	484	11645
8	2	755	472	11662
8	2	765	480	11678
8	2	766	476	11695
8	2	754	463	11712
8	2	768	421	11728
8	2	767	433	11745
8	2	764	431	11762
8	2	774	420	11778
8	2	765	428	11795
8	2	768	430	11812
8	2	773	425	11828
8	2	777	430	11845
8	2	761	434	11945
8	2	767	326	11962
8	2	766	356	11978
8	2	775	380	11995
8	2	775	388	12012
8	2	768	387	12028
8	2	774	384	12045
8	2	783	381	12062
8	2	782	380	12078
8	2	779	379	12095
8	2	776	382	12112
8	2	780	374	12128
8	2	766	403	12145
8	2	759	454	12162
8	2	755	437	12178
8	2	753	445	12195
8	2	755	449	12212
8	2	749	446	12228
8	2	755	442	12245
8	2	755	439	12262
8	2	754	434	12278
8	2	755	444	12295
8	2	760	434	12312
8	2	758	438	12328
8	2	753	444	12345
8	2	755	436	12362
8	2	751	434	12378
8	2	750	440	12395
8	2	752	431	12412
8	2	750	444	12428
8	2	760	403	12445
8	2	766	401	12462
8	2	760	397	12478
8	2	768	405	12495
8	2	762	399	12512
8	2	764	404	12528
8	2	756	402	12545
8	2	764	401	12562
8	2	759	405	12578
8	2	759	403	12595
8	2	758	401	12612
8	2	761	404	12628
8	2	758	418	12645
8	2	754	395	12662
8	2	759	401	12678
8	2	768	399	12695
8	2	770	398	12712
8	2	769	402	12728
8	2	765	396	12745
8	2	765	391	12762
8	2	761	401	12778
8	2	761	404	12795
8	2	765	400	12812
8	2	765	403	12828
8	2	765	396	12845
8	2	763	399	12861
8	2	766	393	12878
8	2	766	396	12895
8	2	764	402	12912
8	2	771	389	12928
8	2	765	396	12945
8	2	760	398	12961
8	2	767	391	12978
8	2	767	385	12995
8	2	768	395	13011
8	2	770	384	13028
8	2	855	406	13045
8	2	865	415	13061
8	2	873	414	13078
8	2	881	406	13095
8	2	875	409	13111
8	2	881	413	13128
8	2	879	408	13145
8	2	878	416	13161
8	2	880	407	13178
8	2	877	405	13195
8	2	881	408	13211
8	2	881	410	13228
8	2	880	411	13245
8	2	879	417	13261
8	2	880	416	13278
8	2	885	410	13295
8	2	879	406	13311
8	2	881	406	13328
8	2	884	410	13345
8	2	877	417	13361
8	2	883	412	13378
8	2	883	419	13395
8	2	886	407	13411
8	2	881	416	13428
8	2	877	422	13445
8	2	887	409	13461
8	2	886	417	13478
8	2	882	422	13495
8	2	881	425	13511
8	2	880	423	13528
8	2	881	421	13545
8	2	885	429	13561
8	2	882	421	13578
8	2	884	427	13595
8	2	885	423	13611
8	2	885	418	13628
8	2	878	420	13645
8	2	881	423	13661
8	2	875	422	13678
8	2	880	433	13695
8	2	877	423	13711
8	2	885	415	13728
8	2	877	420	13745
8	2	885	428	13761
8	2	878	425	13778
8	2	883	428	13795
8	2	880	406	13811
8	2	881	429	13828
8	2	880	430	13845
8	2	868	425	13861
8	2	876	430	13878
8	2	879	424	13895
8	2	882	423	13911
8	2	884	424	13928
8	2	883	425	13945
8	2	883	427	13961
8	2	883	429	13978
8	2	876	428	13995
8	2	881	443	14011
8	2	878	413	14028
8	2	878	423	14045
8	2	879	418	14061
8	2	931	415	14078
8	2	993	382	14095
8	2	977	382	14111
8	2	976	381	14128
8	2	977	379	14145
8	2	983	370	14161
8	2	984	383	14178
8	2	988	374	14195
8	2	982	385	14211
8	2	975	377	14228
8	2	982	378	14245
8	2	980	379	14261
8	2	915	350	14278
8	2	939	332	14295
8	2	924	333	14311
8	2	938	333	14328
8	2	931	342	14345
8	2	923	332	14361
8	2	927	333	14378
8	2	924	338	14395
8	2	928	344	14411
8	2	924	333	14428
8	2	926	322	14444
8	2	920	330	14461
8	2	921	333	14478
8	2	920	324	14495
8	2	916	329	14511
8	2	920	332	14528
8	2	920	319	14545
8	2	952	297	14561
8	2	943	304	14578
8	2	938	300	14595
8	2	944	309	14611
8	2	946	304	14628
8	2	940	308	14644
8	2	941	298	14661
8	2	940	302	14678
8	2	941	304	14695
8	2	943	302	14711
8	2	944	296	14728
8	2	938	291	14744
8	2	940	297	14761
8	2	938	292	14778
8	2	942	288	14795
8	2	944	293	14811
8	2	936	286	14828
8	2	946	280	14844
8	2	938	271	14861
8	2	937	269	14878
8	2	937	275	14894
8	2	942	259	14911
8	2	940	266	14928
8	2	946	272	14945
8	2	939	266	14961
8	2	949	270	14978
8	2	941	277	14994
8	2	944	279	15011
8	2	985	283	15028
8	2	1009	277	15044
8	2	1014	287	15061
8	2	1016	283	15078
8	2	1018	286	15094
8	2	1013	287	15111
8	2	1010	289	15128
8	2	1012	292	15144
8	2	1013	293	15161
8	2	1012	285	15178
8	2	1008	290	15194
8	2	1013	290	15211
8	2	1001	293	15228
8	2	985	297	15244
8	2	987	293	15261
8	2	994	296	15278
8	2	995	301	15294
8	2	991	300	15311
8	2	995	294	15328
8	2	992	301	15344
8	2	995	298	15361
8	2	990	299	15378
8	2	995	303	15394
8	2	991	292	15411
8	2	989	292	15428
8	2	991	291	15444
8	2	995	288	15461
8	2	992	297	15478
8	2	995	298	15494
8	2	991	296	15511
8	2	990	300	15528
8	2	985	299	15544
8	2	994	303	15561
8	2	954	297	15578
8	2	971	298	15594
8	2	978	301	15611
8	2	978	298	15628
8	2	974	301	15644
8	2	978	302	15661
8	2	975	298	15678
8	2	977	297	15693
8	2	975	300	15711
8	2	981	295	15728
8	2	974	293	15743
8	2	976	294	15760
8	2	976	295	15778
8	2	985	291	15794
8	2	974	290	15811
8	2	976	289	15827
8	2	976	284	15844
8	2	976	287	15861
8	2	976	287	15878
8	2	983	287	15894
8	2	979	289	15911
8	2	979	293	15928
8	2	982	285	15943
8	2	986	291	15961
8	2	956	335	15978
8	2	987	390	15993
8	2	975	365	16011
8	2	969	373	16028
8	2	971	372	16044
8	2	975	374	16061
8	2	971	366	16078
8	2	979	359	16094
8	2	972	371	16111
8	2	981	359	16128
8	2	977	343	16144
8	2	980	303	16161
8	3	971	254	11
8	3	973	260	28
8	3	974	257	45
8	3	975	262	61
8	3	974	259	78
8	3	974	258	95
8	3	977	264	111
8	3	982	248	128
8	3	983	247	145
8	3	982	244	161
8	3	986	249	178
8	3	984	248	195
8	3	980	248	211
8	3	983	253	228
8	3	986	253	245
8	3	985	251	261
8	3	986	252	278
8	3	986	251	295
8	3	986	252	311
8	3	986	251	328
8	3	982	255	345
8	3	1002	278	361
8	3	1024	317	378
8	3	1024	322	395
8	3	1022	329	411
8	3	1025	325	428
8	3	1021	326	444
8	3	1024	320	461
8	3	1026	319	478
8	3	1023	329	495
8	3	1023	325	511
8	3	1029	320	528
8	3	1027	323	545
8	3	1025	321	561
8	3	1026	332	578
8	3	1023	326	594
8	3	1021	324	611
8	3	1025	317	628
8	3	1024	330	645
8	3	1026	319	661
8	3	1022	329	678
8	3	1030	321	694
8	3	1030	293	711
8	3	1029	291	728
8	3	1029	292	744
8	3	1031	300	761
8	3	1032	298	778
8	3	1030	297	795
8	3	1031	301	811
8	3	1033	294	828
8	3	1030	297	844
8	3	1034	295	861
8	3	1031	298	878
8	3	1028	302	895
8	3	1029	300	911
8	3	1024	305	928
8	3	1028	302	944
8	3	1030	316	961
8	3	1029	383	978
8	3	1030	367	994
8	3	1027	372	1011
8	3	1033	379	1028
8	3	1028	368	1044
8	3	1031	376	1061
8	3	1034	377	1078
8	3	1030	369	1094
8	3	1033	378	1111
8	3	1025	371	1128
8	3	1030	378	1144
8	3	1034	379	1161
8	3	1033	361	1178
8	3	1025	370	1194
8	3	1024	368	1211
8	3	1031	372	1228
8	3	1030	375	1244
8	3	1029	378	1261
8	3	1033	379	1278
8	3	1030	381	1294
8	3	1032	371	1311
8	3	1030	372	1328
8	3	1027	379	1344
8	3	1029	376	1361
8	3	1025	375	1378
8	3	1029	378	1394
8	3	1028	381	1411
8	3	1026	381	1428
8	3	1030	381	1444
8	3	1028	382	1461
8	3	1025	387	1478
8	3	1040	392	1494
8	3	1041	422	1511
8	3	1045	432	1528
8	3	1041	437	1544
8	3	1045	421	1561
8	3	1039	427	1578
8	3	1041	431	1594
8	3	1046	434	1611
8	3	1043	443	1628
8	3	1040	440	1644
8	3	1036	442	1661
8	3	1036	434	1678
8	3	1084	443	1694
8	3	1172	424	1711
8	3	1161	391	1728
8	3	1157	413	1744
8	3	1155	412	1761
8	3	1160	415	1778
8	3	1160	422	1794
8	3	1156	413	1811
8	3	1160	410	1828
8	3	1156	408	1844
8	3	1155	410	1861
8	3	1160	428	1878
8	3	1155	409	1894
8	3	1153	426	1911
8	3	1156	423	1928
8	3	1158	410	1944
8	3	1152	416	1961
8	3	1154	433	1978
8	3	1091	399	1994
8	3	1088	404	2011
8	3	1084	403	2028
8	3	1085	398	2044
8	3	1089	396	2061
8	3	1087	379	2078
8	3	1090	384	2094
8	3	1082	397	2111
8	3	1087	400	2128
8	3	1085	401	2144
8	3	1086	411	2161
8	3	1082	395	2178
8	3	1082	395	2194
8	3	1085	382	2211
8	3	1082	402	2228
8	3	1090	387	2244
8	3	1084	410	2261
8	3	1086	389	2278
8	3	1081	400	2294
8	3	1087	404	2311
8	3	1088	392	2328
8	3	1087	388	2344
8	3	1086	393	2361
8	3	1188	355	2378
[truncated: 17,002 more rows]
