# Supplementary material for: Quantifying gaze and mouse interactions on spatial visual interfaces with a new movement analytics methodology
Source: PLoS One. 2017 Aug 4;12(8):e0181818. doi: 10.1371/journal.pone.0181818 (PMC5544210; doi:10.1371/journal.pone.0181818)
Supplement: S1 Data — (ZIP) [file pone.0181818.s002.zip › Task_8_MouseTrajectories.csv]

TaskNo	PartNo	MousePointX	MousePointY	Time
8	1	968	258	0
8	1	968	258	1
8	1	968	258	2
8	1	968	258	3
8	1	968	258	4
8	1	968	258	5
8	1	968	258	6
8	1	968	258	7
8	1	967	259	8
8	1	967	259	9
8	1	967	259	10
8	1	967	259	11
8	1	967	259	12
8	1	967	259	13
8	1	967	259	14
8	1	967	259	15
8	1	965	259	16
8	1	965	259	17
8	1	965	259	18
8	1	965	259	19
8	1	965	259	20
8	1	965	259	21
8	1	965	259	22
8	1	965	259	23
8	1	964	260	24
8	1	964	260	25
8	1	964	260	26
8	1	964	260	27
8	1	964	260	28
8	1	964	260	29
8	1	964	260	30
8	1	964	260	31
8	1	963	260	32
8	1	963	260	33
8	1	963	260	34
8	1	963	260	35
8	1	963	260	36
8	1	963	260	37
8	1	963	260	38
8	1	963	260	39
8	1	962	261	40
8	1	962	261	41
8	1	962	261	42
8	1	962	261	43
8	1	962	261	44
8	1	962	261	45
8	1	962	261	46
8	1	962	261	47
8	1	961	261	48
8	1	961	261	49
8	1	961	261	50
8	1	961	261	51
8	1	961	261	52
8	1	961	261	53
8	1	961	261	54
8	1	961	261	55
8	1	961	261	56
8	1	961	261	57
8	1	961	261	58
8	1	961	261	59
8	1	961	261	60
8	1	961	261	61
8	1	961	261	62
8	1	961	261	63
8	1	960	262	64
8	1	960	262	65
8	1	960	262	66
8	1	960	262	67
8	1	960	262	68
8	1	960	262	69
8	1	960	262	70
8	1	960	262	71
8	1	960	262	72
8	1	960	262	73
8	1	960	262	74
8	1	960	262	75
8	1	960	262	76
8	1	960	262	77
8	1	960	262	78
8	1	960	262	79
8	1	959	262	80
8	1	959	262	81
8	1	959	262	82
8	1	959	262	83
8	1	959	262	84
8	1	959	262	85
8	1	959	262	86
8	1	959	262	87
8	1	959	263	88
8	1	959	263	89
8	1	959	263	90
8	1	959	263	91
8	1	959	263	92
8	1	959	263	93
8	1	959	263	94
8	1	959	263	95
8	1	958	263	96
8	1	958	263	97
8	1	958	263	98
8	1	958	263	99
8	1	958	263	100
8	1	958	263	101
8	1	958	263	102
8	1	958	263	103
8	1	958	264	104
8	1	958	264	105
8	1	958	264	106
8	1	958	264	107
8	1	958	264	108
8	1	958	264	109
8	1	958	264	110
8	1	958	264	111
8	1	958	264	112
8	1	958	264	113
8	1	958	264	114
8	1	958	264	115
8	1	958	264	116
8	1	958	264	117
8	1	958	264	118
8	1	958	264	119
8	1	957	264	120
8	1	957	264	121
8	1	957	264	122
8	1	957	264	123
8	1	957	264	124
8	1	957	264	125
8	1	957	264	126
8	1	957	264	127
8	1	957	264	128
8	1	957	264	129
8	1	957	264	130
8	1	957	264	131
8	1	957	264	132
8	1	957	264	133
8	1	957	264	134
8	1	957	264	135
8	1	956	265	136
8	1	956	265	137
8	1	956	265	138
8	1	956	265	139
8	1	956	265	140
8	1	956	265	141
8	1	956	265	142
8	1	956	265	143
8	1	955	265	144
8	1	955	265	145
8	1	955	265	146
8	1	955	265	147
8	1	955	265	148
8	1	955	265	149
8	1	955	265	150
8	1	955	265	151
8	1	954	266	152
8	1	954	266	153
8	1	954	266	154
8	1	954	266	155
8	1	954	266	156
8	1	954	266	157
8	1	954	266	158
8	1	954	266	159
8	1	954	267	160
8	1	954	267	161
8	1	954	267	162
8	1	954	267	163
8	1	954	267	164
8	1	954	267	165
8	1	954	267	166
8	1	954	267	167
8	1	952	267	168
8	1	952	267	169
8	1	952	267	170
8	1	952	267	171
8	1	952	267	172
8	1	952	267	173
8	1	952	267	174
8	1	952	267	175
8	1	951	269	176
8	1	951	269	177
8	1	951	269	178
8	1	951	269	179
8	1	951	269	180
8	1	951	269	181
8	1	951	269	182
8	1	951	269	183
8	1	949	269	184
8	1	949	269	185
8	1	949	269	186
8	1	949	269	187
8	1	949	269	188
8	1	949	269	189
8	1	949	269	190
8	1	949	269	191
8	1	948	271	192
8	1	948	271	193
8	1	948	271	194
8	1	948	271	195
8	1	948	271	196
8	1	948	271	197
8	1	948	271	198
8	1	948	271	199
8	1	946	272	200
8	1	946	272	201
8	1	946	272	202
8	1	946	272	203
8	1	946	272	204
8	1	946	272	205
8	1	946	272	206
8	1	946	272	207
8	1	944	274	208
8	1	944	274	209
8	1	944	274	210
8	1	944	274	211
8	1	944	274	212
8	1	944	274	213
8	1	944	274	214
8	1	944	274	215
8	1	943	275	216
8	1	943	275	217
8	1	943	275	218
8	1	943	275	219
8	1	943	275	220
8	1	943	275	221
8	1	943	275	222
8	1	943	275	223
8	1	941	278	224
8	1	941	278	225
8	1	941	278	226
8	1	941	278	227
8	1	941	278	228
8	1	941	278	229
8	1	941	278	230
8	1	941	278	231
8	1	939	281	232
8	1	939	281	233
8	1	939	281	234
8	1	939	281	235
8	1	939	281	236
8	1	939	281	237
8	1	939	281	238
8	1	939	281	239
8	1	938	283	240
8	1	938	283	241
8	1	938	283	242
8	1	938	283	243
8	1	938	283	244
8	1	938	283	245
8	1	938	283	246
8	1	938	283	247
8	1	935	286	248
8	1	935	286	249
8	1	935	286	250
8	1	935	286	251
8	1	935	286	252
8	1	935	286	253
8	1	935	286	254
8	1	935	286	255
8	1	934	291	256
8	1	934	291	257
8	1	934	291	258
8	1	934	291	259
8	1	934	291	260
8	1	934	291	261
8	1	934	291	262
8	1	934	291	263
8	1	932	295	264
8	1	932	295	265
8	1	932	295	266
8	1	932	295	267
8	1	932	295	268
8	1	932	295	269
8	1	932	295	270
8	1	932	295	271
8	1	930	298	272
8	1	930	298	273
8	1	930	298	274
8	1	930	298	275
8	1	930	298	276
8	1	930	298	277
8	1	930	298	278
8	1	930	298	279
8	1	928	301	280
8	1	928	301	281
8	1	928	301	282
8	1	928	301	283
8	1	928	301	284
8	1	928	301	285
8	1	928	301	286
8	1	928	301	287
8	1	928	304	288
8	1	928	304	289
8	1	928	304	290
8	1	928	304	291
8	1	928	304	292
8	1	928	304	293
8	1	928	304	294
8	1	928	304	295
8	1	927	308	296
8	1	927	308	297
8	1	927	308	298
8	1	927	308	299
8	1	927	308	300
8	1	927	308	301
8	1	927	308	302
8	1	927	308	303
8	1	926	312	304
8	1	926	312	305
8	1	926	312	306
8	1	926	312	307
8	1	926	312	308
8	1	926	312	309
8	1	926	312	310
8	1	926	312	311
8	1	925	316	312
8	1	925	316	313
8	1	925	316	314
8	1	925	316	315
8	1	925	316	316
8	1	925	316	317
8	1	925	316	318
8	1	925	316	319
8	1	924	320	320
8	1	924	320	321
8	1	924	320	322
8	1	924	320	323
8	1	924	320	324
8	1	924	320	325
8	1	924	320	326
8	1	924	320	327
8	1	924	324	328
8	1	924	324	329
8	1	924	324	330
8	1	924	324	331
8	1	924	324	332
8	1	924	324	333
8	1	924	324	334
8	1	924	324	335
8	1	924	328	336
8	1	924	328	337
8	1	924	328	338
8	1	924	328	339
8	1	924	328	340
8	1	924	328	341
8	1	924	328	342
8	1	924	328	343
8	1	924	331	344
8	1	924	331	345
8	1	924	331	346
8	1	924	331	347
8	1	924	331	348
8	1	924	331	349
8	1	924	331	350
8	1	924	331	351
8	1	924	334	352
8	1	924	334	353
8	1	924	334	354
8	1	924	334	355
8	1	924	334	356
8	1	924	334	357
8	1	924	334	358
8	1	924	334	359
8	1	924	337	360
8	1	924	337	361
8	1	924	337	362
8	1	924	337	363
8	1	924	337	364
8	1	924	337	365
8	1	924	337	366
8	1	924	337	367
8	1	924	340	368
8	1	924	340	369
8	1	924	340	370
8	1	924	340	371
8	1	924	340	372
8	1	924	340	373
8	1	924	340	374
8	1	924	340	375
8	1	924	343	376
8	1	924	343	377
8	1	924	343	378
8	1	924	343	379
8	1	924	343	380
8	1	924	343	381
8	1	924	343	382
8	1	924	343	383
8	1	924	346	384
8	1	924	346	385
8	1	924	346	386
8	1	924	346	387
8	1	924	346	388
8	1	924	346	389
8	1	924	346	390
8	1	924	346	391
8	1	924	349	392
8	1	924	349	393
8	1	924	349	394
8	1	924	349	395
8	1	924	349	396
8	1	924	349	397
8	1	924	349	398
8	1	924	349	399
8	1	924	350	400
8	1	924	350	401
8	1	924	350	402
8	1	924	350	403
8	1	924	350	404
8	1	924	350	405
8	1	924	350	406
8	1	924	350	407
8	1	925	353	408
8	1	925	353	409
8	1	925	353	410
8	1	925	353	411
8	1	925	353	412
8	1	925	353	413
8	1	925	353	414
8	1	925	353	415
8	1	926	355	416
8	1	926	355	417
8	1	926	355	418
8	1	926	355	419
8	1	926	355	420
8	1	926	355	421
8	1	926	355	422
8	1	926	355	423
8	1	926	358	424
8	1	926	358	425
8	1	926	358	426
8	1	926	358	427
8	1	926	358	428
8	1	926	358	429
8	1	926	358	430
8	1	926	358	431
8	1	927	360	432
8	1	927	360	433
8	1	927	360	434
8	1	927	360	435
8	1	927	360	436
8	1	927	360	437
8	1	927	360	438
8	1	927	360	439
8	1	928	362	440
8	1	928	362	441
8	1	928	362	442
8	1	928	362	443
8	1	928	362	444
8	1	928	362	445
8	1	928	362	446
8	1	928	362	447
8	1	928	364	448
8	1	928	364	449
8	1	928	364	450
8	1	928	364	451
8	1	928	364	452
8	1	928	364	453
8	1	928	364	454
8	1	928	364	455
8	1	929	366	456
8	1	929	366	457
8	1	929	366	458
8	1	929	366	459
8	1	929	366	460
8	1	929	366	461
8	1	929	366	462
8	1	929	366	463
8	1	929	367	464
8	1	929	367	465
8	1	929	367	466
8	1	929	367	467
8	1	929	367	468
8	1	929	367	469
8	1	929	367	470
8	1	929	367	471
8	1	929	368	472
8	1	929	368	473
8	1	929	368	474
8	1	929	368	475
8	1	929	368	476
8	1	929	368	477
8	1	929	368	478
8	1	929	368	479
8	1	929	370	480
8	1	929	370	481
8	1	929	370	482
8	1	929	370	483
8	1	929	370	484
8	1	929	370	485
8	1	929	370	486
8	1	929	370	487
8	1	930	370	488
8	1	930	370	489
8	1	930	370	490
8	1	930	370	491
8	1	930	370	492
8	1	930	370	493
8	1	930	370	494
8	1	930	370	495
8	1	930	372	496
8	1	930	372	497
8	1	930	372	498
8	1	930	372	499
8	1	930	372	500
8	1	930	372	501
8	1	930	372	502
8	1	930	372	503
8	1	931	375	504
8	1	931	375	505
8	1	931	375	506
8	1	931	375	507
8	1	931	375	508
8	1	931	375	509
8	1	931	375	510
8	1	931	375	511
8	1	931	377	512
8	1	931	377	513
8	1	931	377	514
8	1	931	377	515
8	1	931	377	516
8	1	931	377	517
8	1	931	377	518
8	1	931	377	519
8	1	931	378	520
8	1	931	378	521
8	1	931	378	522
8	1	931	378	523
8	1	931	378	524
8	1	931	378	525
8	1	931	378	526
8	1	931	378	527
8	1	931	381	528
8	1	931	381	529
8	1	931	381	530
8	1	931	381	531
8	1	931	381	532
8	1	931	381	533
8	1	931	381	534
8	1	931	381	535
8	1	932	384	536
8	1	932	384	537
8	1	932	384	538
8	1	932	384	539
8	1	932	384	540
8	1	932	384	541
8	1	932	384	542
8	1	932	384	543
8	1	932	388	544
8	1	932	388	545
8	1	932	388	546
8	1	932	388	547
8	1	932	388	548
8	1	932	388	549
8	1	932	388	550
8	1	932	388	551
8	1	933	388	552
8	1	933	388	553
8	1	933	388	554
8	1	933	388	555
8	1	933	388	556
8	1	933	388	557
8	1	933	388	558
8	1	933	388	559
8	1	933	390	560
8	1	933	390	561
8	1	933	390	562
8	1	933	390	563
8	1	933	390	564
8	1	933	390	565
8	1	933	390	566
8	1	933	390	567
8	1	933	392	568
8	1	933	392	569
8	1	933	392	570
8	1	933	392	571
8	1	933	392	572
8	1	933	392	573
8	1	933	392	574
8	1	933	392	575
8	1	933	394	576
8	1	933	394	577
8	1	933	394	578
8	1	933	394	579
8	1	933	394	580
8	1	933	394	581
8	1	933	394	582
8	1	933	394	583
8	1	933	396	584
8	1	933	396	585
8	1	933	396	586
8	1	933	396	587
8	1	933	396	588
8	1	933	396	589
8	1	933	396	590
8	1	933	396	591
8	1	933	398	592
8	1	933	398	593
8	1	933	398	594
8	1	933	398	595
8	1	933	398	596
8	1	933	398	597
8	1	933	398	598
8	1	933	398	599
8	1	933	400	600
8	1	933	400	601
8	1	933	400	602
8	1	933	400	603
8	1	933	400	604
8	1	933	400	605
8	1	933	400	606
8	1	933	400	607
8	1	933	402	608
8	1	933	402	609
8	1	933	402	610
8	1	933	402	611
8	1	933	402	612
8	1	933	402	613
8	1	933	402	614
8	1	933	402	615
8	1	933	403	616
8	1	933	403	617
8	1	933	403	618
8	1	933	403	619
8	1	933	403	620
8	1	933	403	621
8	1	933	403	622
8	1	933	403	623
8	1	933	405	624
8	1	933	405	625
8	1	933	405	626
8	1	933	405	627
8	1	933	405	628
8	1	933	405	629
8	1	933	405	630
8	1	933	405	631
8	1	933	406	632
8	1	933	406	633
8	1	933	406	634
8	1	933	406	635
8	1	933	406	636
8	1	933	406	637
8	1	933	406	638
8	1	933	406	639
8	1	933	407	640
8	1	933	407	641
8	1	933	407	642
8	1	933	407	643
8	1	933	407	644
8	1	933	407	645
8	1	933	407	646
8	1	933	407	647
8	1	933	409	648
8	1	933	409	649
8	1	933	409	650
8	1	933	409	651
8	1	933	409	652
8	1	933	409	653
8	1	933	409	654
8	1	933	409	655
8	1	933	410	656
8	1	933	410	657
8	1	933	410	658
8	1	933	410	659
8	1	933	410	660
8	1	933	410	661
8	1	933	410	662
8	1	933	410	663
8	1	933	411	664
8	1	933	411	665
8	1	933	411	666
8	1	933	411	667
8	1	933	411	668
8	1	933	411	669
8	1	933	411	670
8	1	933	411	671
8	1	933	414	672
8	1	933	414	673
8	1	933	414	674
8	1	933	414	675
8	1	933	414	676
8	1	933	414	677
8	1	933	414	678
8	1	933	414	679
8	1	933	416	680
8	1	933	416	681
8	1	933	416	682
8	1	933	416	683
8	1	933	416	684
8	1	933	416	685
8	1	933	416	686
8	1	933	416	687
8	1	933	418	688
8	1	933	418	689
8	1	933	418	690
8	1	933	418	691
8	1	933	418	692
8	1	933	418	693
8	1	933	418	694
8	1	933	418	695
8	1	933	420	696
8	1	933	420	697
8	1	933	420	698
8	1	933	420	699
8	1	933	420	700
8	1	933	420	701
8	1	933	420	702
8	1	933	420	703
8	1	933	422	704
8	1	933	422	705
8	1	933	422	706
8	1	933	422	707
8	1	933	422	708
8	1	933	422	709
8	1	933	422	710
8	1	933	422	711
8	1	933	423	712
8	1	933	423	713
8	1	933	423	714
8	1	933	423	715
8	1	933	423	716
8	1	933	423	717
8	1	933	423	718
8	1	933	423	719
8	1	932	424	720
8	1	932	424	721
8	1	932	424	722
8	1	932	424	723
8	1	932	424	724
8	1	932	424	725
8	1	932	424	726
8	1	932	424	727
8	1	932	427	728
8	1	932	427	729
8	1	932	427	730
8	1	932	427	731
8	1	932	427	732
8	1	932	427	733
8	1	932	427	734
8	1	932	427	735
8	1	932	429	736
8	1	932	429	737
8	1	932	429	738
8	1	932	429	739
8	1	932	429	740
8	1	932	429	741
8	1	932	429	742
8	1	932	429	743
8	1	931	430	744
8	1	931	430	745
8	1	931	430	746
8	1	931	430	747
8	1	931	430	748
8	1	931	430	749
8	1	931	430	750
8	1	931	430	751
8	1	930	431	752
8	1	930	431	753
8	1	930	431	754
8	1	930	431	755
8	1	930	431	756
8	1	930	431	757
8	1	930	431	758
8	1	930	431	759
8	1	930	433	760
8	1	930	433	761
8	1	930	433	762
8	1	930	433	763
8	1	930	433	764
8	1	930	433	765
8	1	930	433	766
8	1	930	433	767
8	1	929	434	768
8	1	929	434	769
8	1	929	434	770
8	1	929	434	771
8	1	929	434	772
8	1	929	434	773
8	1	929	434	774
8	1	929	434	775
8	1	929	436	776
8	1	929	436	777
8	1	929	436	778
8	1	929	436	779
8	1	929	436	780
8	1	929	436	781
8	1	929	436	782
8	1	929	436	783
8	1	928	438	784
8	1	928	438	785
8	1	928	438	786
8	1	928	438	787
8	1	928	438	788
8	1	928	438	789
8	1	928	438	790
8	1	928	438	791
8	1	926	440	792
8	1	926	440	793
8	1	926	440	794
8	1	926	440	795
8	1	926	440	796
8	1	926	440	797
8	1	926	440	798
8	1	926	440	799
8	1	926	442	800
8	1	926	442	801
8	1	926	442	802
8	1	926	442	803
8	1	926	442	804
8	1	926	442	805
8	1	926	442	806
8	1	926	442	807
8	1	925	443	808
8	1	925	443	809
8	1	925	443	810
8	1	925	443	811
8	1	925	443	812
8	1	925	443	813
8	1	925	443	814
8	1	925	443	815
8	1	925	444	816
8	1	925	444	817
8	1	925	444	818
8	1	925	444	819
8	1	925	444	820
8	1	925	444	821
8	1	925	444	822
8	1	925	444	823
8	1	924	446	824
8	1	924	446	825
8	1	924	446	826
8	1	924	446	827
8	1	924	446	828
8	1	924	446	829
8	1	924	446	830
8	1	924	446	831
8	1	924	447	832
8	1	924	447	833
8	1	924	447	834
8	1	924	447	835
8	1	924	447	836
8	1	924	447	837
8	1	924	447	838
8	1	924	447	839
8	1	922	448	840
8	1	922	448	841
8	1	922	448	842
8	1	922	448	843
8	1	922	448	844
8	1	922	448	845
8	1	922	448	846
8	1	922	448	847
8	1	922	449	848
8	1	922	449	849
8	1	922	449	850
8	1	922	449	851
8	1	922	449	852
8	1	922	449	853
8	1	922	449	854
8	1	922	449	855
8	1	921	451	856
8	1	921	451	857
8	1	921	451	858
8	1	921	451	859
8	1	921	451	860
8	1	921	451	861
8	1	921	451	862
8	1	921	451	863
8	1	921	451	864
8	1	921	451	865
8	1	921	451	866
8	1	921	451	867
8	1	921	451	868
8	1	921	451	869
8	1	921	451	870
8	1	921	451	871
8	1	919	452	872
8	1	919	452	873
8	1	919	452	874
8	1	919	452	875
8	1	919	452	876
8	1	919	452	877
8	1	919	452	878
8	1	919	452	879
8	1	919	454	880
8	1	919	454	881
8	1	919	454	882
8	1	919	454	883
8	1	919	454	884
8	1	919	454	885
8	1	919	454	886
8	1	919	454	887
8	1	919	454	888
8	1	919	454	889
8	1	919	454	890
8	1	919	454	891
8	1	919	454	892
8	1	919	454	893
8	1	919	454	894
8	1	919	454	895
8	1	918	455	896
8	1	918	455	897
8	1	918	455	898
8	1	918	455	899
8	1	918	455	900
8	1	918	455	901
8	1	918	455	902
8	1	918	455	903
8	1	917	457	904
8	1	917	457	905
8	1	917	457	906
8	1	917	457	907
8	1	917	457	908
8	1	917	457	909
8	1	917	457	910
8	1	917	457	911
8	1	917	458	912
8	1	917	458	913
8	1	917	458	914
8	1	917	458	915
8	1	917	458	916
8	1	917	458	917
8	1	917	458	918
8	1	917	458	919
8	1	916	458	920
8	1	916	458	921
8	1	916	458	922
8	1	916	458	923
8	1	916	458	924
8	1	916	458	925
8	1	916	458	926
8	1	916	458	927
8	1	915	459	928
8	1	915	459	929
8	1	915	459	930
8	1	915	459	931
8	1	915	459	932
8	1	915	459	933
8	1	915	459	934
8	1	915	459	935
8	1	915	459	936
8	1	915	459	937
8	1	915	459	938
8	1	915	459	939
8	1	915	459	940
8	1	915	459	941
8	1	915	459	942
8	1	915	459	943
8	1	915	460	944
8	1	915	460	945
8	1	915	460	946
8	1	915	460	947
8	1	915	460	948
8	1	915	460	949
8	1	915	460	950
8	1	915	460	951
8	1	914	461	952
8	1	914	461	953
8	1	914	461	954
8	1	914	461	955
8	1	914	461	956
8	1	914	461	957
8	1	914	461	958
8	1	914	461	959
8	1	914	461	960
8	1	914	461	961
8	1	914	461	962
8	1	914	461	963
8	1	914	461	964
8	1	914	461	965
8	1	914	461	966
8	1	914	461	967
8	1	914	461	968
8	1	914	461	969
8	1	914	461	970
8	1	914	461	971
8	1	914	461	972
8	1	914	461	973
8	1	914	461	974
8	1	914	461	975
8	1	914	461	976
8	1	914	461	977
8	1	914	461	978
8	1	914	461	979
8	1	914	461	980
8	1	914	461	981
8	1	914	461	982
8	1	914	461	983
8	1	914	461	984
8	1	914	461	985
8	1	914	461	986
8	1	914	461	987
8	1	914	461	988
8	1	914	461	989
8	1	914	461	990
8	1	914	461	991
8	1	914	461	992
8	1	914	461	993
8	1	914	461	994
8	1	914	461	995
8	1	914	461	996
8	1	914	461	997
8	1	914	461	998
8	1	914	461	999
8	1	914	461	1000
8	1	914	461	1001
8	1	914	461	1002
8	1	914	461	1003
8	1	914	461	1004
8	1	914	461	1005
8	1	914	461	1006
8	1	914	461	1007
8	1	914	461	1008
8	1	914	461	1009
8	1	914	461	1010
8	1	914	461	1011
8	1	914	461	1012
8	1	914	461	1013
8	1	914	461	1014
8	1	914	461	1015
8	1	914	461	1016
8	1	914	461	1017
8	1	914	461	1018
8	1	914	461	1019
8	1	914	461	1020
8	1	914	461	1021
8	1	914	461	1022
8	1	914	461	1023
8	1	914	461	1024
8	1	914	461	1025
8	1	914	461	1026
8	1	914	461	1027
8	1	914	461	1028
8	1	914	461	1029
8	1	914	461	1030
8	1	914	461	1031
8	1	914	461	1032
8	1	914	461	1033
8	1	914	461	1034
8	1	914	461	1035
8	1	914	461	1036
8	1	914	461	1037
8	1	914	461	1038
8	1	914	461	1039
8	1	914	461	1040
8	1	914	461	1041
8	1	914	461	1042
8	1	914	461	1043
8	1	914	461	1044
8	1	914	461	1045
8	1	914	461	1046
8	1	914	461	1047
8	1	914	461	1048
8	1	914	461	1049
8	1	914	461	1050
8	1	914	461	1051
8	1	914	461	1052
8	1	914	461	1053
8	1	914	461	1054
8	1	914	461	1055
8	1	914	461	1056
8	1	914	461	1057
8	1	914	461	1058
8	1	914	461	1059
8	1	914	461	1060
8	1	914	461	1061
8	1	914	461	1062
8	1	914	461	1063
8	1	914	461	1064
8	1	914	461	1065
8	1	914	461	1066
8	1	914	461	1067
8	1	914	461	1068
8	1	914	461	1069
8	1	914	461	1070
8	1	914	461	1071
8	1	914	461	1072
8	1	914	461	1073
8	1	914	461	1074
8	1	914	461	1075
8	1	914	461	1076
8	1	914	461	1077
8	1	914	461	1078
8	1	914	461	1079
8	1	914	461	1080
8	1	914	461	1081
8	1	914	461	1082
8	1	914	461	1083
8	1	914	461	1084
8	1	914	461	1085
8	1	914	461	1086
8	1	914	461	1087
8	1	914	461	1088
8	1	914	461	1089
8	1	914	461	1090
8	1	914	461	1091
8	1	914	461	1092
8	1	914	461	1093
8	1	914	461	1094
8	1	914	461	1095
8	1	914	461	1096
8	1	914	461	1097
8	1	914	461	1098
8	1	914	461	1099
8	1	914	461	1100
8	1	914	461	1101
8	1	914	461	1102
8	1	914	461	1103
8	1	914	462	1104
8	1	914	462	1105
8	1	914	462	1106
8	1	914	462	1107
8	1	914	462	1108
8	1	914	462	1109
8	1	914	462	1110
8	1	914	462	1111
8	1	914	462	1112
8	1	914	462	1113
8	1	914	462	1114
8	1	914	462	1115
8	1	914	462	1116
8	1	914	462	1117
8	1	914	462	1118
8	1	914	462	1119
8	1	914	462	1120
8	1	914	462	1121
8	1	914	462	1122
8	1	914	462	1123
8	1	914	462	1124
8	1	914	462	1125
8	1	914	462	1126
8	1	914	462	1127
8	1	914	462	1128
8	1	914	462	1129
8	1	914	462	1130
8	1	914	462	1131
8	1	914	462	1132
8	1	914	462	1133
8	1	914	462	1134
8	1	914	462	1135
8	1	914	462	1136
8	1	914	462	1137
8	1	914	462	1138
8	1	914	462	1139
8	1	914	462	1140
8	1	914	462	1141
8	1	914	462	1142
8	1	914	462	1143
8	1	914	462	1144
8	1	914	462	1145
8	1	914	462	1146
8	1	914	462	1147
8	1	914	462	1148
8	1	914	462	1149
8	1	914	462	1150
8	1	914	462	1151
8	1	914	462	1152
8	1	914	462	1153
8	1	914	462	1154
8	1	914	462	1155
8	1	914	462	1156
8	1	914	462	1157
8	1	914	462	1158
8	1	914	462	1159
8	1	914	462	1160
8	1	914	462	1161
8	1	914	462	1162
8	1	914	462	1163
8	1	914	462	1164
8	1	914	462	1165
8	1	914	462	1166
8	1	914	462	1167
8	1	914	462	1168
8	1	914	462	1169
8	1	914	462	1170
8	1	914	462	1171
8	1	914	462	1172
8	1	914	462	1173
8	1	914	462	1174
8	1	914	462	1175
8	1	914	462	1176
8	1	914	462	1177
8	1	914	462	1178
8	1	914	462	1179
8	1	914	462	1180
8	1	914	462	1181
8	1	914	462	1182
8	1	914	462	1183
8	1	913	462	1184
8	1	913	462	1185
8	1	913	462	1186
8	1	913	462	1187
8	1	913	462	1188
8	1	913	462	1189
8	1	913	462	1190
8	1	913	462	1191
8	1	912	462	1192
8	1	912	462	1193
8	1	912	462	1194
8	1	912	462	1195
8	1	912	462	1196
8	1	912	462	1197
8	1	912	462	1198
8	1	912	462	1199
8	1	912	462	1200
8	1	912	462	1201
8	1	912	462	1202
8	1	912	462	1203
8	1	912	462	1204
8	1	912	462	1205
8	1	912	462	1206
8	1	912	462	1207
8	1	912	462	1208
8	1	912	462	1209
8	1	912	462	1210
8	1	912	462	1211
8	1	912	462	1212
8	1	912	462	1213
8	1	912	462	1214
8	1	912	462	1215
8	1	912	462	1216
8	1	912	462	1217
8	1	912	462	1218
8	1	912	462	1219
8	1	912	462	1220
8	1	912	462	1221
8	1	912	462	1222
8	1	912	462	1223
8	1	912	462	1224
8	1	912	462	1225
8	1	912	462	1226
8	1	912	462	1227
8	1	912	462	1228
8	1	912	462	1229
8	1	912	462	1230
8	1	912	462	1231
8	1	912	462	1232
8	1	912	462	1233
8	1	912	462	1234
8	1	912	462	1235
8	1	912	462	1236
8	1	912	462	1237
8	1	912	462	1238
8	1	912	462	1239
8	1	912	462	1240
8	1	912	462	1241
8	1	912	462	1242
8	1	912	462	1243
8	1	912	462	1244
8	1	912	462	1245
8	1	912	462	1246
8	1	912	462	1247
8	1	912	462	1248
8	1	912	462	1249
8	1	912	462	1250
8	1	912	462	1251
8	1	912	462	1252
8	1	912	462	1253
8	1	912	462	1254
8	1	912	462	1255
8	1	912	462	1256
8	1	912	462	1257
8	1	912	462	1258
8	1	912	462	1259
8	1	912	462	1260
8	1	912	462	1261
8	1	912	462	1262
8	1	912	462	1263
8	1	912	462	1264
8	1	912	462	1265
8	1	912	462	1266
8	1	912	462	1267
8	1	912	462	1268
8	1	912	462	1269
8	1	912	462	1270
8	1	912	462	1271
8	1	912	462	1272
8	1	912	462	1273
8	1	912	462	1274
8	1	912	462	1275
8	1	912	462	1276
8	1	912	462	1277
8	1	912	462	1278
8	1	912	462	1279
8	1	912	462	1280
8	1	912	462	1281
8	1	912	462	1282
8	1	912	462	1283
8	1	912	462	1284
8	1	912	462	1285
8	1	912	462	1286
8	1	912	462	1287
8	1	912	462	1288
8	1	912	462	1289
8	1	912	462	1290
8	1	912	462	1291
8	1	912	462	1292
8	1	912	462	1293
8	1	912	462	1294
8	1	912	462	1295
8	1	912	462	1296
8	1	912	462	1297
8	1	912	462	1298
8	1	912	462	1299
8	1	912	462	1300
8	1	912	462	1301
8	1	912	462	1302
8	1	912	462	1303
8	1	912	462	1304
8	1	912	462	1305
8	1	912	462	1306
8	1	912	462	1307
8	1	912	462	1308
8	1	912	462	1309
8	1	912	462	1310
8	1	912	462	1311
8	1	912	462	1312
8	1	912	462	1313
8	1	912	462	1314
8	1	912	462	1315
8	1	912	462	1316
8	1	912	462	1317
8	1	912	462	1318
8	1	912	462	1319
8	1	912	462	1320
8	1	912	462	1321
8	1	912	462	1322
8	1	912	462	1323
8	1	912	462	1324
8	1	912	462	1325
8	1	912	462	1326
8	1	912	462	1327
8	1	912	462	1328
8	1	912	462	1329
8	1	912	462	1330
8	1	912	462	1331
8	1	912	462	1332
8	1	912	462	1333
8	1	912	462	1334
8	1	912	462	1335
8	1	912	462	1336
8	1	912	462	1337
8	1	912	462	1338
8	1	912	462	1339
8	1	912	462	1340
8	1	912	462	1341
8	1	912	462	1342
8	1	912	462	1343
8	1	912	462	1344
8	1	912	462	1345
8	1	912	462	1346
8	1	912	462	1347
8	1	912	462	1348
8	1	912	462	1349
8	1	912	462	1350
8	1	912	462	1351
8	1	912	462	1352
8	1	912	462	1353
8	1	912	462	1354
8	1	912	462	1355
8	1	912	462	1356
8	1	912	462	1357
8	1	912	462	1358
8	1	912	462	1359
8	1	912	462	1360
8	1	912	462	1361
8	1	912	462	1362
8	1	912	462	1363
8	1	912	462	1364
8	1	912	462	1365
8	1	912	462	1366
8	1	912	462	1367
8	1	912	462	1368
8	1	912	462	1369
8	1	912	462	1370
8	1	912	462	1371
8	1	912	462	1372
8	1	912	462	1373
8	1	912	462	1374
8	1	912	462	1375
8	1	912	462	1376
8	1	912	462	1377
8	1	912	462	1378
8	1	912	462	1379
8	1	912	462	1380
8	1	912	462	1381
8	1	912	462	1382
8	1	912	462	1383
8	1	912	462	1384
8	1	912	462	1385
8	1	912	462	1385
8	1	912	462	1387
8	1	912	462	1388
8	1	912	462	1388
8	1	912	462	1390
8	1	912	462	1391
8	1	912	462	1392
8	1	912	462	1393
8	1	912	462	1393
8	1	912	462	1395
8	1	912	462	1396
8	1	912	462	1396
8	1	912	462	1398
8	1	912	462	1399
8	1	912	462	1400
8	1	912	462	1401
8	1	912	462	1401
8	1	912	462	1403
8	1	912	462	1404
8	1	912	462	1404
8	1	912	462	1406
8	1	912	462	1407
8	1	912	462	1408
8	1	912	462	1409
8	1	912	462	1409
8	1	912	462	1411
8	1	912	462	1412
8	1	912	462	1412
8	1	912	462	1414
8	1	912	462	1415
8	1	912	462	1416
8	1	912	462	1417
8	1	912	462	1417
8	1	912	462	1419
8	1	912	462	1420
8	1	912	462	1420
8	1	912	462	1422
8	1	912	462	1423
8	1	912	462	1424
8	1	912	462	1425
8	1	912	462	1425
8	1	912	462	1427
8	1	912	462	1428
8	1	912	462	1428
8	1	912	462	1430
8	1	912	462	1431
8	1	912	462	1432
8	1	912	462	1433
8	1	912	462	1433
8	1	912	462	1435
8	1	912	462	1436
8	1	912	462	1436
8	1	912	462	1438
8	1	912	462	1439
8	1	912	462	1440
8	1	912	462	1441
8	1	912	462	1441
8	1	912	462	1443
8	1	912	462	1444
8	1	912	462	1444
8	1	912	462	1446
8	1	912	462	1447
8	1	912	462	1448
8	1	912	462	1449
8	1	912	462	1449
8	1	912	462	1451
8	1	912	462	1452
8	1	912	462	1452
8	1	912	462	1454
8	1	912	462	1455
8	1	912	462	1456
8	1	912	462	1457
8	1	912	462	1457
8	1	912	462	1459
8	1	912	462	1460
8	1	912	462	1460
8	1	912	462	1462
8	1	912	462	1463
8	1	912	462	1464
8	1	912	462	1465
8	1	912	462	1465
8	1	912	462	1467
8	1	912	462	1468
8	1	912	462	1468
8	1	912	462	1470
8	1	912	462	1471
8	1	912	462	1472
8	1	912	462	1473
8	1	912	462	1473
8	1	912	462	1475
8	1	912	462	1476
8	1	912	462	1476
8	1	912	462	1478
8	1	912	462	1479
8	1	912	462	1480
8	1	912	462	1481
8	1	912	462	1482
8	1	912	462	1483
8	1	912	462	1484
8	1	912	462	1485
8	1	912	462	1486
8	1	912	462	1487
8	1	912	462	1488
8	1	912	462	1489
8	1	912	462	1490
8	1	912	462	1491
8	1	912	462	1492
8	1	912	462	1493
8	1	912	462	1494
8	1	912	462	1495
8	1	912	462	1496
8	1	912	462	1497
8	1	912	462	1498
8	1	912	462	1499
8	1	912	462	1500
8	1	912	462	1501
8	1	912	462	1502
8	1	912	462	1503
8	1	912	462	1504
8	1	912	462	1505
8	1	912	462	1506
8	1	912	462	1507
8	1	912	462	1508
8	1	912	462	1509
8	1	912	462	1510
8	1	912	462	1511
8	1	912	462	1512
8	1	912	462	1513
8	1	912	462	1514
8	1	912	462	1515
8	1	912	462	1516
8	1	912	462	1517
8	1	912	462	1518
8	1	912	462	1519
8	1	912	462	1520
8	1	912	462	1521
8	1	912	462	1522
8	1	912	462	1523
8	1	912	462	1524
8	1	912	462	1525
8	1	912	462	1526
8	1	912	462	1527
8	1	912	462	1528
8	1	912	462	1529
8	1	912	462	1530
8	1	912	462	1531
8	1	912	462	1532
8	1	912	462	1533
8	1	912	462	1534
8	1	912	462	1535
8	1	912	462	1536
8	1	912	462	1537
8	1	912	462	1538
8	1	912	462	1539
8	1	912	462	1540
8	1	912	462	1541
8	1	912	462	1542
8	1	912	462	1543
8	1	912	462	1544
8	1	912	462	1545
8	1	912	462	1546
8	1	912	462	1547
8	1	912	462	1548
8	1	912	462	1549
8	1	912	462	1550
8	1	912	462	1551
8	1	912	462	1552
8	1	912	462	1553
8	1	912	462	1554
8	1	912	462	1555
8	1	912	462	1556
8	1	912	462	1557
8	1	912	462	1558
8	1	912	462	1559
8	1	912	462	1560
8	1	912	462	1561
8	1	912	462	1562
8	1	912	462	1563
8	1	912	462	1564
8	1	912	462	1565
8	1	912	462	1566
8	1	912	462	1567
8	1	912	462	1568
8	1	912	462	1569
8	1	912	462	1570
8	1	912	462	1571
8	1	912	462	1572
8	1	912	462	1573
8	1	912	462	1574
8	1	912	462	1575
8	1	912	462	1576
8	1	912	462	1577
8	1	912	462	1578
8	1	912	462	1579
8	1	912	462	1580
8	1	912	462	1581
8	1	912	462	1582
8	1	912	462	1583
8	1	912	462	1584
8	1	912	462	1585
8	1	912	462	1586
8	1	912	462	1587
8	1	912	462	1588
8	1	912	462	1589
8	1	912	462	1590
8	1	912	462	1591
8	1	912	462	1592
8	1	912	462	1593
8	1	912	462	1594
8	1	912	462	1595
8	1	912	462	1596
8	1	912	462	1597
8	1	912	462	1598
8	1	912	462	1599
8	1	912	462	1600
8	1	912	462	1601
8	1	912	462	1602
8	1	912	462	1603
8	1	912	462	1604
8	1	912	462	1605
8	1	912	462	1606
8	1	912	462	1607
8	1	912	462	1608
8	1	912	462	1609
8	1	912	462	1610
8	1	912	462	1611
8	1	912	462	1612
8	1	912	462	1613
8	1	912	462	1614
8	1	912	462	1615
8	1	912	462	1616
8	1	912	462	1617
8	1	912	462	1618
8	1	912	462	1619
8	1	912	462	1620
8	1	912	462	1621
8	1	912	462	1622
8	1	912	462	1623
8	1	912	462	1624
8	1	912	462	1625
8	1	912	462	1626
8	1	912	462	1627
8	1	912	462	1628
8	1	912	462	1629
8	1	912	462	1630
8	1	912	462	1631
8	1	912	462	1632
8	1	912	462	1633
8	1	912	462	1634
8	1	912	462	1635
8	1	912	462	1636
8	1	912	462	1637
8	1	912	462	1638
8	1	912	462	1639
8	1	912	462	1640
8	1	912	462	1641
8	1	912	462	1642
8	1	912	462	1643
8	1	912	462	1644
8	1	912	462	1645
8	1	912	462	1646
8	1	912	462	1647
8	1	912	462	1648
8	1	912	462	1649
8	1	912	462	1650
8	1	912	462	1651
8	1	912	462	1652
8	1	912	462	1653
8	1	912	462	1654
8	1	912	462	1655
8	1	912	462	1656
8	1	912	462	1657
8	1	912	462	1658
8	1	912	462	1659
8	1	912	462	1660
8	1	912	462	1661
8	1	912	462	1662
8	1	912	462	1663
8	1	912	462	1664
8	1	912	462	1665
8	1	912	462	1666
8	1	912	462	1667
8	1	912	462	1668
8	1	912	462	1669
8	1	912	462	1670
8	1	912	462	1671
8	1	912	462	1672
8	1	912	462	1673
8	1	912	462	1674
8	1	912	462	1675
8	1	912	462	1676
8	1	912	462	1677
8	1	912	462	1678
8	1	912	462	1679
8	1	912	462	1680
8	1	912	462	1681
8	1	912	462	1682
8	1	912	462	1683
8	1	912	462	1684
8	1	912	462	1685
8	1	912	462	1686
8	1	912	462	1687
8	1	912	462	1688
8	1	912	462	1689
8	1	912	462	1690
8	1	912	462	1691
8	1	912	462	1692
8	1	912	462	1693
8	1	912	462	1694
8	1	912	462	1695
8	1	912	462	1696
8	1	912	462	1697
8	1	912	462	1698
8	1	912	462	1699
8	1	912	462	1700
8	1	912	462	1701
8	1	912	462	1702
8	1	912	462	1703
8	1	912	462	1704
8	1	912	462	1705
8	1	912	462	1706
8	1	912	462	1707
8	1	912	462	1708
8	1	912	462	1709
8	1	912	462	1710
8	1	912	462	1711
8	1	912	462	1712
8	1	912	462	1713
8	1	912	462	1714
8	1	912	462	1715
8	1	912	462	1716
8	1	912	462	1717
8	1	912	462	1718
8	1	912	462	1719
8	1	912	462	1720
8	1	912	462	1721
8	1	912	462	1722
8	1	912	462	1723
8	1	912	462	1724
8	1	912	462	1725
8	1	912	462	1726
8	1	912	462	1727
8	1	912	462	1728
8	1	912	462	1729
8	1	912	462	1730
8	1	912	462	1731
8	1	912	462	1732
8	1	912	462	1733
8	1	912	462	1734
8	1	912	462	1735
8	1	912	462	1736
8	1	912	462	1737
8	1	912	462	1738
8	1	912	462	1739
8	1	912	462	1740
8	1	912	462	1741
8	1	912	462	1742
8	1	912	462	1743
8	1	912	462	1744
8	1	912	462	1745
8	1	912	462	1746
8	1	912	462	1747
8	1	912	462	1748
8	1	912	462	1749
8	1	912	462	1750
8	1	912	462	1751
8	1	912	462	1752
8	1	912	462	1753
8	1	912	462	1754
8	1	912	462	1755
8	1	912	462	1756
8	1	912	462	1757
8	1	912	462	1758
8	1	912	462	1759
8	1	912	462	1760
8	1	912	462	1761
8	1	912	462	1762
8	1	912	462	1763
8	1	912	462	1764
8	1	912	462	1765
8	1	912	462	1766
8	1	912	462	1767
8	1	912	462	1768
8	1	912	462	1769
8	1	912	462	1770
8	1	912	462	1771
8	1	912	462	1772
8	1	912	462	1773
8	1	912	462	1774
8	1	912	462	1775
8	1	911	462	1776
8	1	911	462	1777
8	1	911	462	1778
8	1	911	462	1779
8	1	911	462	1780
8	1	911	462	1781
8	1	911	462	1782
8	1	911	462	1783
8	1	909	460	1784
8	1	909	460	1785
8	1	909	460	1786
8	1	909	460	1787
8	1	909	460	1788
8	1	909	460	1789
8	1	909	460	1790
8	1	909	460	1791
8	1	908	460	1792
8	1	908	460	1793
8	1	908	460	1794
8	1	908	460	1795
8	1	908	460	1796
8	1	908	460	1797
8	1	908	460	1798
8	1	908	460	1799
8	1	906	459	1800
8	1	906	459	1801
8	1	906	459	1802
8	1	906	459	1803
8	1	906	459	1804
8	1	906	459	1805
8	1	906	459	1806
8	1	906	459	1807
8	1	905	459	1808
8	1	905	459	1809
8	1	905	459	1810
8	1	905	459	1811
8	1	905	459	1812
8	1	905	459	1813
8	1	905	459	1814
8	1	905	459	1815
8	1	903	457	1816
8	1	903	457	1817
8	1	903	457	1818
8	1	903	457	1819
8	1	903	457	1820
8	1	903	457	1821
8	1	903	457	1822
8	1	903	457	1823
8	1	901	456	1824
8	1	901	456	1825
8	1	901	456	1826
8	1	901	456	1827
8	1	901	456	1828
8	1	901	456	1829
8	1	901	456	1830
8	1	901	456	1831
8	1	901	455	1832
8	1	901	455	1833
8	1	901	455	1834
8	1	901	455	1835
8	1	901	455	1836
8	1	901	455	1837
8	1	901	455	1838
8	1	901	455	1839
8	1	899	455	1840
8	1	899	455	1841
8	1	899	455	1842
8	1	899	455	1843
8	1	899	455	1844
8	1	899	455	1845
8	1	899	455	1846
8	1	899	455	1847
8	1	899	454	1849
8	1	899	454	1851
8	1	899	454	1852
8	1	899	454	1853
8	1	899	454	1854
8	1	899	454	1855
8	1	899	454	1856
8	1	899	454	1857
8	1	899	454	1858
8	1	899	454	1859
8	1	899	454	1860
8	1	899	454	1861
8	1	899	454	1862
8	1	899	454	1863
8	1	898	454	1864
8	1	898	454	1865
8	1	898	454	1866
8	1	898	454	1867
8	1	898	454	1868
8	1	898	454	1869
8	1	898	454	1870
8	1	898	454	1871
8	1	898	454	1872
8	1	898	454	1873
8	1	898	454	1874
8	1	898	454	1875
8	1	898	454	1876
8	1	898	454	1877
8	1	898	454	1878
8	1	898	454	1879
8	1	897	453	1880
8	1	897	453	1881
8	1	897	453	1882
8	1	897	453	1883
8	1	897	453	1884
8	1	897	453	1885
8	1	897	453	1886
8	1	897	453	1887
8	1	896	453	1888
8	1	896	453	1889
8	1	896	453	1890
8	1	896	453	1891
8	1	896	453	1892
8	1	896	453	1893
8	1	896	453	1894
8	1	896	453	1895
8	1	894	452	1896
8	1	894	452	1897
8	1	894	452	1898
8	1	894	452	1899
8	1	894	452	1900
8	1	894	452	1901
8	1	894	452	1902
8	1	894	452	1903
8	1	890	449	1904
8	1	890	449	1905
8	1	890	449	1906
8	1	890	449	1907
8	1	890	449	1908
8	1	890	449	1909
8	1	890	449	1910
8	1	890	449	1911
8	1	884	447	1912
8	1	884	447	1913
8	1	884	447	1914
8	1	884	447	1915
8	1	884	447	1916
8	1	884	447	1917
8	1	884	447	1918
8	1	884	447	1919
8	1	878	444	1920
8	1	878	444	1921
8	1	878	444	1922
8	1	878	444	1923
8	1	878	444	1924
8	1	878	444	1925
8	1	878	444	1926
8	1	878	444	1927
8	1	872	442	1928
8	1	872	442	1929
8	1	872	442	1930
8	1	872	442	1931
8	1	872	442	1932
8	1	872	442	1933
8	1	872	442	1934
8	1	872	442	1935
8	1	866	439	1936
8	1	866	439	1937
8	1	866	439	1938
8	1	866	439	1939
8	1	866	439	1940
8	1	866	439	1941
8	1	866	439	1942
8	1	866	439	1943
8	1	859	436	1944
8	1	859	436	1945
8	1	859	436	1946
8	1	859	436	1947
8	1	859	436	1948
8	1	859	436	1949
8	1	859	436	1950
8	1	859	436	1951
8	1	853	433	1952
8	1	853	433	1953
8	1	853	433	1954
8	1	853	433	1955
8	1	853	433	1956
8	1	853	433	1957
8	1	853	433	1958
8	1	853	433	1959
8	1	847	431	1960
8	1	847	431	1961
8	1	847	431	1962
8	1	847	431	1963
8	1	847	431	1964
8	1	847	431	1965
8	1	847	431	1966
8	1	847	431	1967
8	1	841	429	1968
8	1	841	429	1969
8	1	841	429	1970
8	1	841	429	1971
8	1	841	429	1972
8	1	841	429	1973
8	1	841	429	1974
8	1	841	429	1975
8	1	835	427	1976
8	1	835	427	1977
8	1	835	427	1978
8	1	835	427	1979
8	1	835	427	1980
8	1	835	427	1981
8	1	835	427	1982
8	1	835	427	1983
8	1	830	425	1984
8	1	830	425	1985
8	1	830	425	1986
8	1	830	425	1987
8	1	830	425	1988
8	1	830	425	1989
8	1	830	425	1990
8	1	830	425	1991
8	1	827	424	1992
8	1	827	424	1993
8	1	827	424	1994
8	1	827	424	1995
8	1	827	424	1996
8	1	827	424	1997
8	1	827	424	1998
8	1	827	424	1999
8	1	824	422	2000
[truncated: 154,842 more rows]
