# Supplementary material for: Quantifying gaze and mouse interactions on spatial visual interfaces with a new movement analytics methodology
Source: PLoS One. 2017 Aug 4;12(8):e0181818. doi: 10.1371/journal.pone.0181818 (PMC5544210; doi:10.1371/journal.pone.0181818)
Supplement: S1 Data — (ZIP) [file pone.0181818.s002.zip › Task_9_EyeTrajectories.csv]

TaskNo	PartNo	GazePointX	GazePointY	Time
9	1	963	287	14
9	1	959	289	31
9	1	960	287	47
9	1	958	291	64
9	1	959	290	81
9	1	960	284	97
9	1	961	289	114
9	1	958	284	131
9	1	961	285	147
9	1	960	285	164
9	1	956	285	181
9	1	959	285	197
9	1	959	280	214
9	1	960	282	231
9	1	953	287	247
9	1	956	286	264
9	1	958	288	281
9	1	962	292	297
9	1	959	290	314
9	1	956	289	331
9	1	957	291	347
9	1	954	294	364
9	1	954	291	381
9	1	955	290	397
9	1	954	291	414
9	1	954	294	431
9	1	957	292	447
9	1	957	289	464
9	1	952	290	481
9	1	953	294	497
9	1	954	294	514
9	1	955	295	531
9	1	958	296	547
9	1	929	295	564
9	1	931	295	580
9	1	935	294	597
9	1	936	293	614
9	1	933	296	631
9	1	934	295	647
9	1	929	295	664
9	1	930	295	680
9	1	930	296	697
9	1	929	294	714
9	1	929	298	730
9	1	927	296	747
9	1	931	298	764
9	1	926	297	780
9	1	901	329	797
9	1	912	345	814
9	1	908	346	830
9	1	910	347	847
9	1	910	347	864
9	1	908	349	881
9	1	904	350	897
9	1	908	350	914
9	1	904	353	930
9	1	906	353	947
9	1	904	354	964
9	1	904	357	980
9	1	905	357	997
9	1	904	357	1014
9	1	902	362	1030
9	1	903	364	1047
9	1	901	383	1064
9	1	922	463	1080
9	1	921	465	1097
9	1	921	467	1114
9	1	922	467	1130
9	1	920	470	1147
9	1	919	468	1164
9	1	921	468	1180
9	1	916	468	1197
9	1	922	470	1214
9	1	924	469	1230
9	1	922	473	1247
9	1	923	475	1264
9	1	921	473	1280
9	1	919	470	1297
9	1	922	473	1314
9	1	924	474	1330
9	1	920	474	1347
9	1	921	475	1364
9	1	920	475	1380
9	1	921	476	1397
9	1	920	474	1414
9	1	919	476	1430
9	1	922	475	1447
9	1	920	472	1464
9	1	920	476	1480
9	1	921	477	1497
9	1	915	476	1514
9	1	919	477	1530
9	1	917	480	1547
9	1	916	481	1564
9	1	915	480	1580
9	1	918	479	1597
9	1	914	482	1614
9	1	909	476	1630
9	1	912	479	1647
9	1	911	481	1664
9	1	906	483	1680
9	1	908	478	1697
9	1	907	479	1714
9	1	903	480	1730
9	1	907	479	1747
9	1	906	479	1764
9	1	903	479	1780
9	1	901	480	1797
9	1	902	484	1814
9	1	901	479	1830
9	1	897	480	1847
9	1	894	479	1864
9	1	895	482	1880
9	1	896	480	1897
9	1	894	483	1914
9	1	891	480	1930
9	1	892	483	1947
9	1	892	483	1964
9	1	888	484	1980
9	1	855	490	1997
9	1	862	489	2014
9	1	861	483	2030
9	1	858	480	2047
9	1	856	481	2064
9	1	852	481	2080
9	1	851	474	2097
9	1	844	477	2114
9	1	846	472	2130
9	1	843	472	2147
9	1	836	468	2164
9	1	836	467	2180
9	1	834	464	2197
9	1	834	463	2213
9	1	833	460	2230
9	1	827	463	2247
9	1	805	453	2264
9	1	795	441	2280
9	1	792	439	2297
9	1	791	440	2314
9	1	793	441	2330
9	1	788	435	2347
9	1	788	436	2364
9	1	783	439	2380
9	1	782	434	2397
9	1	780	435	2414
9	1	784	435	2430
9	1	782	430	2447
9	1	780	435	2463
9	1	777	438	2480
9	1	777	436	2497
9	1	775	437	2514
9	1	775	436	2530
9	1	774	436	2547
9	1	771	441	2563
9	1	768	436	2580
9	1	769	435	2597
9	1	766	437	2613
9	1	765	436	2630
9	1	762	436	2647
9	1	759	433	2664
9	1	758	438	2680
9	1	757	436	2697
9	1	753	437	2713
9	1	751	436	2730
9	1	751	440	2747
9	1	749	441	2763
9	1	749	437	2780
9	1	743	444	2797
9	1	744	445	2813
9	1	741	444	2830
9	1	741	446	2847
9	1	739	443	2863
9	1	741	443	2880
9	1	738	446	2897
9	1	740	445	2913
9	1	736	449	2930
9	1	736	475	2947
9	1	737	498	2963
9	1	735	492	2980
9	1	735	492	2997
9	1	735	493	3013
9	1	735	492	3030
9	1	733	494	3047
9	1	734	492	3063
9	1	735	497	3080
9	1	734	494	3097
9	1	735	496	3113
9	1	735	494	3130
9	1	736	494	3147
9	1	738	498	3163
9	1	735	498	3180
9	1	735	501	3197
9	1	734	504	3213
9	1	733	504	3230
9	1	740	547	3247
9	1	743	565	3263
9	1	743	561	3280
9	1	743	558	3297
9	1	745	553	3313
9	1	743	557	3330
9	1	744	555	3347
9	1	741	557	3363
9	1	743	559	3380
9	1	746	566	3397
9	1	745	565	3413
9	1	746	567	3430
9	1	747	563	3447
9	1	747	570	3463
9	1	745	566	3480
9	1	745	566	3497
9	1	749	563	3513
9	1	752	568	3530
9	1	750	567	3547
9	1	747	567	3563
9	1	749	566	3580
9	1	750	566	3597
9	1	748	566	3613
9	1	750	567	3630
9	1	752	574	3647
9	1	757	569	3663
9	1	765	560	3680
9	1	760	567	3697
9	1	760	567	3713
9	1	758	570	3730
9	1	761	569	3747
9	1	761	569	3763
9	1	763	565	3780
9	1	764	567	3797
9	1	771	574	3813
9	1	773	573	3830
9	1	773	576	3847
9	1	775	573	3863
9	1	781	570	3880
9	1	780	574	3897
9	1	782	566	3913
9	1	784	568	3930
9	1	791	575	3947
9	1	838	574	3963
9	1	826	570	3980
9	1	832	574	3997
9	1	833	579	4013
9	1	834	577	4030
9	1	841	578	4047
9	1	842	579	4063
9	1	845	583	4080
9	1	846	578	4097
9	1	847	577	4113
9	1	852	576	4130
9	1	849	577	4147
9	1	853	577	4163
9	1	851	576	4180
9	1	860	579	4196
9	1	859	579	4213
9	1	862	578	4230
9	1	862	578	4247
9	1	864	577	4263
9	1	864	571	4280
9	1	867	580	4296
9	1	870	581	4313
9	1	869	578	4330
9	1	870	582	4346
9	1	875	581	4363
9	1	871	580	4380
9	1	875	585	4397
9	1	875	580	4413
9	1	874	580	4430
9	1	874	582	4446
9	1	880	580	4463
9	1	881	579	4480
9	1	878	581	4497
9	1	880	581	4513
9	1	884	587	4530
9	1	882	579	4546
9	1	882	586	4563
9	1	884	584	4580
9	1	883	582	4596
9	1	882	588	4613
9	1	883	583	4630
9	1	885	586	4646
9	1	885	587	4663
9	1	885	584	4680
9	1	887	584	4696
9	1	883	591	4713
9	1	885	591	4730
9	1	881	588	4746
9	1	884	593	4763
9	1	885	595	4780
9	1	885	592	4796
9	1	886	598	4813
9	1	883	593	4830
9	1	884	596	4846
9	1	886	598	4863
9	1	882	595	4880
9	1	885	599	4896
9	1	880	606	4913
9	1	888	621	4930
9	1	885	620	4946
9	1	882	615	4963
9	1	885	622	4980
9	1	883	621	4996
9	1	880	620	5013
9	1	883	619	5030
9	1	884	621	5046
9	1	880	621	5063
9	1	881	623	5080
9	1	882	619	5096
9	1	879	625	5113
9	1	881	623	5130
9	1	877	627	5146
9	1	877	628	5163
9	1	878	626	5180
9	1	876	629	5196
9	1	875	628	5213
9	1	873	626	5230
9	1	872	631	5246
9	1	868	627	5263
9	1	866	630	5280
9	1	864	632	5296
9	1	857	635	5313
9	1	859	636	5330
9	1	859	636	5346
9	1	855	637	5363
9	1	851	637	5380
9	1	850	642	5396
9	1	848	642	5413
9	1	823	661	5430
9	1	831	662	5446
9	1	828	668	5463
9	1	830	663	5480
9	1	829	670	5496
9	1	824	664	5513
9	1	821	665	5530
9	1	822	665	5546
9	1	826	672	5563
9	1	818	669	5580
9	1	822	670	5596
9	1	817	669	5613
9	1	816	672	5630
9	1	821	669	5646
9	1	816	668	5663
9	1	812	670	5680
9	1	809	668	5696
9	1	813	673	5713
9	1	809	677	5730
9	1	813	675	5746
9	1	811	678	5763
9	1	809	678	5780
9	1	809	676	5796
9	1	808	678	5813
9	1	808	681	5830
9	1	811	681	5846
9	1	807	686	5863
9	1	807	679	5880
9	1	808	688	5896
9	1	808	684	5913
9	1	806	683	5930
9	1	806	686	5946
9	1	812	723	5963
9	1	807	728	5980
9	1	810	734	5996
9	1	812	733	6013
9	1	813	730	6029
9	1	813	733	6046
9	1	816	737	6063
9	1	818	731	6080
9	1	810	734	6096
9	1	813	732	6113
9	1	812	736	6130
9	1	813	733	6146
9	1	811	737	6163
9	1	813	738	6179
9	1	812	741	6196
9	1	812	737	6213
9	1	813	738	6230
9	1	811	734	6246
9	1	814	735	6263
9	1	812	732	6279
9	1	812	731	6296
9	1	814	731	6313
9	1	812	741	6329
9	1	814	736	6346
9	1	817	737	6363
9	1	820	734	6379
9	1	818	730	6396
9	1	817	737	6413
9	1	816	738	6429
9	1	822	738	6446
9	1	829	768	6463
9	1	828	804	6479
9	1	834	792	6496
9	1	842	769	6513
9	1	849	762	6529
9	1	847	758	6546
9	1	842	763	6563
9	1	840	759	6579
9	1	847	761	6596
9	1	845	761	6613
9	1	850	760	6629
9	1	851	756	6646
9	1	850	761	6663
9	1	853	761	6679
9	1	852	758	6696
9	1	858	753	6713
9	1	860	761	6729
9	1	861	759	6746
9	1	864	758	6763
9	1	866	756	6779
9	1	872	759	6796
9	1	873	756	6813
9	1	876	757	6829
9	1	878	755	6846
9	1	881	760	6863
9	1	884	753	6879
9	1	882	754	6896
9	1	885	752	6913
9	1	892	750	6929
9	1	895	749	6946
9	1	894	748	6963
9	1	891	751	6979
9	1	941	726	6996
9	1	933	725	7013
9	1	933	726	7029
9	1	936	729	7046
9	1	934	728	7063
9	1	936	728	7079
9	1	934	726	7096
9	1	939	724	7113
9	1	938	723	7129
9	1	937	721	7146
9	1	939	721	7163
9	1	940	718	7179
9	1	937	719	7196
9	1	939	719	7213
9	1	941	717	7229
9	1	943	717	7246
9	1	940	717	7263
9	1	960	658	7279
9	1	960	661	7296
9	1	964	659	7313
9	1	957	662	7329
9	1	964	660	7346
9	1	963	662	7363
9	1	966	661	7379
9	1	961	655	7396
9	1	962	651	7413
9	1	961	652	7429
9	1	962	653	7446
9	1	964	650	7463
9	1	965	652	7479
9	1	962	651	7495
9	1	964	652	7513
9	1	967	653	7529
9	1	963	653	7546
9	1	963	655	7563
9	1	965	656	7579
9	1	1036	812	7595
9	1	994	703	7696
9	1	992	637	7713
9	1	990	632	7729
9	1	992	631	7746
9	1	992	631	7763
9	1	993	638	7779
9	1	990	634	7796
9	1	993	631	7812
9	1	991	639	7829
9	1	992	632	7846
9	1	994	636	7863
9	1	994	639	7879
9	1	992	637	7896
9	1	995	641	7912
9	1	996	631	7929
9	1	996	635	7946
9	1	996	638	7963
9	1	996	636	7979
9	1	995	639	7996
9	1	995	640	8013
9	1	998	639	8029
9	1	1001	637	8046
9	1	998	642	8062
9	1	998	640	8079
9	1	999	641	8096
9	1	998	643	8113
9	1	1018	674	8129
9	1	1017	678	8146
9	1	1015	676	8162
9	1	1021	705	8179
9	1	1034	721	8196
9	1	1029	727	8212
9	1	1029	727	8229
9	1	1032	728	8246
9	1	1032	727	8262
9	1	1035	727	8279
9	1	1035	725	8296
9	1	1035	729	8312
9	1	1032	730	8329
9	1	1034	727	8346
9	1	1035	729	8362
9	1	1033	731	8379
9	1	1034	729	8396
9	1	1035	732	8412
9	1	1034	732	8429
9	1	1031	725	8446
9	1	1030	727	8462
9	1	1032	734	8479
9	1	1030	730	8496
9	1	1029	728	8512
9	1	1030	733	8529
9	1	1034	738	8546
9	1	1033	732	8562
9	1	1033	730	8579
9	1	1032	728	8596
9	1	1030	726	8612
9	1	1029	735	8629
9	1	1033	732	8646
9	1	1031	735	8662
9	1	1033	734	8679
9	1	1039	740	8696
9	1	1085	752	8712
9	1	1075	754	8729
9	1	1073	757	8746
9	1	1078	759	8762
9	1	1074	752	8779
9	1	1077	750	8796
9	1	1075	754	8812
9	1	1082	755	8829
9	1	1079	756	8846
9	1	1083	750	8862
9	1	1081	752	8879
9	1	1078	754	8896
9	1	1080	754	8912
9	1	1082	743	8929
9	1	1081	752	8946
9	1	1076	749	8962
9	1	1130	740	8979
9	1	1124	716	8996
9	1	1128	719	9012
9	1	1129	713	9029
9	1	1130	720	9046
9	1	1132	718	9062
9	1	1131	726	9079
9	1	1130	722	9096
9	1	1129	715	9112
9	1	1134	714	9129
9	1	1130	722	9146
9	1	1132	721	9162
9	1	1131	720	9179
9	1	1132	721	9196
9	1	1132	721	9212
9	1	1129	720	9229
9	1	1131	717	9246
9	1	1127	723	9262
9	1	1133	720	9279
9	1	1128	729	9296
9	1	1133	723	9312
9	1	1132	717	9329
9	1	1133	717	9346
9	1	1132	719	9362
9	1	1133	718	9379
9	1	1130	717	9396
9	1	1131	715	9412
9	1	1130	725	9429
9	1	1134	721	9446
9	1	1133	714	9462
9	1	1127	707	9479
9	1	1132	677	9496
9	1	1128	662	9512
9	1	1127	663	9529
9	1	1125	666	9546
9	1	1127	658	9562
9	1	1129	661	9579
9	1	1127	657	9596
9	1	1126	655	9612
9	1	1129	654	9629
9	1	1128	657	9645
9	1	1127	652	9662
9	1	1125	656	9679
9	1	1127	658	9696
9	1	1123	652	9712
9	1	1127	654	9729
9	1	1126	653	9746
9	1	1124	653	9762
9	1	1123	654	9779
9	1	1125	653	9796
9	1	1124	652	9812
9	1	1123	647	9829
9	1	1121	649	9846
9	1	1120	651	9862
9	1	1118	649	9879
9	1	1117	650	9895
9	1	1119	648	9912
9	1	1116	648	9929
9	1	1109	644	9946
9	1	1062	600	9962
9	1	1072	604	9979
9	1	1067	599	9995
9	1	1068	601	10012
9	1	1069	599	10029
9	1	1067	598	10045
9	1	1064	599	10062
9	1	1066	598	10079
9	1	1069	600	10096
9	1	1063	601	10112
9	1	1065	597	10129
9	1	1067	598	10145
9	1	1064	596	10162
9	1	1065	593	10179
9	1	1066	596	10195
9	1	1069	594	10212
9	1	1063	594	10229
9	1	1067	592	10245
9	1	1067	592	10262
9	1	1067	595	10279
9	1	1063	592	10295
9	1	1067	593	10312
9	1	1065	595	10329
9	1	1065	592	10345
9	1	1065	590	10362
9	1	1064	590	10379
9	1	1067	590	10395
9	1	1066	592	10412
9	1	1066	589	10429
9	1	1070	587	10445
9	1	1068	589	10462
9	1	1066	587	10479
9	1	1068	583	10495
9	1	1068	588	10512
9	1	1070	586	10529
9	1	1070	586	10545
9	1	1066	583	10562
9	1	1067	587	10579
9	1	1069	585	10595
9	1	1068	586	10612
9	1	1068	584	10629
9	1	1071	585	10645
9	1	1072	579	10662
9	1	1076	581	10679
9	1	1074	580	10695
9	1	1072	579	10712
9	1	1075	579	10729
9	1	1073	583	10745
9	1	1079	574	10762
9	1	1077	576	10779
9	1	1080	578	10795
9	1	1080	579	10812
9	1	1084	577	10829
9	1	1086	580	10845
9	1	1089	576	10862
9	1	1089	572	10879
9	1	1090	572	10895
9	1	1094	569	10912
9	1	1095	570	10929
9	1	1098	571	10945
9	1	1097	569	10962
9	1	1099	566	10979
9	1	1100	567	10995
9	1	1101	569	11012
9	1	1106	569	11029
9	1	1106	571	11045
9	1	1109	569	11062
9	1	1113	570	11079
9	1	1115	569	11095
9	1	1118	573	11112
9	1	1120	569	11129
9	1	1125	568	11145
9	1	1149	568	11162
9	1	1167	556	11179
9	1	1164	557	11195
9	1	1167	555	11212
9	1	1170	553	11229
9	1	1171	550	11245
9	1	1176	549	11262
9	1	1177	554	11279
9	1	1178	553	11295
9	1	1177	553	11312
9	1	1179	549	11329
9	1	1185	550	11345
9	1	1188	549	11362
9	1	1188	548	11379
9	1	1188	545	11395
9	1	1187	549	11412
9	1	1190	543	11429
9	1	1192	546	11445
9	1	1195	539	11462
9	1	1194	538	11479
9	1	1196	540	11495
9	1	1198	533	11512
9	1	1198	534	11529
9	1	1199	536	11545
9	1	1201	520	11562
9	1	1222	471	11579
9	1	1218	474	11595
9	1	1220	476	11612
9	1	1218	476	11628
9	1	1217	481	11645
9	1	1218	484	11662
9	1	1215	473	11679
9	1	1218	473	11695
9	1	1218	472	11712
9	1	1216	476	11728
9	1	1217	474	11745
9	1	1214	473	11762
9	1	1216	475	11778
9	1	1217	477	11795
9	1	1214	473	11812
9	1	1213	473	11829
9	1	1218	477	11845
9	1	1216	475	11862
9	1	1219	475	11878
9	1	1216	476	11895
9	1	1215	474	11912
9	1	1219	468	11929
9	1	1214	471	11945
9	1	1212	468	11962
9	1	1217	472	11978
9	1	1216	468	11995
9	1	1214	466	12012
9	1	1214	467	12028
9	1	1214	466	12045
9	1	1213	466	12062
9	1	1215	467	12078
9	1	1210	462	12095
9	1	1214	446	12112
9	1	1215	423	12128
9	1	1212	425	12145
9	1	1210	424	12162
9	1	1205	434	12178
9	1	1208	419	12195
9	1	1206	417	12212
9	1	1204	417	12228
9	1	1202	414	12245
9	1	1200	415	12262
9	1	1195	415	12278
9	1	1195	418	12295
9	1	1191	416	12312
9	1	1190	418	12328
9	1	1183	414	12345
9	1	1180	417	12362
9	1	1181	418	12378
9	1	1177	417	12395
9	1	1154	426	12412
9	1	1145	429	12428
9	1	1144	431	12445
9	1	1140	432	12462
9	1	1141	434	12478
9	1	1139	431	12495
9	1	1138	430	12512
9	1	1134	429	12528
9	1	1132	434	12545
9	1	1129	434	12562
9	1	1130	436	12578
9	1	1131	438	12595
9	1	1130	435	12612
9	1	1126	438	12628
9	1	1127	436	12645
9	1	1127	442	12662
9	1	1124	444	12678
9	1	1121	445	12695
9	1	1120	444	12712
9	1	1121	443	12728
9	1	1118	445	12745
9	1	1115	442	12762
9	1	1114	439	12778
9	1	1065	466	12795
9	1	1067	470	12812
9	1	1070	471	12828
9	1	1065	471	12845
9	1	1065	473	12862
9	1	1066	469	12878
9	1	1062	469	12895
9	1	1063	469	12912
9	1	1062	476	12928
9	1	1064	475	12945
9	1	1060	470	12962
9	1	1059	476	12978
9	1	1059	475	12995
9	1	1054	478	13012
9	1	1052	479	13028
9	1	1056	479	13045
9	1	1058	480	13062
9	1	1057	476	13078
9	1	1049	478	13095
9	1	1022	466	13112
9	1	1022	471	13128
9	1	1026	471	13145
9	1	1025	471	13162
9	1	1027	473	13178
9	1	1026	468	13195
9	1	1023	468	13212
9	1	1024	470	13228
9	1	1023	470	13245
9	1	1026	470	13262
9	1	1025	470	13278
9	1	1022	474	13295
9	1	1023	473	13312
9	1	1024	467	13328
9	1	1022	471	13345
9	1	1027	464	13361
9	1	1026	466	13378
9	1	1026	468	13395
9	1	1029	470	13412
9	1	1025	466	13428
9	1	1024	471	13445
9	1	1027	468	13462
9	1	1029	474	13478
9	1	1026	472	13495
9	1	1028	473	13511
9	1	1027	474	13528
9	1	1027	473	13545
9	1	1025	473	13562
9	1	1028	474	13578
9	1	1024	476	13595
9	1	1024	475	13611
9	1	1026	468	13628
9	1	1027	470	13645
9	1	1021	472	13662
9	1	1021	464	13678
9	1	1009	446	13695
9	1	1009	415	13711
9	1	1007	418	13728
9	1	1008	421	13745
9	1	1011	419	13761
9	1	1011	419	13778
9	1	1012	419	13795
9	1	1007	414	13812
9	1	1011	418	13828
9	1	1012	418	13845
9	1	1010	418	13861
9	1	1009	420	13878
9	1	1012	417	13895
9	1	1012	415	13911
9	1	1009	417	13928
9	1	1012	412	13945
9	1	1011	414	13961
9	1	1010	414	13978
9	1	979	324	13995
9	1	973	310	14011
9	1	978	311	14028
9	1	975	313	14045
9	1	974	312	14061
9	1	975	315	14078
9	1	971	316	14095
9	1	972	312	14111
9	1	967	298	14128
9	1	965	301	14145
9	1	966	308	14161
9	1	971	313	14178
9	1	970	312	14195
9	1	970	312	14211
9	1	971	312	14228
9	1	971	314	14245
9	1	973	312	14261
9	1	969	308	14278
9	1	971	310	14295
9	1	968	308	14311
9	1	968	308	14328
9	1	971	293	14345
9	1	976	269	14361
9	1	973	272	14378
9	1	976	271	14395
9	1	971	269	14411
9	1	970	272	14428
9	1	968	269	14445
9	1	969	271	14461
9	1	968	267	14478
9	1	966	270	14495
9	1	966	267	14511
9	1	962	269	14528
9	1	962	270	14545
9	1	963	271	14561
9	1	962	271	14578
9	1	960	275	14595
9	1	965	273	14611
9	1	961	271	14628
9	2	980	296	16
9	2	984	302	33
9	2	979	299	49
9	2	981	296	66
9	2	981	299	83
9	2	977	310	99
9	2	976	304	116
9	2	987	306	133
9	2	980	305	149
9	2	980	309	166
9	2	982	303	183
9	2	981	300	199
9	2	984	304	216
9	2	1020	336	233
9	2	1004	334	249
9	2	1008	325	266
9	2	1002	328	283
9	2	1008	320	299
9	2	1006	324	316
9	2	1006	325	333
9	2	1008	327	349
9	2	1010	324	366
9	2	1014	317	383
9	2	1012	316	399
9	2	1008	320	416
9	2	1015	311	433
9	2	1013	323	449
9	2	1010	316	466
9	2	1014	317	483
9	2	1021	316	499
9	2	1018	311	516
9	2	1017	318	533
9	2	1017	321	549
9	2	1013	324	566
9	2	1013	331	582
9	2	1018	317	599
9	2	1012	319	615
9	2	1015	318	633
9	2	1023	320	649
9	2	1018	317	666
9	2	1014	315	682
9	2	1015	316	699
9	2	1015	314	716
9	2	1000	308	732
9	2	1018	318	749
9	2	1013	316	766
9	2	1008	300	783
9	2	1013	320	799
9	2	1015	318	816
9	2	1011	317	832
9	2	1021	323	849
9	2	1019	326	866
9	2	1023	322	883
9	2	1026	314	899
9	2	1018	309	916
9	2	1026	320	932
9	2	1023	321	949
9	2	1021	322	966
9	2	1019	317	982
9	2	1020	321	999
9	2	1021	323	1016
9	2	1029	322	1033
9	2	1020	323	1049
9	2	1021	323	1066
9	2	1024	318	1082
9	2	1008	318	1099
9	2	1026	390	1116
9	2	1028	379	1132
9	2	1023	373	1149
9	2	1026	377	1166
9	2	1026	372	1182
9	2	1021	378	1199
9	2	1024	371	1216
9	2	1029	377	1232
9	2	1025	379	1249
9	2	1025	379	1266
9	2	1030	372	1282
9	2	1028	379	1299
9	2	1025	378	1316
9	2	1030	369	1332
9	2	1024	375	1349
9	2	1025	378	1366
9	2	1026	374	1382
9	2	1025	376	1399
9	2	1025	382	1416
9	2	1027	377	1432
9	2	1033	363	1449
9	2	1033	377	1466
9	2	1031	390	1482
9	2	1068	562	1599
9	2	1055	404	1616
9	2	1039	356	1632
9	2	1038	367	1649
9	2	1031	399	1666
9	2	1025	416	1682
9	2	1039	409	1699
9	2	1042	412	1716
9	2	1032	409	1732
9	2	1035	415	1749
9	2	1038	401	1766
9	2	1035	399	1782
9	2	1035	405	1799
9	2	1041	399	1816
9	2	1041	395	1832
9	2	1040	402	1849
9	2	1008	435	1866
9	2	1032	422	1882
9	2	1041	429	1899
9	2	1039	427	1916
9	2	1034	435	1932
9	2	1038	435	1949
9	2	1039	430	1966
9	2	1036	430	1982
9	2	1039	430	1999
9	2	1035	425	2016
9	2	1041	434	2032
9	2	1034	422	2049
9	2	1040	427	2066
9	2	1043	422	2082
9	2	1041	423	2099
9	2	1043	424	2116
9	2	1037	435	2132
9	2	1045	429	2149
9	2	1051	432	2166
9	2	1046	433	2182
9	2	1048	435	2199
9	2	1041	437	2216
9	2	1045	433	2232
9	2	1040	444	2249
9	2	1047	440	2266
9	2	1046	454	2282
9	2	1121	435	2299
9	2	1092	440	2315
9	2	1098	443	2332
9	2	1101	422	2349
9	2	1090	441	2366
9	2	1095	434	2382
9	2	1098	434	2399
9	2	1094	434	2415
9	2	1091	434	2432
9	2	1096	418	2449
9	2	1099	425	2466
9	2	1095	425	2482
9	2	1104	409	2499
9	2	1099	410	2516
9	2	1096	430	2532
9	2	1099	434	2549
9	2	1100	429	2565
9	2	1094	430	2582
9	2	1096	433	2599
9	2	1190	402	2616
9	2	1179	374	2632
9	2	1189	389	2649
9	2	1180	390	2665
9	2	1184	390	2682
9	2	1180	397	2699
9	2	1188	390	2715
9	2	1182	386	2732
9	2	1185	392	2749
9	2	1187	396	2765
9	2	1183	386	2782
9	2	1187	401	2799
9	2	1185	396	2815
9	2	1183	394	2832
9	2	1189	393	2849
9	2	1133	404	2865
9	2	1164	405	2882
9	2	1160	415	2899
9	2	1164	408	2915
9	2	1163	413	2932
9	2	1167	404	2949
9	2	1166	402	2965
9	2	1159	409	2982
9	2	1165	413	2999
9	2	1167	404	3015
9	2	1161	412	3032
9	2	1166	407	3049
9	2	1163	409	3065
9	2	1170	416	3082
9	2	1174	411	3099
9	2	1168	420	3115
9	2	1232	433	3132
9	2	1195	425	3149
9	2	1202	422	3165
9	2	1202	429	3182
9	2	1207	428	3199
9	2	1202	427	3215
9	2	1209	434	3232
9	2	1210	432	3249
9	2	1204	439	3265
9	2	1209	430	3282
9	2	1205	428	3299
9	2	1211	429	3315
9	2	1212	412	3332
9	2	1210	423	3349
9	2	1215	415	3365
9	2	1217	432	3382
9	2	1216	414	3399
9	2	1210	420	3415
9	2	1211	431	3432
9	2	1210	428	3449
9	2	1221	412	3465
9	2	1218	423	3482
9	2	1216	425	3499
9	2	1214	417	3515
9	2	1215	419	3532
9	2	1218	417	3549
9	2	1219	439	3565
9	2	1215	431	3582
9	2	1215	432	3599
9	2	1222	414	3615
9	2	1243	528	3632
9	2	1245	483	3649
9	2	1228	495	3665
9	2	1231	473	3682
9	2	1241	480	3699
9	2	1230	492	3715
9	2	1241	476	3732
9	2	1238	467	3749
9	2	1229	494	3765
9	2	1235	475	3782
9	2	1234	503	3799
9	2	1226	525	3815
9	2	1239	499	3832
9	2	1234	487	3849
9	2	1230	473	3865
9	2	1233	479	3882
9	2	1227	505	3899
9	2	1220	500	3915
9	2	1232	480	3932
9	2	1224	461	3949
9	2	1228	472	3965
9	2	1221	477	3982
9	2	1221	476	3999
9	2	1223	499	4015
9	2	1249	472	4032
9	2	1231	490	4049
9	2	1231	476	4065
9	2	1245	462	4082
9	2	1233	491	4099
9	2	1234	483	4115
9	2	1234	486	4132
9	2	1235	469	4149
9	2	1142	586	4165
9	2	1183	540	4182
9	2	1156	554	4199
9	2	1164	570	4215
9	2	1150	569	4232
9	2	1158	594	4249
9	2	1177	534	4265
9	2	1161	562	4282
9	2	1165	557	4298
9	2	1161	565	4315
9	2	1167	536	4332
9	2	1155	555	4349
9	2	1153	570	4365
9	2	1157	510	4382
9	2	1157	519	4398
9	2	1159	542	4415
9	2	1166	519	4432
9	2	1165	504	4448
9	2	1148	509	4465
9	2	1155	549	4482
9	2	1166	499	4499
9	2	1149	559	4515
9	2	1152	580	4532
9	2	1153	546	4548
9	2	1149	547	4565
9	2	1148	509	4582
9	2	1153	492	4599
9	2	1135	569	4615
9	2	1130	526	4632
9	2	1047	532	4648
9	2	1084	535	4665
9	2	1090	508	4682
9	2	1079	562	4698
9	2	1064	542	4715
9	2	1080	536	4732
9	2	1088	504	4748
9	2	1078	548	4765
9	2	1076	545	4782
9	2	1069	555	4798
9	2	1080	506	4815
9	2	1078	561	4832
9	2	1077	527	4848
9	2	1075	553	4865
9	2	1069	539	4882
9	2	1078	526	4898
9	2	1077	539	4915
9	2	1068	545	4932
9	2	1073	526	4948
9	2	1078	524	4965
9	2	1071	553	4982
9	2	1079	528	4998
9	2	1070	527	5015
9	2	1081	567	5032
9	2	1076	525	5048
9	2	1073	550	5065
9	2	1076	523	5082
9	2	1075	551	5098
9	2	1063	543	5115
9	2	1075	523	5132
9	2	1079	527	5148
9	2	1069	547	5165
9	2	1056	555	5182
9	2	1059	538	5198
9	2	1066	559	5215
9	2	1070	543	5232
9	2	1070	535	5248
9	2	1067	533	5265
9	2	1072	531	5282
9	2	1078	539	5298
9	2	1071	528	5315
9	2	1073	511	5332
9	2	1072	528	5348
9	2	1075	542	5365
9	2	1076	531	5382
9	2	1084	533	5398
9	2	1083	532	5415
9	2	1078	540	5432
9	2	1082	542	5448
9	2	1083	553	5465
9	2	1079	543	5482
9	2	1077	551	5498
9	2	1077	535	5515
9	2	1080	547	5532
9	2	1141	653	5548
9	2	1122	603	5565
9	2	1123	582	5582
9	2	1118	625	5598
9	2	1122	622	5615
9	2	1120	627	5632
9	2	1122	639	5648
9	2	1121	595	5665
9	2	1121	628	5682
9	2	1123	667	5698
9	2	1129	618	5715
9	2	1117	617	5732
9	2	1124	671	5748
9	2	1129	641	5765
9	2	1121	680	5782
9	2	1125	616	5798
9	2	1128	621	5815
9	2	1133	645	5832
9	2	1124	642	5848
9	2	1126	596	5865
9	2	1122	618	5882
9	2	1123	675	5898
9	2	1123	626	5915
9	2	1127	647	5932
9	2	1124	642	5948
9	2	1138	645	5965
9	2	1210	761	5982
9	2	1179	742	5998
9	2	1182	767	6015
9	2	1179	762	6032
9	2	1179	771	6048
9	2	1178	740	6065
9	2	1179	763	6082
9	2	1180	765	6098
9	2	1193	765	6115
9	2	1184	769	6131
9	2	1184	760	6148
9	2	1156	767	6165
9	2	1137	776	6182
9	2	1133	770	6198
9	2	1127	768	6215
9	2	1136	760	6232
9	2	1141	741	6248
9	2	1136	771	6265
9	2	1130	774	6281
9	2	1136	744	6298
9	2	1146	745	6315
9	2	1136	727	6332
9	2	1130	742	6348
9	2	1137	747	6365
9	2	1136	756	6381
9	2	1123	764	6398
9	2	1149	727	6415
9	2	1135	754	6431
9	2	1122	756	6448
9	2	1141	744	6465
9	2	1134	762	6481
9	2	1148	780	6498
9	2	1137	738	6515
9	2	1142	741	6531
9	2	1158	758	6548
9	2	1139	737	6565
9	2	1148	745	6581
9	2	1137	744	6598
9	2	1140	773	6615
9	2	1132	745	6631
9	2	1146	756	6648
9	2	1030	697	6665
9	2	1076	722	6681
9	2	1085	733	6698
9	2	1073	747	6715
9	2	1079	732	6731
9	2	1057	748	6748
9	2	1044	694	6765
9	2	1071	715	6781
9	2	1066	746	6798
9	2	1052	683	6815
9	2	1073	755	6831
9	2	1073	758	6848
9	2	1067	780	6865
9	2	1078	764	6881
9	2	1075	780	6898
9	2	1081	748	6915
9	2	1080	741	6931
9	2	1067	752	6948
9	2	1066	729	6965
9	2	1063	741	6981
9	2	1064	733	6998
9	2	1063	723	7015
9	2	1066	686	7031
9	2	1077	717	7048
9	2	1091	756	7065
9	2	1084	718	7081
9	2	1075	726	7098
9	2	1077	747	7115
9	2	1069	759	7131
9	2	1078	712	7148
9	2	1083	745	7165
9	2	1068	731	7181
9	2	1077	721	7198
9	2	1065	723	7215
9	2	1070	749	7231
9	2	1062	719	7248
9	2	1073	704	7265
9	2	1082	697	7281
9	2	1060	728	7298
9	2	1068	708	7315
9	2	1065	732	7331
9	2	1056	773	7348
9	2	1105	631	7365
9	2	1088	678	7381
9	2	1067	689	7398
9	2	991	688	7415
9	2	1046	667	7431
9	2	1055	631	7448
9	2	1046	693	7465
9	2	1040	690	7481
9	2	1045	681	7498
9	2	1036	704	7515
9	2	1051	623	7531
9	2	1043	650	7548
9	2	1046	681	7565
9	2	1043	677	7581
9	2	1050	650	7598
9	2	1046	633	7615
9	2	1043	682	7631
9	2	1042	685	7647
9	2	1021	653	7665
9	2	994	607	7681
9	2	1021	592	7698
9	2	1013	564	7715
9	2	1005	603	7731
9	2	1017	575	7747
9	2	1025	573	7765
9	2	995	532	7781
9	2	1009	562	7798
9	2	1018	560	7815
9	2	1015	527	7831
9	2	1011	576	7848
9	2	1028	525	7864
9	2	1003	554	7881
9	2	1009	553	7898
9	2	1022	534	7915
9	2	1022	570	7931
9	2	1024	566	7948
9	2	1009	555	7965
9	2	1024	557	7981
9	2	1015	599	7998
9	2	948	663	8014
9	2	989	597	8031
9	2	983	563	8048
9	2	980	617	8065
9	2	972	647	8081
9	2	998	608	8098
9	2	973	651	8115
9	2	994	655	8131
9	2	964	571	8148
9	2	975	582	8164
9	2	963	604	8181
9	2	968	612	8198
9	2	979	596	8214
9	2	973	596	8231
9	2	975	615	8248
9	2	970	611	8265
9	2	983	632	8281
9	2	956	630	8298
9	2	949	620	8314
9	2	975	657	8331
9	2	969	637	8348
9	2	984	647	8364
9	2	973	654	8381
9	2	994	636	8398
9	2	992	753	8414
9	2	978	858	8581
9	2	953	763	8598
9	2	949	741	8614
9	2	930	726	8631
9	2	925	695	8648
9	2	920	710	8664
9	2	935	737	8681
9	2	906	737	8698
9	2	916	720	8714
9	2	925	704	8731
9	2	916	683	8748
9	2	925	734	8764
9	2	928	729	8781
9	2	914	746	8798
9	2	924	738	8814
9	2	920	763	8831
9	2	923	769	8848
9	2	918	792	8864
9	2	913	794	8881
9	2	926	810	8898
9	2	927	802	8914
9	2	930	822	8931
9	2	925	805	8948
9	2	913	805	8964
9	2	922	811	8981
9	2	922	802	8998
9	2	925	811	9014
9	2	925	809	9031
9	2	920	814	9048
9	2	920	797	9064
9	2	914	800	9081
9	2	908	801	9098
9	2	804	789	9114
9	2	853	786	9131
9	2	842	801	9148
9	2	845	783	9164
9	2	840	797	9181
9	2	835	792	9198
9	2	839	773	9214
9	2	832	762	9231
9	2	833	790	9248
9	2	840	770	9264
9	2	834	792	9281
9	2	832	804	9298
9	2	834	778	9314
9	2	845	803	9331
9	2	839	780	9348
9	2	826	797	9364
9	2	846	805	9381
9	2	826	775	9398
9	2	825	772	9414
9	2	829	756	9431
9	2	830	798	9448
9	2	825	776	9464
9	2	835	796	9481
9	2	838	780	9498
9	2	843	773	9514
9	2	839	770	9531
9	2	838	752	9548
9	2	833	806	9564
9	2	773	769	9581
9	2	792	686	9598
9	2	766	723	9614
9	2	786	691	9631
9	2	779	689	9648
9	2	782	707	9664
9	2	784	719	9681
9	2	787	721	9698
9	2	784	745	9714
9	2	778	721	9731
9	2	794	711	9748
9	2	787	773	9764
9	2	787	770	9781
9	2	791	724	9797
9	2	832	776	9814
9	2	833	782	9831
9	2	819	753	9848
9	2	827	777	9864
9	2	829	760	9881
9	2	821	777	9897
9	2	818	771	9914
9	2	826	719	9931
9	2	828	746	9947
9	2	826	760	9964
9	2	834	761	9981
9	2	829	783	9998
9	2	862	672	10014
9	2	834	558	10031
9	2	838	567	10047
9	2	854	599	10064
9	2	847	584	10081
9	2	844	574	10098
9	2	843	576	10114
9	2	848	574	10131
9	2	843	580	10147
9	2	850	585	10164
9	2	853	569	10181
9	2	848	586	10197
9	2	851	576	10214
9	2	853	585	10231
9	2	852	575	10248
9	2	851	575	10264
9	2	851	557	10281
9	2	854	590	10297
9	2	846	560	10314
9	2	851	575	10331
9	2	855	562	10347
9	2	887	548	10364
9	2	872	532	10381
9	2	877	558	10397
9	2	872	538	10414
9	2	872	540	10431
9	2	873	544	10447
9	2	874	533	10464
9	2	877	523	10481
9	2	883	525	10497
9	2	881	543	10514
9	2	875	533	10531
9	2	880	539	10547
9	2	875	559	10564
9	2	881	545	10581
9	2	888	540	10597
9	2	880	546	10614
9	2	887	581	10631
9	2	888	580	10647
9	2	881	535	10664
9	2	888	547	10681
9	2	884	573	10697
9	2	887	563	10714
9	2	876	561	10731
9	2	882	559	10747
9	2	880	561	10764
9	2	887	558	10781
9	2	884	547	10797
9	2	880	547	10814
9	2	880	551	10831
9	2	882	554	10847
9	2	883	543	10864
9	2	878	564	10881
9	2	897	557	10897
9	2	881	537	10914
9	2	891	528	10931
9	2	878	556	10947
9	2	886	525	10964
9	2	879	540	10981
9	2	876	533	10997
9	2	886	535	11014
9	2	873	530	11031
9	2	878	516	11047
9	2	877	533	11064
9	2	884	547	11081
9	2	881	529	11097
9	2	875	522	11114
9	2	884	514	11131
9	2	878	532	11147
9	2	878	529	11164
9	2	885	560	11181
9	2	878	531	11197
9	2	877	513	11214
9	2	896	515	11231
9	2	884	527	11247
9	2	890	530	11264
9	2	889	533	11281
9	2	877	526	11297
9	2	889	509	11314
9	2	879	532	11331
9	2	881	506	11347
9	2	880	521	11364
9	2	872	529	11381
9	2	870	512	11397
9	2	844	511	11414
9	2	837	502	11431
9	2	835	528	11447
9	2	834	517	11464
9	2	828	514	11481
9	2	836	516	11497
9	2	840	511	11514
9	2	829	527	11531
9	2	826	514	11547
9	2	830	517	11564
9	2	829	504	11581
9	2	832	526	11597
9	2	825	514	11614
9	2	817	504	11631
9	2	832	501	11647
9	2	798	500	11664
9	2	768	474	11681
9	2	777	498	11697
9	2	775	490	11714
9	2	772	485	11731
9	2	775	479	11747
9	2	776	508	11764
9	2	776	516	11780
9	2	774	494	11797
9	2	772	483	11814
9	2	775	510	11831
9	2	768	474	11847
9	2	762	496	11864
9	2	769	508	11880
9	2	772	507	11897
9	2	770	491	11914
9	2	771	506	11930
9	2	774	499	11947
9	2	775	505	11964
9	2	768	498	11981
9	2	724	481	11997
9	2	735	436	12014
9	2	724	440	12030
9	2	727	445	12047
9	2	720	444	12064
9	2	719	446	12080
9	2	722	455	12097
9	2	726	469	12114
9	2	723	448	12130
9	2	718	444	12147
9	2	722	455	12164
9	2	721	448	12180
9	2	721	458	12197
9	2	727	456	12214
9	2	721	437	12230
9	2	728	439	12247
9	2	753	427	12264
9	2	759	385	12280
9	2	746	402	12297
9	2	761	391	12314
9	2	756	402	12330
9	2	765	405	12347
9	2	752	397	12364
9	2	760	398	12380
9	2	762	395	12397
9	2	761	395	12414
9	2	761	394	12430
9	2	763	386	12447
9	2	749	389	12464
9	2	770	399	12480
9	2	762	392	12497
9	2	760	404	12514
9	2	762	403	12530
9	2	766	403	12547
9	2	769	403	12564
9	2	917	405	12580
9	2	865	412	12597
9	2	868	406	12614
9	2	869	390	12630
9	2	872	401	12647
9	2	861	392	12664
9	2	867	411	12680
9	2	870	393	12697
9	2	872	403	12714
9	2	867	406	12730
9	2	870	410	12747
9	2	872	401	12764
9	2	868	394	12780
9	2	754	398	12797
9	2	799	381	12814
9	2	800	393	12830
9	2	806	387	12847
9	2	796	387	12864
9	2	800	385	12880
9	2	806	396	12897
9	2	807	386	12914
9	2	802	389	12930
9	2	804	394	12947
9	2	806	391	12964
9	2	803	385	12980
9	2	813	395	12997
9	2	808	394	13014
9	2	816	394	13030
9	2	810	389	13047
9	2	811	382	13064
9	2	814	387	13080
9	2	824	391	13097
9	2	826	394	13114
9	2	821	393	13130
9	2	822	383	13147
9	2	823	407	13164
9	2	827	404	13180
9	2	828	395	13197
9	2	834	386	13214
9	2	830	391	13230
9	2	833	404	13247
9	2	832	386	13264
9	2	835	395	13280
9	2	835	403	13297
9	2	833	393	13314
9	2	848	391	13330
9	2	934	443	13347
9	2	914	429	13363
9	2	909	429	13380
9	2	919	435	13397
9	2	905	433	13414
9	2	918	445	13430
9	2	951	468	13580
9	2	926	381	13597
9	2	905	366	13613
9	2	925	389	13630
9	2	908	370	13647
9	2	898	402	13664
9	2	904	380	13680
9	2	903	374	13697
9	2	908	379	13713
9	2	902	373	13730
9	2	912	382	13747
9	2	906	380	13763
9	2	910	388	13780
9	2	942	431	13797
9	2	935	405	13814
9	2	932	423	13830
9	2	937	419	13847
9	2	929	413	13863
9	2	928	417	13880
9	2	928	420	13897
9	2	933	419	13913
9	2	933	420	13930
9	2	933	412	13947
9	2	932	418	13963
9	2	930	424	13980
9	2	926	415	13997
9	2	929	408	14013
9	2	935	409	14030
9	2	925	422	14047
9	2	932	423	14063
9	2	926	416	14080
9	2	932	411	14097
9	2	927	408	14113
9	2	936	413	14130
9	2	929	388	14147
9	2	932	410	14163
9	2	929	416	14180
9	2	956	335	14197
9	2	933	282	14213
9	2	936	308	14230
9	2	936	302	14247
9	2	939	292	14263
9	2	940	294	14280
9	2	932	294	14297
9	2	935	301	14313
9	2	940	296	14330
9	2	935	300	14347
9	2	928	294	14363
9	2	927	300	14380
9	2	930	288	14397
9	2	933	302	14413
9	2	934	296	14430
9	2	934	288	14447
9	2	925	292	14463
9	2	935	295	14480
9	2	933	296	14497
9	2	936	293	14513
9	2	966	281	14530
9	2	964	287	14547
9	2	971	277	14563
9	2	975	282	14580
9	2	973	280	14597
9	2	971	283	14613
9	2	972	284	14630
9	2	969	283	14647
9	2	976	280	14663
9	2	976	290	14680
9	2	976	282	14697
9	2	981	281	14713
9	2	973	276	14730
9	2	976	275	14747
9	2	980	272	14763
9	2	976	273	14780
9	2	970	268	14797
9	2	971	272	14813
9	2	985	274	14830
9	2	976	277	14847
9	2	974	268	14863
9	2	985	275	14880
9	2	974	268	14897
9	2	976	269	14913
9	2	972	272	14930
9	2	982	280	14947
9	2	978	267	14963
9	2	977	263	14980
9	2	966	270	14997
9	2	972	259	15013
9	2	976	237	15030
9	2	977	279	15047
9	2	982	256	15063
9	2	968	263	15080
9	2	972	252	15097
9	2	956	244	15113
9	2	963	244	15130
9	2	968	257	15147
9	3	1003	254	14
9	3	1007	262	31
9	3	1009	261	48
9	3	1013	255	64
9	3	1018	256	81
9	3	1017	254	98
9	3	1012	250	114
9	3	1013	253	131
9	3	1021	253	148
9	3	1017	261	164
9	3	1018	263	181
9	3	1022	256	198
9	3	1025	258	214
9	3	1028	263	231
9	3	1028	262	248
9	3	1027	266	264
9	3	1029	269	281
9	3	1029	270	298
9	3	1029	263	314
9	3	1032	274	331
9	3	1033	274	348
9	3	1035	279	364
9	3	1031	279	381
9	3	1028	276	398
9	3	1026	277	414
9	3	1027	286	431
9	3	1028	287	448
9	3	1038	340	464
9	3	1037	399	481
9	3	1035	398	498
9	3	1038	393	514
9	3	1030	390	531
9	3	1038	394	548
9	3	1040	402	564
9	3	1037	403	581
9	3	1035	404	598
9	3	1034	397	614
9	3	1038	391	631
9	3	1031	397	648
9	3	1040	396	664
9	3	1038	399	681
9	3	1039	398	698
9	3	1032	398	714
9	3	1037	405	731
9	3	1036	403	748
9	3	1033	395	764
9	3	1027	402	781
9	3	1028	410	798
9	3	1026	396	814
9	3	1031	403	831
9	3	1030	406	848
9	3	1034	392	864
9	3	1035	408	881
9	3	1039	406	898
9	3	1047	406	914
9	3	1050	407	931
9	3	1045	384	948
9	3	1056	407	964
9	3	1058	413	981
9	3	1065	393	998
9	3	1072	399	1014
9	3	1081	408	1031
9	3	1080	404	1048
9	3	1087	411	1064
9	3	1094	404	1081
9	3	1090	402	1098
9	3	1105	408	1114
9	3	1113	405	1131
9	3	1119	398	1148
9	3	1121	405	1164
9	3	1117	392	1181
9	3	1126	391	1198
9	3	1125	404	1214
9	3	1135	394	1231
9	3	1140	380	1248
9	3	1152	369	1264
9	3	1153	377	1281
9	3	1153	362	1298
9	3	1153	360	1314
9	3	1160	352	1331
9	3	1161	357	1348
9	3	1159	365	1364
9	3	1158	369	1381
9	3	1165	366	1398
9	3	1165	373	1414
9	3	1167	362	1431
9	3	1167	353	1448
9	3	1170	363	1464
9	3	1171	355	1481
9	3	1172	358	1498
9	3	1172	364	1514
9	3	1176	361	1531
9	3	1170	371	1548
9	3	1177	367	1564
9	3	1179	368	1581
9	3	1166	355	1597
9	3	1233	423	1614
9	3	1236	480	1631
9	3	1233	477	1648
9	3	1230	477	1664
9	3	1231	477	1681
9	3	1234	477	1697
9	3	1231	486	1714
9	3	1237	474	1731
9	3	1227	489	1747
9	3	1224	494	1764
9	3	1220	462	1781
9	3	1223	452	1798
9	3	1219	453	1814
9	3	1228	452	1831
9	3	1218	457	1847
9	3	1224	447	1864
9	3	1220	456	1881
9	3	1225	447	1897
9	3	1221	443	1914
9	3	1218	455	1931
9	3	1216	477	1947
9	3	1215	461	1964
9	3	1218	468	1981
9	3	1213	468	1997
9	3	1210	464	2014
9	3	1207	477	2031
9	3	1207	480	2047
9	3	1201	478	2064
9	3	1198	484	2081
9	3	1191	479	2097
9	3	1187	486	2114
9	3	1180	481	2131
9	3	1177	491	2147
9	3	1175	494	2164
9	3	1168	486	2181
9	3	1160	485	2197
9	3	1152	487	2214
9	3	1146	479	2231
9	3	1136	486	2247
9	3	1137	486	2264
9	3	1123	479	2281
9	3	1117	486	2297
9	3	1112	499	2314
9	3	1114	492	2331
9	3	1106	464	2347
9	3	1102	472	2364
9	3	1099	489	2381
9	3	1088	486	2397
9	3	1091	472	2414
9	3	1085	476	2431
9	3	1071	492	2447
9	3	1082	461	2464
9	3	1078	505	2481
9	3	1076	475	2497
9	3	1071	476	2514
9	3	1066	462	2531
9	3	1064	483	2547
9	3	1064	489	2564
9	3	1062	445	2581
9	3	1062	474	2597
9	3	1058	501	2614
9	3	1063	473	2631
9	3	1044	544	2647
9	3	1060	577	2664
9	3	1057	561	2681
9	3	1054	575	2697
9	3	1060	543	2714
9	3	1065	573	2731
9	3	1064	547	2747
9	3	1069	560	2764
9	3	1062	574	2781
9	3	1065	579	2797
9	3	1067	543	2814
9	3	1067	529	2831
9	3	1069	552	2847
9	3	1066	541	2864
9	3	1068	542	2881
9	3	1071	561	2897
9	3	1070	589	2914
9	3	1064	585	2931
9	3	1067	572	2947
9	3	1124	613	2964
9	3	1127	599	2981
9	3	1127	621	2997
9	3	1122	623	3014
9	3	1125	628	3031
9	3	1121	633	3047
9	3	1125	630	3064
9	3	1123	651	3081
9	3	1128	650	3097
9	3	1121	663	3114
9	3	1128	660	3131
9	3	1128	645	3147
9	3	1141	617	3164
9	3	1139	630	3181
9	3	1130	629	3197
9	3	1127	671	3214
9	3	1130	640	3231
9	3	1126	671	3247
9	3	1131	667	3264
9	3	1131	664	3281
9	3	1133	662	3297
9	3	1131	659	3314
9	3	1135	656	3330
9	3	1129	672	3347
9	3	1125	642	3364
9	3	1129	686	3381
9	3	1131	684	3397
9	3	1131	691	3414
9	3	1139	673	3430
9	3	1143	654	3447
9	3	1129	675	3464
9	3	1138	699	3480
9	3	1131	759	3497
9	3	1127	761	3514
9	3	1137	754	3531
9	3	1135	750	3547
9	3	1133	755	3564
9	3	1136	759	3580
9	3	1128	772	3597
9	3	1130	742	3614
9	3	1127	763	3631
9	3	1128	765	3647
9	3	1121	768	3664
9	3	1130	775	3680
9	3	1119	774	3697
9	3	1119	771	3714
9	3	1123	769	3730
9	3	1117	774	3747
9	3	1118	775	3764
9	3	1115	775	3781
9	3	1104	771	3797
9	3	1106	761	3814
9	3	1106	770	3830
9	3	1100	769	3847
9	3	1097	770	3864
9	3	1084	772	3880
9	3	1060	776	3897
9	3	1056	777	3914
9	3	1058	775	3930
9	3	1053	773	3947
9	3	1049	767	3964
9	3	1051	776	3980
9	3	1046	766	3997
[truncated: 26,280 more rows]
