# Supplementary material for: Quantifying gaze and mouse interactions on spatial visual interfaces with a new movement analytics methodology
Source: PLoS One. 2017 Aug 4;12(8):e0181818. doi: 10.1371/journal.pone.0181818 (PMC5544210; doi:10.1371/journal.pone.0181818)
Supplement: S1 Data — (ZIP) [file pone.0181818.s002.zip › Task_9_MouseTrajectories.csv]

TaskNo	PartNo	MousePointX	MousePointY	Time
9	1	951	275	0
9	1	951	275	1
9	1	951	275	2
9	1	951	275	3
9	1	951	275	4
9	1	951	275	5
9	1	951	275	6
9	1	951	275	7
9	1	951	275	8
9	1	951	275	9
9	1	951	275	10
9	1	951	275	11
9	1	951	275	12
9	1	951	275	13
9	1	951	275	14
9	1	951	275	15
9	1	951	275	16
9	1	951	275	17
9	1	951	275	18
9	1	951	275	19
9	1	951	275	20
9	1	951	275	21
9	1	951	275	22
9	1	951	275	23
9	1	951	275	24
9	1	951	275	25
9	1	951	275	26
9	1	951	275	27
9	1	951	275	28
9	1	951	275	29
9	1	951	275	30
9	1	951	275	31
9	1	951	275	32
9	1	951	275	33
9	1	951	275	34
9	1	951	275	35
9	1	951	275	36
9	1	951	275	37
9	1	951	275	38
9	1	951	275	39
9	1	951	275	40
9	1	951	275	41
9	1	951	275	42
9	1	951	275	43
9	1	951	275	44
9	1	951	275	45
9	1	951	275	46
9	1	951	275	47
9	1	951	275	48
9	1	951	275	49
9	1	951	275	50
9	1	951	275	51
9	1	951	275	52
9	1	951	275	53
9	1	951	275	54
9	1	951	275	55
9	1	951	275	56
9	1	951	275	57
9	1	951	275	58
9	1	951	275	59
9	1	951	275	60
9	1	951	275	61
9	1	951	275	62
9	1	951	275	63
9	1	951	275	64
9	1	951	275	65
9	1	951	275	66
9	1	951	275	67
9	1	951	275	68
9	1	951	275	69
9	1	951	275	70
9	1	951	275	71
9	1	951	275	72
9	1	951	275	73
9	1	951	275	74
9	1	951	275	75
9	1	951	275	76
9	1	951	275	77
9	1	951	275	78
9	1	951	275	79
9	1	951	275	80
9	1	951	275	81
9	1	951	275	82
9	1	951	275	83
9	1	951	275	84
9	1	951	275	85
9	1	951	275	86
9	1	951	275	87
9	1	951	275	88
9	1	951	275	89
9	1	951	275	90
9	1	951	275	91
9	1	951	275	92
9	1	951	275	93
9	1	951	275	94
9	1	951	275	95
9	1	951	275	96
9	1	951	275	97
9	1	951	275	98
9	1	951	275	99
9	1	951	275	100
9	1	951	275	101
9	1	951	275	102
9	1	951	275	103
9	1	951	275	104
9	1	951	275	105
9	1	951	275	106
9	1	951	275	107
9	1	951	275	108
9	1	951	275	109
9	1	951	275	110
9	1	951	275	111
9	1	951	275	112
9	1	951	275	113
9	1	951	275	114
9	1	951	275	115
9	1	951	275	116
9	1	951	275	117
9	1	951	275	118
9	1	951	275	119
9	1	951	275	120
9	1	951	275	121
9	1	951	275	122
9	1	951	275	123
9	1	951	275	124
9	1	951	275	125
9	1	951	275	126
9	1	951	275	127
9	1	951	275	128
9	1	951	275	129
9	1	951	275	130
9	1	951	275	131
9	1	951	275	132
9	1	951	275	133
9	1	951	275	134
9	1	951	275	135
9	1	951	275	136
9	1	951	275	137
9	1	951	275	138
9	1	951	275	139
9	1	951	275	140
9	1	951	275	141
9	1	951	275	142
9	1	951	275	143
9	1	951	275	144
9	1	951	275	145
9	1	951	275	146
9	1	951	275	147
9	1	951	275	148
9	1	951	275	149
9	1	951	275	150
9	1	951	275	151
9	1	951	275	152
9	1	951	275	153
9	1	951	275	154
9	1	951	275	155
9	1	951	275	156
9	1	951	275	157
9	1	951	275	158
9	1	951	275	159
9	1	951	275	160
9	1	951	275	161
9	1	951	275	162
9	1	951	275	163
9	1	951	275	164
9	1	951	275	165
9	1	951	275	166
9	1	951	275	167
9	1	951	275	168
9	1	951	275	169
9	1	951	275	170
9	1	951	275	171
9	1	951	275	172
9	1	951	275	173
9	1	951	275	174
9	1	951	275	175
9	1	951	275	176
9	1	951	275	177
9	1	951	275	178
9	1	951	275	179
9	1	951	275	180
9	1	951	275	181
9	1	951	275	182
9	1	951	275	183
9	1	951	275	184
9	1	951	275	185
9	1	951	275	186
9	1	951	275	187
9	1	951	275	188
9	1	951	275	189
9	1	951	275	190
9	1	951	275	191
9	1	951	275	192
9	1	951	275	193
9	1	951	275	194
9	1	951	275	195
9	1	951	275	196
9	1	951	275	197
9	1	951	275	198
9	1	951	275	199
9	1	951	275	200
9	1	951	275	201
9	1	951	275	202
9	1	951	275	203
9	1	951	275	204
9	1	951	275	205
9	1	951	275	206
9	1	951	275	207
9	1	951	275	208
9	1	951	275	209
9	1	951	275	210
9	1	951	275	211
9	1	951	275	212
9	1	951	275	213
9	1	951	275	214
9	1	951	275	215
9	1	951	275	216
9	1	951	275	217
9	1	951	275	218
9	1	951	275	219
9	1	951	275	220
9	1	951	275	221
9	1	951	275	222
9	1	951	275	223
9	1	951	275	224
9	1	951	275	225
9	1	951	275	226
9	1	951	275	227
9	1	951	275	228
9	1	951	275	229
9	1	951	275	230
9	1	951	275	231
9	1	951	275	232
9	1	951	275	233
9	1	951	275	234
9	1	951	275	235
9	1	951	275	236
9	1	951	275	237
9	1	951	275	238
9	1	951	275	239
9	1	951	275	240
9	1	951	275	241
9	1	951	275	242
9	1	951	275	243
9	1	951	275	244
9	1	951	275	245
9	1	951	275	246
9	1	951	275	247
9	1	951	275	248
9	1	951	275	249
9	1	951	275	250
9	1	951	275	251
9	1	951	275	252
9	1	951	275	253
9	1	951	275	254
9	1	951	275	255
9	1	951	275	256
9	1	951	275	257
9	1	951	275	258
9	1	951	275	259
9	1	951	275	260
9	1	951	275	261
9	1	951	275	262
9	1	951	275	263
9	1	951	275	264
9	1	951	275	265
9	1	951	275	266
9	1	951	275	267
9	1	951	275	268
9	1	951	275	269
9	1	951	275	270
9	1	951	275	271
9	1	951	275	272
9	1	951	275	273
9	1	951	275	274
9	1	951	275	275
9	1	951	275	276
9	1	951	275	277
9	1	951	275	278
9	1	951	275	279
9	1	951	275	280
9	1	951	275	281
9	1	951	275	282
9	1	951	275	283
9	1	951	275	284
9	1	951	275	285
9	1	951	275	286
9	1	951	275	287
9	1	951	275	288
9	1	951	275	289
9	1	951	275	290
9	1	951	275	291
9	1	951	275	292
9	1	951	275	293
9	1	951	275	294
9	1	951	275	295
9	1	951	275	296
9	1	951	275	297
9	1	951	275	298
9	1	951	275	299
9	1	951	275	300
9	1	951	275	301
9	1	951	275	302
9	1	951	275	303
9	1	951	275	304
9	1	951	275	305
9	1	951	275	306
9	1	951	275	307
9	1	951	275	308
9	1	951	275	309
9	1	951	275	310
9	1	951	275	311
9	1	951	275	312
9	1	951	275	313
9	1	951	275	314
9	1	951	275	315
9	1	951	275	316
9	1	951	275	317
9	1	951	275	318
9	1	951	275	319
9	1	951	275	320
9	1	951	275	321
9	1	951	275	322
9	1	951	275	323
9	1	951	275	324
9	1	951	275	325
9	1	951	275	326
9	1	951	275	327
9	1	951	275	328
9	1	951	275	329
9	1	951	275	330
9	1	951	275	331
9	1	951	275	332
9	1	951	275	333
9	1	951	275	334
9	1	951	275	335
9	1	951	275	336
9	1	951	275	337
9	1	951	275	338
9	1	951	275	339
9	1	951	275	340
9	1	951	275	341
9	1	951	275	342
9	1	951	275	343
9	1	951	275	344
9	1	951	275	345
9	1	951	275	346
9	1	951	275	347
9	1	951	275	348
9	1	951	275	349
9	1	951	275	350
9	1	951	275	351
9	1	951	275	352
9	1	951	275	353
9	1	951	275	354
9	1	951	275	355
9	1	951	275	356
9	1	951	275	357
9	1	951	275	358
9	1	951	275	359
9	1	951	275	360
9	1	951	275	361
9	1	951	275	362
9	1	951	275	363
9	1	951	275	364
9	1	951	275	365
9	1	951	275	366
9	1	951	275	367
9	1	951	275	369
9	1	951	275	370
9	1	951	275	371
9	1	951	275	372
9	1	951	275	373
9	1	951	275	374
9	1	951	275	375
9	1	951	275	376
9	1	951	275	377
9	1	951	275	378
9	1	951	275	379
9	1	951	275	380
9	1	951	275	381
9	1	951	275	382
9	1	951	275	383
9	1	951	275	384
9	1	951	275	385
9	1	951	275	386
9	1	951	275	387
9	1	951	275	388
9	1	951	275	389
9	1	951	275	390
9	1	951	275	391
9	1	951	275	392
9	1	951	275	393
9	1	951	275	394
9	1	951	275	395
9	1	951	275	396
9	1	951	275	397
9	1	951	275	398
9	1	951	275	399
9	1	951	275	400
9	1	951	275	401
9	1	951	275	402
9	1	951	275	403
9	1	951	275	404
9	1	951	275	405
9	1	951	275	406
9	1	951	275	407
9	1	951	275	408
9	1	951	275	409
9	1	951	275	410
9	1	951	275	411
9	1	951	275	412
9	1	951	275	413
9	1	951	275	414
9	1	951	275	415
9	1	951	275	416
9	1	951	275	417
9	1	951	275	418
9	1	951	275	419
9	1	951	275	420
9	1	951	275	421
9	1	951	275	422
9	1	951	275	423
9	1	951	275	424
9	1	951	275	425
9	1	951	275	426
9	1	951	275	427
9	1	951	275	428
9	1	951	275	429
9	1	951	275	430
9	1	951	275	431
9	1	951	275	431
9	1	951	275	433
9	1	951	275	433
9	1	951	275	435
9	1	951	275	435
9	1	951	275	437
9	1	951	275	437
9	1	951	275	439
9	1	951	275	439
9	1	951	275	441
9	1	951	275	441
9	1	951	275	443
9	1	951	275	443
9	1	951	275	445
9	1	951	275	445
9	1	951	275	447
9	1	951	275	447
9	1	951	275	449
9	1	951	275	449
9	1	951	275	451
9	1	951	275	451
9	1	951	275	453
9	1	951	275	453
9	1	951	275	455
9	1	951	275	456
9	1	951	275	457
9	1	951	275	458
9	1	951	275	459
9	1	951	275	460
9	1	951	275	461
9	1	951	275	462
9	1	951	275	463
9	1	951	275	464
9	1	951	275	465
9	1	951	275	466
9	1	951	275	467
9	1	951	275	468
9	1	951	275	469
9	1	951	275	470
9	1	951	275	471
9	1	951	275	472
9	1	951	275	473
9	1	951	275	474
9	1	951	275	475
9	1	951	275	476
9	1	951	275	477
9	1	951	275	478
9	1	951	275	479
9	1	951	275	480
9	1	951	275	481
9	1	951	275	482
9	1	951	275	483
9	1	951	275	484
9	1	951	275	485
9	1	951	275	486
9	1	951	275	487
9	1	951	275	488
9	1	951	275	489
9	1	951	275	490
9	1	951	275	491
9	1	951	275	492
9	1	951	275	493
9	1	951	275	494
9	1	951	275	495
9	1	951	275	496
9	1	951	275	497
9	1	951	275	498
9	1	951	275	499
9	1	951	275	500
9	1	951	275	501
9	1	951	275	502
9	1	951	275	503
9	1	951	275	504
9	1	951	275	505
9	1	951	275	506
9	1	951	275	507
9	1	951	275	508
9	1	951	275	509
9	1	951	275	510
9	1	951	275	511
9	1	951	275	512
9	1	951	275	513
9	1	951	275	514
9	1	951	275	515
9	1	951	275	516
9	1	951	275	517
9	1	951	275	518
9	1	951	275	519
9	1	951	275	520
9	1	951	275	526
9	1	951	275	527
9	1	951	275	528
9	1	951	275	529
9	1	951	275	530
9	1	951	275	531
9	1	951	275	532
9	1	951	275	533
9	1	951	275	534
9	1	951	275	535
9	1	951	275	536
9	1	951	275	537
9	1	951	275	538
9	1	951	275	539
9	1	951	275	540
9	1	951	275	541
9	1	951	275	542
9	1	951	275	543
9	1	951	275	544
9	1	951	275	545
9	1	951	275	546
9	1	951	275	547
9	1	951	275	548
9	1	951	275	549
9	1	951	275	550
9	1	951	275	551
9	1	950	275	552
9	1	950	275	553
9	1	950	275	554
9	1	950	275	555
9	1	950	275	556
9	1	950	275	557
9	1	950	275	558
9	1	950	275	559
9	1	949	275	560
9	1	949	275	561
9	1	949	275	562
9	1	949	275	563
9	1	949	275	564
9	1	949	275	565
9	1	949	275	566
9	1	949	275	567
9	1	948	274	568
9	1	948	274	569
9	1	948	274	570
9	1	948	274	571
9	1	948	274	572
9	1	948	274	573
9	1	948	274	574
9	1	948	274	575
9	1	947	274	576
9	1	947	274	577
9	1	947	274	578
9	1	947	274	579
9	1	947	274	580
9	1	947	274	581
9	1	947	274	582
9	1	947	274	583
9	1	945	274	584
9	1	945	274	585
9	1	945	274	586
9	1	945	274	587
9	1	945	274	588
9	1	945	274	589
9	1	945	274	590
9	1	945	274	591
9	1	944	274	592
9	1	944	274	593
9	1	944	274	594
9	1	944	274	595
9	1	944	274	596
9	1	944	274	597
9	1	944	274	598
9	1	944	274	599
9	1	942	274	600
9	1	942	274	601
9	1	942	274	602
9	1	942	274	603
9	1	942	274	604
9	1	942	274	605
9	1	942	274	606
9	1	942	274	607
9	1	939	274	608
9	1	939	274	609
9	1	939	274	610
9	1	939	274	611
9	1	939	274	612
9	1	939	274	613
9	1	939	274	614
9	1	939	274	615
9	1	936	274	616
9	1	936	274	617
9	1	936	274	618
9	1	936	274	619
9	1	936	274	620
9	1	936	274	621
9	1	936	274	622
9	1	936	274	623
9	1	932	274	624
9	1	932	274	625
9	1	932	274	626
9	1	932	274	627
9	1	932	274	628
9	1	932	274	629
9	1	932	274	630
9	1	932	274	631
9	1	929	274	632
9	1	929	274	633
9	1	929	274	634
9	1	929	274	635
9	1	929	274	636
9	1	929	274	637
9	1	929	274	638
9	1	929	274	639
9	1	925	274	640
9	1	925	274	641
9	1	925	274	642
9	1	925	274	643
9	1	925	274	644
9	1	925	274	645
9	1	925	274	646
9	1	925	274	647
9	1	922	275	648
9	1	922	275	649
9	1	922	275	650
9	1	922	275	651
9	1	922	275	652
9	1	922	275	653
9	1	922	275	654
9	1	922	275	655
9	1	919	275	656
9	1	919	275	657
9	1	919	275	658
9	1	919	275	659
9	1	919	275	660
9	1	919	275	661
9	1	919	275	662
9	1	919	275	663
9	1	917	275	664
9	1	917	275	665
9	1	917	275	666
9	1	917	275	667
9	1	917	275	668
9	1	917	275	669
9	1	917	275	670
9	1	917	275	671
9	1	916	275	672
9	1	916	275	673
9	1	916	275	674
9	1	916	275	675
9	1	916	275	676
9	1	916	275	677
9	1	916	275	678
9	1	916	275	679
9	1	915	276	680
9	1	915	276	681
9	1	915	276	682
9	1	915	276	683
9	1	915	276	684
9	1	915	276	685
9	1	915	276	686
9	1	915	276	687
9	1	915	276	688
9	1	915	276	689
9	1	915	276	690
9	1	915	276	691
9	1	915	276	692
9	1	915	276	693
9	1	915	276	694
9	1	915	276	695
9	1	914	277	696
9	1	914	277	697
9	1	914	277	698
9	1	914	277	699
9	1	914	277	700
9	1	914	277	701
9	1	914	277	702
9	1	914	277	703
9	1	914	277	704
9	1	914	277	705
9	1	914	277	706
9	1	914	277	707
9	1	914	277	708
9	1	914	277	709
9	1	914	277	710
9	1	914	277	711
9	1	913	278	712
9	1	913	278	713
9	1	913	278	714
9	1	913	278	715
9	1	913	278	716
9	1	913	278	717
9	1	913	278	718
9	1	913	278	719
9	1	913	279	720
9	1	913	279	721
9	1	913	279	722
9	1	913	279	723
9	1	913	279	724
9	1	913	279	725
9	1	913	279	726
9	1	913	279	727
9	1	912	280	728
9	1	912	280	729
9	1	912	280	730
9	1	912	280	731
9	1	912	280	732
9	1	912	280	733
9	1	912	280	734
9	1	912	280	735
9	1	912	281	736
9	1	912	281	737
9	1	912	281	738
9	1	912	281	739
9	1	912	281	740
9	1	912	281	741
9	1	912	281	742
9	1	912	281	743
9	1	910	281	744
9	1	910	281	745
9	1	910	281	746
9	1	910	281	747
9	1	910	281	748
9	1	910	281	749
9	1	910	281	750
9	1	910	281	751
9	1	910	283	752
9	1	910	283	753
9	1	910	283	754
9	1	910	283	755
9	1	910	283	756
9	1	910	283	757
9	1	910	283	758
9	1	910	283	759
9	1	909	284	760
9	1	909	284	761
9	1	909	284	762
9	1	909	284	763
9	1	909	284	764
9	1	909	284	765
9	1	909	284	766
9	1	909	284	767
9	1	908	284	768
9	1	908	284	769
9	1	908	284	770
9	1	908	284	771
9	1	908	284	772
9	1	908	284	773
9	1	908	284	775
9	1	908	286	776
9	1	908	286	777
9	1	908	286	778
9	1	908	286	779
9	1	908	286	780
9	1	908	286	781
9	1	908	286	782
9	1	908	286	783
9	1	908	287	784
9	1	908	287	785
9	1	908	287	786
9	1	908	287	787
9	1	908	287	788
9	1	908	287	789
9	1	908	287	790
9	1	908	287	791
9	1	907	288	792
9	1	907	288	793
9	1	907	288	794
9	1	907	288	795
9	1	907	288	796
9	1	907	288	797
9	1	907	288	798
9	1	907	288	799
9	1	906	290	800
9	1	906	290	801
9	1	906	290	802
9	1	906	290	803
9	1	906	290	804
9	1	906	290	805
9	1	906	290	806
9	1	906	290	807
9	1	905	292	808
9	1	905	292	809
9	1	905	292	810
9	1	905	292	811
9	1	905	292	812
9	1	905	292	813
9	1	905	292	814
9	1	905	292	815
9	1	904	294	816
9	1	904	294	817
9	1	904	294	818
9	1	904	294	819
9	1	904	294	820
9	1	904	294	821
9	1	904	294	822
9	1	904	294	823
9	1	903	295	824
9	1	903	295	825
9	1	903	295	826
9	1	903	295	827
9	1	903	295	828
9	1	903	295	829
9	1	903	295	830
9	1	903	295	831
9	1	903	296	832
9	1	903	296	833
9	1	903	296	834
9	1	903	296	835
9	1	903	296	836
9	1	903	296	837
9	1	903	296	838
9	1	903	296	839
9	1	902	298	840
9	1	902	298	841
9	1	902	298	842
9	1	902	298	843
9	1	902	298	844
9	1	902	298	845
9	1	902	298	846
9	1	902	298	847
9	1	902	299	848
9	1	902	299	849
9	1	902	299	850
9	1	902	299	851
9	1	902	299	852
9	1	902	299	853
9	1	902	299	854
9	1	902	300	855
9	1	901	300	856
9	1	901	300	857
9	1	901	300	858
9	1	901	300	859
9	1	901	300	860
9	1	901	300	861
9	1	901	300	862
9	1	901	300	863
9	1	900	301	864
9	1	900	301	865
9	1	900	301	866
9	1	900	301	867
9	1	900	301	868
9	1	900	301	869
9	1	900	301	870
9	1	900	301	871
9	1	899	303	872
9	1	899	303	873
9	1	899	303	874
9	1	899	303	875
9	1	899	303	876
9	1	899	303	877
9	1	899	303	878
9	1	899	303	879
9	1	899	304	880
9	1	899	304	881
9	1	899	304	882
9	1	899	304	883
9	1	899	304	884
9	1	899	304	885
9	1	899	304	886
9	1	899	304	887
9	1	898	305	888
9	1	898	305	889
9	1	898	305	890
9	1	898	305	891
9	1	898	305	892
9	1	898	305	893
9	1	898	305	894
9	1	898	305	895
9	1	897	307	896
9	1	897	307	897
9	1	897	307	898
9	1	897	307	899
9	1	897	307	900
9	1	897	307	901
9	1	897	307	902
9	1	897	307	903
9	1	897	309	904
9	1	897	309	905
9	1	897	309	906
9	1	897	309	907
9	1	897	309	908
9	1	897	309	909
9	1	897	309	910
9	1	897	309	911
9	1	897	310	912
9	1	897	310	913
9	1	897	310	914
9	1	897	310	915
9	1	897	310	916
9	1	897	310	917
9	1	897	310	918
9	1	897	310	919
9	1	896	313	920
9	1	896	313	921
9	1	896	313	922
9	1	896	313	923
9	1	896	313	924
9	1	896	313	925
9	1	896	313	926
9	1	896	313	927
9	1	896	315	928
9	1	896	315	929
9	1	896	315	930
9	1	896	315	931
9	1	896	315	932
9	1	896	315	933
9	1	896	315	934
9	1	896	315	935
9	1	895	316	936
9	1	895	316	937
9	1	895	316	938
9	1	895	316	939
9	1	895	316	940
9	1	895	316	941
9	1	895	316	942
9	1	895	316	943
9	1	894	319	944
9	1	894	319	945
9	1	894	319	946
9	1	894	319	947
9	1	894	319	948
9	1	894	319	949
9	1	894	319	950
9	1	894	319	951
9	1	894	320	952
9	1	894	320	953
9	1	894	320	954
9	1	894	320	955
9	1	894	320	956
9	1	894	320	957
9	1	894	320	958
9	1	894	320	959
9	1	894	322	960
9	1	894	322	961
9	1	894	322	962
9	1	894	322	963
9	1	894	322	964
9	1	894	322	965
9	1	894	322	966
9	1	894	322	967
9	1	893	324	968
9	1	893	324	969
9	1	893	324	970
9	1	893	324	971
9	1	893	324	972
9	1	893	324	973
9	1	893	324	974
9	1	893	324	975
9	1	893	327	976
9	1	893	327	977
9	1	893	327	978
9	1	893	327	979
9	1	893	327	980
9	1	893	327	981
9	1	893	327	982
9	1	893	327	983
9	1	893	329	984
9	1	893	329	985
9	1	893	329	986
9	1	893	329	987
9	1	893	329	988
9	1	893	329	989
9	1	893	329	990
9	1	893	329	991
9	1	893	331	992
9	1	893	331	993
9	1	893	331	994
9	1	893	331	995
9	1	893	331	996
9	1	893	331	997
9	1	893	331	998
9	1	893	331	999
9	1	893	332	1000
9	1	893	332	1001
9	1	893	332	1002
9	1	893	332	1003
9	1	893	332	1004
9	1	893	332	1005
9	1	893	332	1006
9	1	893	332	1007
9	1	893	334	1008
9	1	893	334	1009
9	1	893	334	1010
9	1	893	334	1011
9	1	893	334	1012
9	1	893	334	1013
9	1	893	334	1014
9	1	893	334	1015
9	1	893	337	1016
9	1	893	337	1017
9	1	893	337	1018
9	1	893	337	1019
9	1	893	337	1020
9	1	893	337	1021
9	1	893	337	1022
9	1	893	337	1023
9	1	893	338	1024
9	1	893	338	1025
9	1	893	338	1026
9	1	893	338	1027
9	1	893	338	1028
9	1	893	338	1029
9	1	893	338	1030
9	1	893	338	1031
9	1	893	340	1032
9	1	893	340	1033
9	1	893	340	1034
9	1	893	340	1035
9	1	893	340	1036
9	1	893	340	1037
9	1	893	340	1038
9	1	893	340	1039
9	1	893	342	1040
9	1	893	342	1041
9	1	893	342	1042
9	1	893	342	1043
9	1	893	342	1044
9	1	893	342	1045
9	1	893	342	1046
9	1	893	342	1047
9	1	893	344	1048
9	1	893	344	1049
9	1	893	344	1050
9	1	893	344	1051
9	1	893	344	1052
9	1	893	344	1053
9	1	893	344	1054
9	1	893	344	1055
9	1	893	345	1056
9	1	893	345	1057
9	1	893	345	1058
9	1	893	345	1059
9	1	893	345	1060
9	1	893	345	1061
9	1	893	345	1062
9	1	893	345	1063
9	1	893	346	1064
9	1	893	346	1065
9	1	893	346	1066
9	1	893	346	1067
9	1	893	346	1068
9	1	893	346	1069
9	1	893	346	1070
9	1	893	346	1071
9	1	893	349	1072
9	1	893	349	1073
9	1	893	349	1074
9	1	893	349	1075
9	1	893	349	1076
9	1	893	349	1077
9	1	893	349	1078
9	1	893	349	1079
9	1	893	350	1080
9	1	893	350	1081
9	1	893	350	1082
9	1	893	350	1083
9	1	893	350	1084
9	1	893	350	1085
9	1	893	350	1086
9	1	893	350	1087
9	1	894	351	1088
9	1	894	351	1089
9	1	894	351	1090
9	1	894	351	1091
9	1	894	351	1092
9	1	894	351	1093
9	1	894	351	1094
9	1	894	351	1095
9	1	895	353	1096
9	1	895	353	1097
9	1	895	353	1098
9	1	895	353	1099
9	1	895	353	1100
9	1	895	353	1101
9	1	895	353	1102
9	1	895	353	1103
9	1	895	355	1104
9	1	895	355	1105
9	1	895	355	1106
9	1	895	355	1107
9	1	895	355	1108
9	1	895	355	1109
9	1	895	355	1110
9	1	895	355	1111
9	1	895	356	1112
9	1	895	356	1113
9	1	895	356	1114
9	1	895	356	1115
9	1	895	356	1116
9	1	895	356	1117
9	1	895	356	1118
9	1	895	356	1119
9	1	897	360	1120
9	1	897	360	1121
9	1	897	360	1122
9	1	897	360	1123
9	1	897	360	1124
9	1	897	360	1125
9	1	897	360	1126
9	1	897	360	1127
9	1	898	362	1128
9	1	898	362	1129
9	1	898	362	1130
9	1	898	362	1131
9	1	898	362	1132
9	1	898	362	1133
9	1	898	362	1134
9	1	898	362	1135
9	1	899	365	1136
9	1	899	365	1137
9	1	899	365	1138
9	1	899	365	1139
9	1	899	365	1140
9	1	899	365	1141
9	1	899	365	1142
9	1	899	365	1143
9	1	899	367	1144
9	1	899	367	1145
9	1	899	367	1146
9	1	899	367	1147
9	1	899	367	1148
9	1	899	367	1149
9	1	899	367	1150
9	1	899	367	1151
9	1	900	369	1152
9	1	900	369	1153
9	1	900	369	1154
9	1	900	369	1155
9	1	900	369	1156
9	1	900	369	1157
9	1	900	369	1158
9	1	900	369	1159
9	1	901	372	1160
9	1	901	372	1161
9	1	901	372	1162
9	1	901	372	1163
9	1	901	372	1164
9	1	901	372	1165
9	1	901	372	1166
9	1	901	372	1167
9	1	903	375	1168
9	1	903	375	1169
9	1	903	375	1170
9	1	903	375	1171
9	1	903	375	1172
9	1	903	375	1173
9	1	903	375	1174
9	1	903	375	1175
9	1	903	377	1176
9	1	903	377	1177
9	1	903	377	1178
9	1	903	377	1179
9	1	903	377	1180
9	1	903	377	1181
9	1	903	377	1182
9	1	903	377	1183
9	1	904	380	1184
9	1	904	380	1185
9	1	904	380	1186
9	1	904	380	1187
9	1	904	380	1188
9	1	904	380	1189
9	1	904	380	1190
9	1	904	380	1191
9	1	906	382	1192
9	1	906	382	1193
9	1	906	382	1194
9	1	906	382	1195
9	1	906	382	1196
9	1	906	382	1197
9	1	906	382	1198
9	1	906	382	1199
9	1	906	384	1200
9	1	906	384	1201
9	1	906	384	1202
9	1	906	384	1203
9	1	906	384	1204
9	1	906	384	1205
9	1	906	384	1206
9	1	906	384	1207
9	1	907	386	1208
9	1	907	386	1209
9	1	907	386	1210
9	1	907	386	1211
9	1	907	386	1212
9	1	907	386	1213
9	1	907	386	1214
9	1	907	386	1215
9	1	909	389	1216
9	1	909	389	1217
9	1	909	389	1218
9	1	909	389	1219
9	1	909	389	1220
9	1	909	389	1221
9	1	909	389	1222
9	1	909	389	1223
9	1	910	390	1224
9	1	910	390	1225
9	1	910	390	1226
9	1	910	390	1227
9	1	910	390	1228
9	1	910	390	1229
9	1	910	390	1230
9	1	910	390	1231
9	1	910	392	1232
9	1	910	392	1233
9	1	910	392	1234
9	1	910	392	1235
9	1	910	392	1236
9	1	910	392	1237
9	1	910	392	1238
9	1	910	392	1239
9	1	912	395	1240
9	1	912	395	1241
9	1	912	395	1242
9	1	912	395	1243
9	1	912	395	1244
9	1	912	395	1245
9	1	912	395	1246
9	1	912	397	1247
9	1	912	397	1248
9	1	912	397	1249
9	1	912	397	1250
9	1	912	397	1251
9	1	912	397	1252
9	1	912	397	1253
9	1	912	397	1254
9	1	912	397	1255
9	1	913	398	1256
9	1	913	398	1257
9	1	913	398	1258
9	1	913	398	1259
9	1	913	398	1260
9	1	913	398	1261
9	1	913	398	1262
9	1	913	398	1263
9	1	914	401	1264
9	1	914	401	1265
9	1	914	401	1266
9	1	914	401	1267
9	1	914	401	1268
9	1	914	401	1269
9	1	914	401	1270
9	1	914	401	1271
9	1	914	403	1272
9	1	914	403	1273
9	1	914	403	1274
9	1	914	403	1275
9	1	914	403	1276
9	1	914	403	1277
9	1	914	403	1278
9	1	914	403	1279
9	1	916	406	1280
9	1	916	406	1281
9	1	916	406	1282
9	1	916	406	1283
9	1	916	406	1284
9	1	916	406	1285
9	1	916	406	1286
9	1	916	406	1287
9	1	916	407	1288
9	1	916	407	1289
9	1	916	407	1290
9	1	916	407	1291
9	1	916	407	1292
9	1	916	407	1293
9	1	916	407	1294
9	1	916	407	1295
9	1	917	410	1296
9	1	917	410	1297
9	1	917	410	1298
9	1	917	410	1299
9	1	917	410	1300
9	1	917	410	1301
9	1	917	410	1302
9	1	917	410	1303
9	1	918	413	1304
9	1	918	413	1305
9	1	918	413	1306
9	1	918	413	1307
9	1	918	413	1308
9	1	918	413	1309
9	1	918	413	1310
9	1	918	413	1311
9	1	919	416	1312
9	1	919	416	1313
9	1	919	416	1314
9	1	919	416	1315
9	1	919	416	1316
9	1	919	416	1317
9	1	919	416	1318
9	1	919	416	1319
9	1	919	417	1320
9	1	919	417	1321
9	1	919	417	1322
9	1	919	417	1323
9	1	919	417	1324
9	1	919	417	1325
9	1	919	417	1326
9	1	919	417	1327
9	1	920	419	1328
9	1	920	419	1329
9	1	920	419	1330
9	1	920	419	1331
9	1	920	419	1332
9	1	920	419	1333
9	1	920	419	1334
9	1	920	419	1335
9	1	921	421	1336
9	1	921	421	1337
9	1	921	421	1338
9	1	921	421	1339
9	1	921	421	1340
9	1	921	421	1341
9	1	921	421	1342
9	1	921	421	1343
9	1	921	423	1344
9	1	921	423	1345
9	1	921	423	1346
9	1	921	423	1347
9	1	921	423	1348
9	1	921	423	1349
9	1	921	423	1350
9	1	921	423	1351
9	1	921	425	1352
9	1	921	425	1353
9	1	921	425	1354
9	1	921	425	1355
9	1	921	425	1356
9	1	921	425	1357
9	1	921	425	1358
9	1	921	425	1359
9	1	921	426	1360
9	1	921	426	1361
9	1	921	426	1362
9	1	921	426	1363
9	1	921	426	1364
9	1	921	426	1365
9	1	921	426	1366
9	1	921	426	1367
9	1	921	429	1368
9	1	921	429	1369
9	1	921	429	1370
9	1	921	429	1371
9	1	921	429	1372
9	1	921	429	1373
9	1	921	429	1374
9	1	921	429	1375
9	1	921	431	1376
9	1	921	431	1377
9	1	921	431	1378
9	1	921	431	1379
9	1	921	431	1380
9	1	921	431	1381
9	1	921	431	1383
9	1	921	433	1384
9	1	921	433	1385
9	1	921	433	1386
9	1	921	433	1387
9	1	921	433	1388
9	1	921	433	1389
9	1	921	433	1390
9	1	921	433	1391
9	1	921	436	1392
9	1	921	436	1393
9	1	921	436	1394
9	1	921	436	1395
9	1	921	436	1396
9	1	921	436	1397
9	1	921	436	1398
9	1	921	436	1399
9	1	921	438	1400
9	1	921	438	1401
9	1	921	438	1402
9	1	921	438	1403
9	1	921	438	1404
9	1	921	438	1405
9	1	921	438	1406
9	1	921	438	1407
9	1	921	441	1408
9	1	921	441	1409
9	1	921	441	1410
9	1	921	441	1411
9	1	921	441	1412
9	1	921	441	1413
9	1	921	441	1414
9	1	921	441	1415
9	1	921	442	1416
9	1	921	442	1417
9	1	921	442	1418
9	1	921	442	1419
9	1	921	442	1420
9	1	921	442	1421
9	1	921	442	1422
9	1	921	442	1423
9	1	921	444	1424
9	1	921	444	1425
9	1	921	444	1426
9	1	921	444	1427
9	1	921	444	1428
9	1	921	444	1429
9	1	921	444	1430
9	1	921	444	1431
9	1	921	445	1432
9	1	921	445	1432
9	1	921	445	1434
9	1	921	445	1435
9	1	921	445	1436
9	1	921	445	1436
9	1	921	445	1438
9	1	921	445	1439
9	1	921	448	1440
9	1	921	448	1440
9	1	921	448	1442
9	1	921	448	1443
9	1	921	448	1444
9	1	921	448	1444
9	1	921	448	1446
9	1	921	448	1447
9	1	921	448	1448
9	1	921	448	1448
9	1	921	448	1450
9	1	921	448	1451
9	1	921	448	1452
9	1	921	448	1452
9	1	921	448	1454
9	1	921	448	1455
9	1	921	449	1456
9	1	921	449	1456
9	1	921	449	1458
9	1	921	449	1459
9	1	921	449	1460
9	1	921	449	1460
9	1	921	449	1462
9	1	921	449	1463
9	1	921	450	1464
9	1	921	450	1464
9	1	921	450	1466
9	1	921	450	1467
9	1	921	450	1468
9	1	921	450	1468
9	1	921	450	1470
9	1	921	450	1471
9	1	921	451	1472
9	1	921	451	1472
9	1	921	451	1474
9	1	921	451	1475
9	1	921	451	1476
9	1	921	451	1476
9	1	921	451	1478
9	1	921	451	1479
9	1	921	452	1480
9	1	921	452	1481
9	1	921	452	1482
9	1	921	452	1483
9	1	921	452	1484
9	1	921	452	1485
9	1	921	452	1486
9	1	921	452	1487
9	1	921	452	1488
9	1	921	452	1489
9	1	921	452	1490
9	1	921	452	1491
9	1	921	452	1492
9	1	921	452	1493
9	1	921	452	1494
9	1	921	452	1495
9	1	921	453	1496
9	1	921	453	1497
9	1	921	453	1498
9	1	921	453	1499
9	1	921	453	1500
9	1	921	453	1501
9	1	921	453	1502
9	1	921	453	1503
9	1	921	454	1504
9	1	921	454	1505
9	1	921	454	1506
9	1	921	454	1507
9	1	921	454	1508
9	1	921	454	1509
9	1	921	454	1510
9	1	921	454	1511
9	1	921	455	1512
9	1	921	455	1513
9	1	921	455	1514
9	1	921	455	1515
9	1	921	455	1516
9	1	921	455	1517
9	1	921	455	1518
9	1	921	455	1519
9	1	921	455	1520
9	1	921	455	1521
9	1	921	455	1522
9	1	921	455	1523
9	1	921	455	1524
9	1	921	455	1525
9	1	921	455	1526
9	1	921	455	1527
9	1	920	457	1528
9	1	920	457	1529
9	1	920	457	1530
9	1	920	457	1531
9	1	920	457	1532
9	1	920	457	1533
9	1	920	457	1534
9	1	920	457	1535
9	1	920	457	1536
9	1	920	457	1537
9	1	920	457	1538
9	1	920	457	1539
9	1	920	457	1540
9	1	920	457	1541
9	1	920	457	1542
9	1	920	457	1543
9	1	919	458	1544
9	1	919	458	1545
9	1	919	458	1546
9	1	919	458	1547
9	1	919	458	1548
9	1	919	458	1549
9	1	919	458	1550
9	1	919	458	1551
9	1	919	459	1552
9	1	919	459	1553
9	1	919	459	1554
9	1	919	459	1555
9	1	919	459	1556
9	1	919	459	1557
9	1	919	459	1558
9	1	919	459	1559
9	1	918	460	1560
9	1	918	460	1561
9	1	918	460	1562
9	1	918	460	1563
9	1	918	460	1564
9	1	918	460	1565
9	1	918	460	1566
9	1	918	460	1567
9	1	918	460	1568
9	1	918	460	1569
9	1	918	460	1570
9	1	918	460	1571
9	1	918	460	1572
9	1	918	460	1573
9	1	918	460	1574
9	1	918	460	1575
9	1	918	461	1576
9	1	918	461	1577
9	1	918	461	1578
9	1	918	461	1579
9	1	918	461	1580
9	1	918	461	1581
9	1	918	461	1582
9	1	918	461	1583
9	1	917	461	1584
9	1	917	461	1585
9	1	917	461	1586
9	1	917	461	1587
9	1	917	461	1588
9	1	917	461	1589
9	1	917	461	1590
9	1	917	461	1591
9	1	916	462	1592
9	1	916	462	1593
9	1	916	462	1594
9	1	916	462	1595
9	1	916	462	1596
9	1	916	462	1597
9	1	916	462	1598
9	1	916	462	1599
9	1	916	462	1600
9	1	916	462	1601
9	1	916	462	1602
9	1	916	462	1603
9	1	916	462	1604
9	1	916	462	1605
9	1	916	462	1606
9	1	916	462	1607
9	1	916	463	1608
9	1	916	463	1609
9	1	916	463	1610
9	1	916	463	1611
9	1	916	463	1612
9	1	916	463	1613
9	1	916	463	1614
9	1	916	463	1615
9	1	915	463	1616
9	1	915	463	1617
9	1	915	463	1618
9	1	915	463	1619
9	1	915	463	1620
9	1	915	463	1621
9	1	915	463	1622
9	1	915	463	1623
9	1	915	463	1624
9	1	915	463	1625
9	1	915	463	1626
9	1	915	463	1627
9	1	915	463	1628
9	1	915	463	1629
9	1	915	463	1630
9	1	915	463	1631
9	1	913	464	1632
9	1	913	464	1633
9	1	913	464	1634
9	1	913	464	1635
9	1	913	464	1636
9	1	913	464	1637
9	1	913	464	1638
9	1	913	464	1639
9	1	913	465	1640
9	1	913	465	1641
9	1	913	465	1642
9	1	913	465	1643
9	1	913	465	1644
9	1	913	465	1645
9	1	913	465	1646
9	1	913	465	1647
9	1	913	465	1648
9	1	913	465	1649
9	1	913	465	1650
9	1	913	465	1651
9	1	913	465	1652
9	1	913	465	1653
9	1	913	465	1654
9	1	913	465	1655
9	1	912	465	1656
9	1	912	465	1657
9	1	912	465	1658
9	1	912	465	1659
9	1	912	465	1660
9	1	912	465	1661
9	1	912	465	1662
9	1	912	465	1663
9	1	912	465	1664
9	1	912	465	1665
9	1	912	465	1666
9	1	912	465	1667
9	1	912	465	1668
9	1	912	465	1669
9	1	912	465	1670
9	1	912	465	1671
9	1	912	465	1672
9	1	912	465	1673
9	1	912	465	1674
9	1	912	465	1675
9	1	912	465	1676
9	1	912	465	1677
9	1	912	465	1678
9	1	912	465	1679
9	1	911	465	1680
9	1	911	465	1681
9	1	911	465	1682
9	1	911	465	1683
9	1	911	465	1684
9	1	911	465	1685
9	1	911	465	1686
9	1	911	465	1687
9	1	909	465	1688
9	1	909	465	1689
9	1	909	465	1690
9	1	909	465	1691
9	1	909	465	1692
9	1	909	465	1693
9	1	909	465	1694
9	1	909	465	1695
9	1	909	466	1696
9	1	909	466	1697
9	1	909	466	1698
9	1	909	466	1699
9	1	909	466	1700
9	1	909	466	1701
9	1	909	466	1702
9	1	909	466	1703
9	1	908	467	1704
9	1	908	467	1705
9	1	908	467	1706
9	1	908	467	1707
9	1	908	467	1708
9	1	908	467	1709
9	1	908	467	1710
9	1	908	467	1711
9	1	907	467	1712
9	1	907	467	1713
9	1	907	467	1714
9	1	907	467	1715
9	1	907	467	1716
9	1	907	467	1717
9	1	907	467	1718
9	1	907	467	1719
9	1	906	467	1720
9	1	906	467	1721
9	1	906	467	1722
9	1	906	467	1723
9	1	906	467	1724
9	1	906	467	1725
9	1	906	467	1726
9	1	906	467	1727
9	1	905	467	1728
9	1	905	467	1729
9	1	905	467	1730
9	1	905	467	1731
9	1	905	467	1732
9	1	905	467	1733
9	1	905	467	1734
9	1	905	467	1735
9	1	904	467	1736
9	1	904	467	1737
9	1	904	467	1738
9	1	904	467	1739
9	1	904	467	1740
9	1	904	467	1741
9	1	904	467	1742
9	1	904	467	1743
9	1	903	467	1744
9	1	903	467	1745
9	1	903	467	1746
9	1	903	467	1747
9	1	903	467	1748
9	1	903	467	1749
9	1	903	467	1750
9	1	903	467	1751
9	1	903	467	1752
9	1	903	467	1753
9	1	903	467	1754
9	1	903	467	1755
9	1	903	467	1756
9	1	903	467	1757
9	1	903	467	1758
9	1	903	467	1759
9	1	902	467	1760
9	1	902	467	1761
9	1	902	467	1762
9	1	902	467	1763
9	1	902	467	1764
9	1	902	467	1765
9	1	902	467	1766
9	1	902	467	1767
9	1	902	467	1768
9	1	902	467	1769
9	1	902	467	1770
9	1	902	467	1771
9	1	902	467	1772
9	1	902	467	1773
9	1	902	467	1774
9	1	902	467	1775
9	1	902	467	1776
9	1	902	467	1777
9	1	902	467	1778
9	1	902	467	1779
9	1	902	467	1780
9	1	902	467	1781
9	1	902	467	1782
9	1	902	467	1783
9	1	901	467	1784
9	1	901	467	1785
9	1	901	467	1786
9	1	901	467	1787
9	1	901	467	1788
9	1	901	467	1789
9	1	901	467	1790
9	1	901	467	1791
9	1	899	467	1792
9	1	899	467	1793
9	1	899	467	1794
9	1	899	467	1795
9	1	899	467	1796
9	1	899	467	1797
9	1	899	467	1798
9	1	899	467	1799
9	1	898	467	1800
9	1	898	467	1801
9	1	898	467	1802
9	1	898	467	1803
9	1	898	467	1804
9	1	898	467	1805
9	1	898	467	1806
9	1	898	467	1807
9	1	897	467	1808
9	1	897	467	1809
9	1	897	467	1810
9	1	897	467	1811
9	1	897	467	1812
9	1	897	467	1813
9	1	897	467	1814
9	1	897	467	1815
9	1	896	467	1816
9	1	896	467	1817
9	1	896	467	1818
9	1	896	467	1819
9	1	896	467	1820
9	1	896	467	1821
9	1	896	467	1822
9	1	896	467	1823
9	1	895	467	1824
9	1	895	467	1825
9	1	895	467	1826
9	1	895	467	1827
9	1	895	467	1828
9	1	895	467	1829
9	1	895	467	1830
9	1	895	467	1831
9	1	894	467	1832
9	1	894	467	1833
9	1	894	467	1834
9	1	894	467	1835
9	1	894	467	1836
9	1	894	467	1837
9	1	894	467	1838
9	1	894	467	1839
9	1	892	467	1840
9	1	892	467	1841
9	1	892	467	1842
9	1	892	467	1843
9	1	892	467	1844
9	1	892	467	1845
9	1	892	467	1846
9	1	892	467	1847
9	1	892	467	1848
9	1	892	467	1849
9	1	892	467	1850
9	1	892	467	1851
9	1	892	467	1852
9	1	892	467	1853
9	1	892	467	1854
9	1	892	467	1855
9	1	888	467	1856
9	1	888	467	1857
9	1	888	467	1858
9	1	888	467	1859
9	1	888	467	1860
9	1	888	467	1861
9	1	888	467	1862
9	1	888	467	1863
9	1	885	467	1864
9	1	885	467	1865
9	1	885	467	1866
9	1	885	467	1867
9	1	885	467	1868
9	1	885	467	1869
9	1	885	467	1870
9	1	885	467	1871
9	1	883	467	1872
9	1	883	467	1873
9	1	883	467	1874
9	1	883	467	1875
9	1	883	467	1876
9	1	883	467	1877
9	1	883	467	1878
9	1	883	467	1879
9	1	881	467	1880
9	1	881	467	1881
9	1	881	467	1882
9	1	881	467	1883
9	1	881	467	1884
9	1	881	467	1885
9	1	881	467	1886
9	1	881	467	1887
9	1	875	466	1888
9	1	875	466	1889
9	1	875	466	1890
9	1	875	466	1891
9	1	875	466	1892
9	1	875	466	1893
9	1	875	466	1894
9	1	875	466	1895
9	1	873	466	1896
9	1	873	466	1897
9	1	873	466	1898
9	1	873	466	1899
9	1	873	466	1900
9	1	873	466	1901
9	1	873	466	1902
9	1	873	466	1903
9	1	870	465	1904
9	1	870	465	1905
9	1	870	465	1906
9	1	870	465	1907
9	1	870	465	1908
9	1	870	465	1909
9	1	870	465	1910
9	1	870	465	1911
9	1	868	464	1912
9	1	868	464	1913
9	1	868	464	1914
9	1	868	464	1915
9	1	868	464	1916
9	1	868	464	1917
9	1	868	464	1918
9	1	868	464	1919
9	1	866	464	1920
9	1	866	464	1921
9	1	866	464	1922
9	1	866	464	1923
9	1	866	464	1924
9	1	866	464	1925
9	1	866	464	1926
9	1	866	464	1927
9	1	863	463	1928
9	1	863	463	1929
9	1	863	463	1930
9	1	863	463	1931
9	1	863	463	1932
9	1	863	463	1933
9	1	863	463	1934
9	1	863	463	1935
9	1	861	463	1936
9	1	861	463	1937
9	1	861	463	1938
9	1	861	463	1939
9	1	861	463	1940
9	1	861	463	1941
9	1	861	463	1942
9	1	861	463	1943
9	1	859	462	1944
9	1	859	462	1945
9	1	859	462	1946
9	1	859	462	1947
9	1	859	462	1948
9	1	859	462	1949
9	1	859	462	1950
9	1	859	462	1951
9	1	856	460	1952
9	1	856	460	1953
9	1	856	460	1954
9	1	856	460	1955
9	1	856	460	1956
9	1	856	460	1957
9	1	856	460	1958
9	1	856	460	1959
9	1	856	460	1960
9	1	855	460	1962
9	1	855	460	1963
9	1	855	460	1964
9	1	855	460	1965
9	1	855	460	1966
9	1	855	460	1967
9	1	854	459	1968
9	1	854	459	1969
9	1	854	459	1970
9	1	854	459	1971
9	1	854	459	1972
9	1	854	459	1973
9	1	854	459	1974
9	1	854	459	1975
9	1	851	458	1976
9	1	851	458	1977
9	1	851	458	1978
9	1	851	458	1979
9	1	851	458	1980
9	1	851	458	1981
9	1	851	458	1982
9	1	851	458	1983
9	1	850	457	1984
9	1	850	457	1985
9	1	850	457	1986
9	1	850	457	1987
9	1	850	457	1988
9	1	850	457	1989
9	1	850	457	1990
9	1	850	457	1991
9	1	849	456	1992
9	1	849	456	1993
9	1	849	456	1994
9	1	849	456	1995
9	1	849	456	1996
9	1	849	456	1997
9	1	849	456	1998
9	1	849	456	1999
9	1	848	455	2000
9	1	848	455	2001
9	1	848	455	2002
9	1	848	455	2003
9	1	848	455	2004
9	1	848	455	2005
9	1	848	455	2006
9	1	848	455	2007
[truncated: 207,218 more rows]
