# Supplementary material for: Quantifying gaze and mouse interactions on spatial visual interfaces with a new movement analytics methodology
Source: PLoS One. 2017 Aug 4;12(8):e0181818. doi: 10.1371/journal.pone.0181818 (PMC5544210; doi:10.1371/journal.pone.0181818)
Supplement: S1 Data — (ZIP) [file pone.0181818.s002.zip › Task_10_EyeTrajectories.csv]

TaskNo	PartNo	GazePointX	GazePointY	Time
10	1	957	215	12
10	1	963	213	29
10	1	957	215	45
10	1	958	216	62
10	1	957	206	79
10	1	958	217	95
10	1	963	219	112
10	1	956	218	129
10	1	958	215	145
10	1	960	218	162
10	1	958	219	179
10	1	958	219	195
10	1	952	253	212
10	1	942	340	229
10	1	944	332	245
10	1	942	335	262
10	1	939	335	279
10	1	938	334	295
10	1	935	336	312
10	1	939	338	329
10	1	937	340	345
10	1	937	347	362
10	1	940	344	378
10	1	939	345	395
10	1	939	349	412
10	1	937	344	429
10	1	936	351	445
10	1	935	351	462
10	1	936	355	478
10	1	936	352	495
10	1	934	351	512
10	1	931	356	528
10	1	935	351	545
10	1	935	357	562
10	1	932	356	579
10	1	918	388	595
10	1	906	457	612
10	1	909	440	628
10	1	905	448	645
10	1	904	443	662
10	1	904	445	679
10	1	904	443	695
10	1	906	449	712
10	1	903	448	728
10	1	907	452	745
10	1	902	447	762
10	1	903	452	778
10	1	902	448	795
10	1	901	453	812
10	1	903	449	828
10	1	901	449	845
10	1	903	449	862
10	1	902	452	878
10	1	903	451	895
10	1	902	451	912
10	1	901	455	928
10	1	903	453	945
10	1	903	454	962
10	1	902	454	978
10	1	905	454	995
10	1	902	453	1012
10	1	905	452	1028
10	1	900	452	1045
10	1	902	454	1062
10	1	901	453	1078
10	1	903	455	1095
10	1	902	455	1112
10	1	903	454	1128
10	1	903	455	1145
10	1	902	455	1162
10	1	902	452	1178
10	1	900	449	1195
10	1	899	450	1212
10	1	902	449	1228
10	1	902	455	1245
10	1	901	454	1262
10	1	901	455	1278
10	1	902	458	1295
10	1	899	453	1312
10	1	902	456	1328
10	1	894	451	1345
10	1	832	455	1362
10	1	844	452	1378
10	1	839	462	1395
10	1	839	454	1412
10	1	840	457	1428
10	1	838	454	1445
10	1	840	451	1462
10	1	838	456	1478
10	1	837	453	1495
10	1	837	456	1512
10	1	837	451	1528
10	1	834	456	1545
10	1	840	455	1562
10	1	838	453	1578
10	1	834	460	1595
10	1	835	462	1612
10	1	834	453	1628
10	1	831	462	1645
10	1	832	455	1662
10	1	830	456	1678
10	1	829	454	1695
10	1	824	452	1712
10	1	821	463	1728
10	1	818	457	1745
10	1	816	455	1762
10	1	816	453	1778
10	1	808	455	1795
10	1	807	455	1812
10	1	803	464	1828
10	1	799	458	1845
10	1	730	454	1862
10	1	724	450	1878
10	1	727	450	1895
10	1	723	451	1912
10	1	723	451	1928
10	1	721	451	1945
10	1	726	449	1962
10	1	722	448	1978
10	1	720	450	1995
10	1	718	450	2012
10	1	719	448	2028
10	1	722	450	2045
10	1	719	448	2062
10	1	720	446	2078
10	1	720	452	2095
10	1	718	447	2112
10	1	717	450	2128
10	1	716	450	2145
10	1	719	449	2162
10	1	718	449	2178
10	1	717	451	2195
10	1	712	451	2211
10	1	712	446	2228
10	1	710	448	2245
10	1	707	448	2262
10	1	674	449	2278
10	1	678	446	2295
10	1	678	448	2311
10	1	677	445	2328
10	1	679	444	2345
10	1	680	449	2361
10	1	679	444	2378
10	1	676	445	2395
10	1	678	446	2412
10	1	676	445	2428
10	1	677	446	2445
10	1	675	444	2461
10	1	680	445	2478
10	1	677	443	2495
10	1	677	442	2511
10	1	676	444	2528
10	1	678	442	2545
10	1	672	442	2561
10	1	675	448	2578
10	1	673	442	2595
10	1	675	445	2611
10	1	672	440	2628
10	1	674	440	2645
10	1	678	441	2661
10	1	675	441	2678
10	1	676	444	2695
10	1	675	444	2711
10	1	676	447	2728
10	1	676	444	2745
10	1	676	446	2761
10	1	674	449	2778
10	1	684	507	2795
10	1	691	681	2828
10	1	684	550	2845
10	1	715	465	2861
10	1	699	483	2878
10	1	696	478	2895
10	1	696	471	2911
10	1	699	465	2928
10	1	700	468	2945
10	1	693	474	2961
10	1	699	472	2978
10	1	701	473	2995
10	1	702	471	3011
10	1	700	467	3028
10	1	695	467	3045
10	1	706	465	3061
10	1	693	466	3078
10	1	691	465	3095
10	1	693	464	3111
10	1	693	466	3128
10	1	695	468	3145
10	1	698	465	3161
10	1	695	467	3178
10	1	698	465	3195
10	1	699	464	3211
10	1	700	469	3228
10	1	699	465	3245
10	1	702	470	3261
10	1	702	472	3278
10	1	704	474	3295
10	1	706	474	3311
10	1	707	476	3328
10	1	710	474	3345
10	1	709	474	3361
10	1	712	481	3378
10	1	759	526	3395
10	1	759	523	3411
10	1	759	527	3428
10	1	766	530	3445
10	1	765	528	3461
10	1	766	527	3478
10	1	765	527	3495
10	1	769	530	3511
10	1	771	530	3528
10	1	772	539	3545
10	1	774	532	3561
10	1	773	534	3578
10	1	776	535	3595
10	1	774	531	3611
10	1	775	537	3628
10	1	777	534	3645
10	1	777	541	3661
10	1	780	539	3678
10	1	780	540	3695
10	1	780	540	3711
10	1	780	543	3728
10	1	782	544	3745
10	1	784	547	3761
10	1	785	539	3778
10	1	787	549	3795
10	1	848	568	3811
10	1	843	570	3828
10	1	841	574	3845
10	1	837	575	3861
10	1	839	571	3878
10	1	842	577	3895
10	1	841	576	3911
10	1	844	575	3928
10	1	844	571	3944
10	1	842	576	3961
10	1	843	577	3978
10	1	846	577	3995
10	1	844	573	4011
10	1	846	579	4028
10	1	845	576	4044
10	1	847	581	4061
10	1	855	585	4078
10	1	856	580	4095
10	1	858	587	4111
10	1	853	586	4128
10	1	854	586	4145
10	1	855	582	4161
10	1	854	585	4178
10	1	859	588	4194
10	1	853	583	4211
10	1	853	585	4228
10	1	855	580	4245
10	1	855	586	4261
10	1	853	581	4278
10	1	855	579	4294
10	1	855	582	4311
10	1	853	584	4328
10	1	852	583	4344
10	1	852	586	4361
10	1	858	589	4378
10	1	857	583	4395
10	1	860	584	4411
10	1	863	586	4428
10	1	860	584	4444
10	1	856	587	4461
10	1	858	585	4478
10	1	856	580	4494
10	1	855	585	4511
10	1	853	576	4528
10	1	851	586	4544
10	1	854	596	4561
10	1	857	633	4578
10	1	854	631	4594
10	1	855	635	4611
10	1	854	631	4628
10	1	854	632	4644
10	1	853	636	4661
10	1	852	633	4678
10	1	853	638	4694
10	1	855	638	4711
10	1	847	619	4728
10	1	850	629	4744
10	1	848	627	4761
10	1	847	630	4778
10	1	848	628	4794
10	1	847	631	4811
10	1	844	626	4828
10	1	844	631	4844
10	1	844	636	4861
10	1	844	636	4878
10	1	843	635	4894
10	1	843	633	4911
10	1	842	638	4928
10	1	814	679	4944
10	1	822	697	4961
10	1	818	692	4978
10	1	817	694	4994
10	1	818	698	5011
10	1	818	696	5028
10	1	816	701	5044
10	1	816	700	5061
10	1	817	703	5078
10	1	818	700	5094
10	1	815	704	5111
10	1	817	707	5128
10	1	814	707	5144
10	1	816	703	5161
10	1	819	708	5178
10	1	817	709	5194
10	1	811	707	5211
10	1	813	709	5228
10	1	814	712	5244
10	1	812	709	5261
10	1	812	715	5278
10	1	800	759	5294
10	1	802	743	5311
10	1	801	746	5328
10	1	803	751	5344
10	1	803	753	5361
10	1	801	750	5378
10	1	803	754	5394
10	1	804	752	5411
10	1	804	753	5428
10	1	803	748	5444
10	1	803	748	5461
10	1	804	745	5478
10	1	805	748	5494
10	1	804	752	5511
10	1	804	754	5528
10	1	803	755	5544
10	1	804	749	5561
10	1	802	752	5578
10	1	801	749	5594
10	1	804	755	5611
10	1	806	756	5628
10	1	803	755	5644
10	1	803	748	5661
10	1	802	750	5678
10	1	800	745	5694
10	1	804	750	5711
10	1	804	749	5728
10	1	801	749	5744
10	1	802	753	5761
10	1	797	764	5778
10	1	800	756	5794
10	1	801	752	5811
10	1	802	757	5828
10	1	802	760	5844
10	1	801	755	5861
10	1	799	757	5877
10	1	803	762	5894
10	1	801	759	5911
10	1	798	758	5928
10	1	799	753	5944
10	1	800	755	5961
10	1	800	753	5978
10	1	797	758	5994
10	1	800	755	6011
10	1	801	754	6027
10	1	803	753	6044
10	1	802	750	6061
10	1	801	761	6078
10	1	802	752	6094
10	1	801	759	6111
10	1	799	760	6127
10	1	798	757	6144
10	1	802	763	6161
10	1	800	758	6177
10	1	805	750	6194
10	1	806	753	6211
10	1	803	759	6227
10	1	805	754	6244
10	1	806	758	6261
10	1	803	752	6277
10	1	819	749	6294
10	1	869	722	6311
10	1	862	722	6327
10	1	864	724	6344
10	1	862	716	6361
10	1	866	721	6377
10	1	866	721	6394
10	1	863	719	6411
10	1	866	722	6427
10	1	864	717	6444
10	1	868	720	6461
10	1	866	721	6477
10	1	867	718	6494
10	1	870	719	6511
10	1	872	718	6527
10	1	872	719	6544
10	1	869	719	6561
10	1	873	721	6577
10	1	873	718	6594
10	1	873	719	6611
10	1	875	719	6627
10	1	877	716	6643
10	1	938	692	6661
10	1	937	683	6677
10	1	940	684	6694
10	1	938	680	6711
10	1	940	678	6727
10	1	940	681	6743
10	1	938	680	6761
10	1	941	678	6777
10	1	943	681	6794
10	1	941	684	6811
10	1	941	684	6827
10	1	943	685	6844
10	1	942	681	6861
10	1	940	686	6877
10	1	942	683	6894
10	1	942	683	6911
10	1	944	687	6927
10	1	946	684	6944
10	1	946	686	6961
10	1	946	681	6977
10	1	947	684	6994
10	1	945	684	7011
10	1	956	681	7027
10	1	971	666	7044
10	1	970	663	7061
10	1	967	661	7077
10	1	971	663	7094
10	1	971	664	7111
10	1	971	664	7127
10	1	969	661	7144
10	1	971	660	7161
10	1	970	661	7177
10	1	971	664	7194
10	1	973	661	7211
10	1	968	668	7227
10	1	966	665	7244
10	1	970	667	7261
10	1	969	663	7277
10	1	969	669	7294
10	1	973	660	7311
10	1	969	659	7327
10	1	969	663	7344
10	1	968	659	7361
10	1	970	661	7377
10	1	971	666	7394
10	1	969	668	7411
10	1	967	665	7427
10	1	969	661	7444
10	1	967	670	7461
10	1	971	663	7477
10	1	966	667	7494
10	1	969	663	7511
10	1	972	659	7527
10	1	991	687	7544
10	1	1025	719	7561
10	1	1021	710	7577
10	1	1022	703	7594
10	1	1021	706	7611
10	1	1019	707	7627
10	1	1022	700	7644
10	1	1022	706	7661
10	1	1023	703	7677
10	1	1022	700	7694
10	1	1021	705	7711
10	1	1020	703	7727
10	1	1019	703	7744
10	1	1020	699	7761
10	1	1022	701	7777
10	1	1022	703	7794
10	1	1022	700	7810
10	1	1024	702	7827
10	1	1025	701	7844
10	1	1022	699	7861
10	1	1025	702	7877
10	1	1026	703	7894
10	1	1030	702	7910
10	1	1031	704	7927
10	1	1045	710	7944
10	1	1090	736	7960
10	1	1083	730	7977
10	1	1084	730	7994
10	1	1085	729	8011
10	1	1087	726	8027
10	1	1087	731	8044
10	1	1086	735	8060
10	1	1087	730	8077
10	1	1089	732	8094
10	1	1091	735	8110
10	1	1091	735	8127
10	1	1094	733	8144
10	1	1094	737	8160
10	1	1092	731	8177
10	1	1091	729	8194
10	1	1093	733	8210
10	1	1094	727	8227
10	1	1094	728	8244
10	1	1121	748	8260
10	1	1137	762	8277
10	1	1133	756	8294
10	1	1135	755	8310
10	1	1132	759	8327
10	1	1136	759	8344
10	1	1133	759	8360
10	1	1131	758	8377
10	1	1134	769	8394
10	1	1132	756	8410
10	1	1131	761	8427
10	1	1131	761	8444
10	1	1136	755	8460
10	1	1135	762	8477
10	1	1133	767	8494
10	1	1134	768	8510
10	1	1135	765	8527
10	1	1132	764	8544
10	1	1134	767	8560
10	1	1136	770	8577
10	1	1142	761	8594
10	1	1145	754	8610
10	1	1143	768	8627
10	1	1145	754	8644
10	1	1144	754	8660
10	1	1141	756	8677
10	1	1142	756	8694
10	1	1139	761	8710
10	1	1140	761	8727
10	1	1143	768	8744
10	1	1142	761	8760
10	1	1142	755	8777
10	1	1140	761	8794
10	1	1145	753	8810
10	1	1140	757	8827
10	1	1142	752	8844
10	1	1138	753	8860
10	1	1138	757	8877
10	1	1137	755	8894
10	1	1137	752	8910
10	1	1134	765	8927
10	1	1138	760	8944
10	1	1134	751	8960
10	1	1137	758	8977
10	1	1135	757	8994
10	1	1140	762	9010
10	1	1141	750	9027
10	1	1125	682	9044
10	1	1118	687	9060
10	1	1120	689	9077
10	1	1118	685	9094
10	1	1119	685	9110
10	1	1118	685	9127
10	1	1120	685	9144
10	1	1122	684	9160
10	1	1121	687	9177
10	1	1123	684	9194
10	1	1121	685	9210
10	1	1123	684	9227
10	1	1120	683	9244
10	1	1121	683	9260
10	1	1123	687	9277
10	1	1120	678	9294
10	1	1108	649	9310
10	1	1110	648	9327
10	1	1108	652	9344
10	1	1109	654	9360
10	1	1107	646	9377
10	1	1109	652	9394
10	1	1105	650	9410
10	1	1106	647	9427
10	1	1106	650	9444
10	1	1110	644	9460
10	1	1107	648	9477
10	1	1106	646	9494
10	1	1084	615	9510
10	1	1082	603	9527
10	1	1083	604	9543
10	1	1084	603	9560
10	1	1085	601	9577
10	1	1084	603	9594
10	1	1085	602	9610
10	1	1086	601	9627
10	1	1085	602	9643
10	1	1083	600	9660
10	1	1084	598	9677
10	1	1085	600	9694
10	1	1083	600	9710
10	1	1082	602	9727
10	1	1084	602	9744
10	1	1084	600	9760
10	1	1081	599	9777
10	1	1081	596	9793
10	1	1079	594	9810
10	1	1081	594	9827
10	1	1083	582	9844
10	1	1081	583	9860
10	1	1079	585	9877
10	1	1080	586	9893
10	1	1080	584	9910
10	1	1083	584	9927
10	1	1083	582	9943
10	1	1078	585	9960
10	1	1084	583	9977
10	1	1082	588	9993
10	1	1081	586	10010
10	1	1081	588	10027
10	1	1084	582	10043
10	1	1082	589	10060
10	1	1082	586	10077
10	1	1080	587	10093
10	1	1082	586	10110
10	1	1078	590	10127
10	1	1110	563	10143
10	1	1173	524	10160
10	1	1165	525	10177
10	1	1162	525	10193
10	1	1163	528	10210
10	1	1160	527	10227
10	1	1161	531	10243
10	1	1162	528	10260
10	1	1162	529	10277
10	1	1165	531	10293
10	1	1165	531	10310
10	1	1164	532	10327
10	1	1164	530	10343
10	1	1164	529	10360
10	1	1165	531	10377
10	1	1165	530	10393
10	1	1163	528	10410
10	1	1164	527	10427
10	1	1163	526	10443
10	1	1165	530	10460
10	1	1163	527	10477
10	1	1162	527	10493
10	1	1165	529	10510
10	1	1163	529	10527
10	1	1164	528	10543
10	1	1161	528	10560
10	1	1163	528	10577
10	1	1163	533	10593
10	1	1166	528	10610
10	1	1167	527	10627
10	1	1165	530	10643
10	1	1163	527	10660
10	1	1164	525	10677
10	1	1166	531	10693
10	1	1212	497	10710
10	1	1234	473	10727
10	1	1232	481	10743
10	1	1233	481	10760
10	1	1235	477	10777
10	1	1234	479	10793
10	1	1235	477	10810
10	1	1234	475	10827
10	1	1235	474	10843
10	1	1232	474	10860
10	1	1235	472	10877
10	1	1235	472	10893
10	1	1233	475	10910
10	1	1233	478	10927
10	1	1235	476	10943
10	1	1233	478	10960
10	1	1233	475	10977
10	1	1234	478	10993
10	1	1235	474	11010
10	1	1232	476	11027
10	1	1235	472	11043
10	1	1264	459	11060
10	1	1265	448	11077
10	1	1262	450	11093
10	1	1261	452	11110
10	1	1263	452	11127
10	1	1264	451	11143
10	1	1262	452	11160
10	1	1263	456	11177
10	1	1262	450	11193
10	1	1262	452	11210
10	1	1264	452	11227
10	1	1262	452	11243
10	1	1264	456	11260
10	1	1263	456	11277
10	1	1261	452	11293
10	1	1263	453	11310
10	1	1264	453	11327
10	1	1265	449	11343
10	1	1263	454	11360
10	1	1265	455	11376
10	1	1263	453	11393
10	1	1262	452	11410
10	1	1261	448	11427
10	1	1263	450	11443
10	1	1261	452	11460
10	1	1262	455	11477
10	1	1258	452	11493
10	1	1262	451	11510
10	1	1261	457	11526
10	1	1149	458	11543
10	1	1078	461	11560
10	1	1093	460	11577
10	1	1091	459	11593
10	1	1086	459	11610
10	1	1088	461	11626
10	1	1086	459	11643
10	1	1084	460	11660
10	1	1088	461	11677
10	1	1084	459	11693
10	1	1084	460	11710
10	1	1073	458	11726
10	1	1049	452	11743
10	1	1052	456	11760
10	1	1052	455	11776
10	1	1047	450	11793
10	1	1049	457	11810
10	1	1049	454	11827
10	1	1046	455	11843
10	1	1045	454	11860
10	1	1045	452	11876
10	1	1048	455	11893
10	1	1046	453	11910
10	1	1045	457	11926
10	1	1044	456	11943
10	1	1039	451	11960
10	1	1044	453	11976
10	1	1044	453	11993
10	1	1045	455	12010
10	1	1042	453	12026
10	1	1043	453	12043
10	1	1045	454	12060
10	1	1042	456	12076
10	1	1040	455	12093
10	1	1042	452	12110
10	1	1043	454	12126
10	1	1045	454	12143
10	1	1033	449	12160
10	1	1032	444	12176
10	1	1035	442	12193
10	1	1030	444	12210
10	1	1032	448	12226
10	1	1031	450	12243
10	1	1032	449	12260
10	1	1032	446	12276
10	1	1030	447	12293
10	1	1031	446	12310
10	1	1028	446	12326
10	1	1031	447	12343
10	1	1028	449	12360
10	1	1033	444	12376
10	1	1031	446	12393
10	1	1030	447	12410
10	1	1029	444	12426
10	1	1024	449	12443
10	1	1018	403	12460
10	1	1001	353	12476
10	1	1002	359	12493
10	1	1000	360	12510
10	1	1002	363	12526
10	1	998	361	12543
10	1	1000	364	12560
10	1	999	365	12576
10	1	1001	362	12593
10	1	1003	361	12610
10	1	1002	364	12626
10	1	1001	362	12643
10	1	1000	357	12660
10	1	998	360	12676
10	1	1000	359	12693
10	1	1000	361	12710
10	1	1004	356	12726
10	1	1001	359	12743
10	1	1000	355	12760
10	1	998	355	12776
10	1	999	357	12793
10	1	1002	359	12810
10	1	1001	360	12826
10	1	1001	359	12843
10	1	998	356	12860
10	1	998	357	12876
10	1	1001	358	12893
10	1	1002	357	12910
10	1	1001	355	12926
10	1	1003	355	12943
10	1	1002	358	12960
10	1	986	295	12976
10	1	983	274	12993
10	1	982	278	13010
10	1	978	273	13026
10	1	979	271	13043
10	1	982	270	13060
10	1	983	269	13076
10	1	981	267	13093
10	1	979	267	13110
10	1	980	264	13126
10	1	978	268	13143
10	1	978	266	13160
10	1	978	263	13176
10	1	977	269	13193
10	1	977	270	13210
10	1	971	283	13226
10	1	976	264	13243
10	1	978	266	13260
10	1	976	262	13276
10	1	972	246	13293
10	1	964	221	13310
10	1	964	221	13326
10	1	964	221	13343
10	1	964	222	13359
10	1	966	223	13376
10	1	963	221	13393
10	1	964	220	13410
10	1	965	220	13426
10	1	964	221	13443
10	1	962	220	13459
10	1	963	219	13476
10	1	963	217	13493
10	1	964	219	13510
10	1	961	215	13526
10	1	965	218	13543
10	1	962	218	13559
10	1	963	217	13576
10	1	961	219	13593
10	1	961	218	13609
10	1	960	216	13626
10	1	961	218	13643
10	1	962	218	13660
10	1	964	218	13676
10	1	960	215	13693
10	1	962	218	13709
10	1	963	218	13726
10	1	961	214	13743
10	1	964	217	13759
10	1	961	223	13776
10	1	961	220	13793
10	2	969	241	3
10	2	965	234	19
10	2	965	243	36
10	2	973	246	53
10	2	973	248	69
10	2	967	243	86
10	2	970	240	103
10	2	971	242	119
10	2	969	244	136
10	2	970	254	153
10	2	966	243	169
10	2	965	243	186
10	2	969	248	203
10	2	973	244	219
10	2	970	246	236
10	2	968	249	253
10	2	973	252	269
10	2	972	245	286
10	2	977	257	303
10	2	967	255	319
10	2	978	248	336
10	2	974	246	353
10	2	973	246	369
10	2	977	247	386
10	2	973	246	403
10	2	973	251	419
10	2	975	241	436
10	2	971	254	453
10	2	972	253	469
10	2	975	248	486
10	2	970	245	502
10	2	968	250	519
10	2	976	249	536
10	2	970	245	553
10	2	971	247	569
10	2	964	250	586
10	2	971	248	603
10	2	976	255	619
10	2	971	251	636
10	2	973	244	653
10	2	973	253	669
10	2	981	256	686
10	2	967	266	703
10	2	1063	383	719
10	2	1025	384	736
10	2	1039	381	752
10	2	1035	389	769
10	2	1037	382	786
10	2	1034	390	803
10	2	1039	382	819
10	2	1039	387	836
10	2	1033	384	852
10	2	1042	385	869
10	2	1039	382	886
10	2	1044	371	902
10	2	1044	388	919
10	2	1043	386	936
10	2	988	344	953
10	2	1010	337	969
10	2	1010	330	986
10	2	1014	328	1002
10	2	1008	330	1019
10	2	1009	323	1036
10	2	1012	322	1052
10	2	1014	320	1069
10	2	1009	317	1086
10	2	1008	313	1102
10	2	1012	314	1119
10	2	1009	320	1136
10	2	1005	303	1152
10	2	983	251	1169
10	2	989	250	1186
10	2	978	251	1202
10	2	988	243	1219
10	2	987	245	1236
10	2	988	244	1252
10	2	990	247	1269
10	2	989	248	1286
10	2	990	244	1302
10	2	986	233	1319
10	2	990	251	1336
10	2	979	256	1352
10	2	979	254	1369
10	2	982	255	1386
10	2	980	254	1402
10	2	988	248	1419
10	2	977	251	1436
10	2	977	266	1452
10	2	978	259	1469
10	2	981	260	1486
10	2	983	266	1502
10	2	982	259	1519
10	2	982	258	1536
10	2	978	263	1552
10	2	1003	280	1569
10	2	1015	406	1586
10	2	1015	373	1602
10	2	1019	367	1619
10	2	1035	369	1636
10	2	1020	363	1652
10	2	1013	382	1669
10	2	1020	382	1686
10	2	1011	393	1702
10	2	1022	386	1719
10	2	1013	387	1736
10	2	1017	382	1752
10	2	1020	385	1769
10	2	1015	391	1786
10	2	1021	383	1802
10	2	1023	379	1819
10	2	1017	382	1836
10	2	1024	389	1852
10	2	1028	379	1869
10	2	1041	381	1886
10	2	1023	374	1902
10	2	1029	378	1919
10	2	1037	365	1936
10	2	1020	376	1952
10	2	1020	385	1969
10	2	1052	373	1986
10	2	1032	373	2002
10	2	1022	382	2019
10	2	1020	364	2036
10	2	1035	378	2052
10	2	1037	387	2069
10	2	1021	392	2086
10	2	1029	366	2102
10	2	1036	384	2119
10	2	1028	390	2136
10	2	1030	371	2152
10	2	1034	381	2169
10	2	1020	377	2186
10	2	1034	421	2202
10	2	1042	394	2219
10	2	1045	401	2236
10	2	1047	408	2252
10	2	1050	432	2269
10	2	1043	405	2286
10	2	1047	404	2302
10	2	1048	387	2319
10	2	1041	420	2336
10	2	1047	400	2352
10	2	1064	417	2369
10	2	1043	412	2386
10	2	1049	400	2402
10	2	1055	400	2419
10	2	1058	370	2436
10	2	1050	395	2452
10	2	1044	380	2469
10	2	1046	419	2485
10	2	1054	393	2502
10	2	1050	407	2519
10	2	1051	390	2536
10	2	1060	392	2552
10	2	1054	390	2569
10	2	1052	398	2585
10	2	1051	406	2602
10	2	1051	385	2619
10	2	1051	411	2635
10	2	1062	414	2652
10	2	1050	399	2669
10	2	1054	397	2686
10	2	1098	393	2702
10	2	1236	425	2719
10	2	1204	429	2735
10	2	1211	423	2752
10	2	1205	413	2769
10	2	1205	411	2786
10	2	1209	407	2802
10	2	1207	419	2819
10	2	1206	421	2835
10	2	1206	424	2852
10	2	1206	406	2869
10	2	1210	416	2885
10	2	1203	418	2902
10	2	1203	407	2919
10	2	1196	435	2936
10	2	1204	422	2952
10	2	1196	424	2969
10	2	1204	425	2985
10	2	1200	425	3002
10	2	1202	420	3019
10	2	1198	427	3035
10	2	1204	420	3052
10	2	1203	439	3069
10	2	1201	434	3085
10	2	1203	430	3102
10	2	1202	417	3119
10	2	1204	426	3135
10	2	1201	431	3152
10	2	1205	413	3169
10	2	1201	424	3185
10	2	1201	417	3202
10	2	1273	434	3219
10	2	1254	424	3235
10	2	1256	422	3252
10	2	1254	409	3269
10	2	1250	409	3285
10	2	1253	425	3302
10	2	1261	422	3319
10	2	1248	421	3335
10	2	1249	430	3352
10	2	1255	435	3369
10	2	1257	421	3385
10	2	1246	425	3402
10	2	1254	433	3419
10	2	1262	433	3435
10	2	1260	429	3452
10	2	1256	425	3469
10	2	1252	426	3485
10	2	1259	430	3502
10	2	1262	434	3519
10	2	1258	434	3535
10	2	1259	431	3552
10	2	1260	423	3569
10	2	1259	432	3585
10	2	1264	433	3602
10	2	1266	428	3619
10	2	1266	420	3635
10	2	1265	411	3652
10	2	1258	423	3669
10	2	1264	426	3685
10	2	1259	427	3702
10	2	1265	430	3719
10	2	1278	413	3735
10	2	1269	423	3752
10	2	1272	423	3769
10	2	1271	425	3785
10	2	1279	416	3802
10	2	1270	416	3819
10	2	1098	510	3835
10	2	1146	525	3852
10	2	1119	528	3869
10	2	1122	502	3885
10	2	1131	493	3902
10	2	1120	477	3919
10	2	1115	551	3935
10	2	1126	493	3952
10	2	1119	507	3969
10	2	1106	558	3985
10	2	1121	517	4002
10	2	1115	515	4019
10	2	1116	537	4035
10	2	1118	516	4052
10	2	1114	532	4069
10	2	1125	522	4085
10	2	1125	541	4102
10	2	1117	546	4119
10	2	1114	524	4135
10	2	1125	480	4152
10	2	1122	520	4169
10	2	1115	525	4185
10	2	1121	553	4202
10	2	1116	507	4219
10	2	1117	499	4235
10	2	1111	546	4252
10	2	1119	571	4269
10	2	1118	541	4285
10	2	1115	548	4302
10	2	1112	501	4319
10	2	1112	528	4335
10	2	1115	534	4352
10	2	1110	534	4369
10	2	1115	520	4385
10	2	1109	561	4402
10	2	1109	553	4419
10	2	1110	567	4435
10	2	1111	550	4452
10	2	1111	560	4468
10	2	1121	532	4485
10	2	1111	541	4502
10	2	1116	541	4519
10	2	1124	505	4535
10	2	1118	539	4552
10	2	1114	545	4568
10	2	1120	508	4585
10	2	1113	466	4602
10	2	1120	485	4618
10	2	1117	492	4635
10	2	1109	498	4652
10	2	1105	482	4669
10	2	1104	563	4685
10	2	1111	535	4702
10	2	1105	555	4718
10	2	1107	537	4735
10	2	1109	546	4752
10	2	1117	555	4768
10	2	1098	556	4785
10	2	1102	547	4802
10	2	1101	537	4818
10	2	1096	558	4835
10	2	1103	548	4852
10	2	1106	538	4868
10	2	1100	571	4885
10	2	1103	572	4902
10	2	1098	526	4918
10	2	1101	538	4935
10	2	1096	500	4952
10	2	1098	513	4968
10	2	1091	549	4985
10	2	1105	599	5002
10	2	1108	600	5018
10	2	1110	603	5035
10	2	1108	578	5052
10	2	1105	573	5068
10	2	1106	580	5085
10	2	1115	613	5102
10	2	1127	585	5118
10	2	1161	594	5135
10	2	1130	584	5152
10	2	1120	660	5168
10	2	1121	684	5185
10	2	1125	718	5202
10	2	1142	717	5218
10	2	1133	661	5235
10	2	1113	707	5252
10	2	1145	714	5268
10	2	1124	678	5285
10	2	1144	722	5302
10	2	1129	724	5318
10	2	1135	688	5335
10	2	1136	709	5352
10	2	1149	724	5368
10	2	1138	690	5385
10	2	1135	714	5402
10	2	1127	672	5418
10	2	1136	688	5435
10	2	1136	708	5452
10	2	1138	746	5468
10	2	1142	715	5485
10	2	1165	735	5502
10	2	1167	746	5518
10	2	1144	744	5535
10	2	1158	748	5552
10	2	1157	728	5568
10	2	1156	702	5585
10	2	1159	617	5602
10	2	1163	703	5618
10	2	1167	720	5635
10	2	1153	731	5652
10	2	1173	703	5668
10	2	1165	710	5685
10	2	1160	717	5702
10	2	1164	747	5718
10	2	1147	739	5735
10	2	1153	740	5752
10	2	1160	660	5768
10	2	1148	714	5785
10	2	1119	703	5802
10	2	1153	722	5818
10	2	1156	723	5835
10	2	1147	720	5852
10	2	1156	771	5868
10	2	1160	790	5885
10	2	1158	719	5902
10	2	1163	707	5918
10	2	1160	675	5935
10	2	1159	670	5952
10	2	1156	716	5968
10	2	1153	733	5985
10	2	1161	665	6002
10	2	1134	700	6018
10	2	1148	752	6035
10	2	1150	715	6052
10	2	1161	731	6068
10	2	1146	691	6085
10	2	1163	699	6102
10	2	1151	722	6118
10	2	1159	731	6135
10	2	1151	743	6152
10	2	1140	693	6168
10	2	1149	684	6185
10	2	1128	747	6201
10	2	967	637	6218
10	2	991	587	6235
10	2	989	634	6252
10	2	1030	632	6268
10	2	978	606	6285
10	2	987	633	6301
10	2	986	652	6318
10	2	979	635	6335
10	2	994	606	6352
10	2	986	591	6368
10	2	993	632	6385
10	2	993	634	6402
10	2	981	634	6418
10	2	980	617	6435
10	2	980	627	6451
10	2	984	593	6468
10	2	996	646	6485
10	2	995	652	6502
10	2	992	625	6518
10	2	1000	647	6535
10	2	978	587	6551
10	2	998	604	6568
10	2	996	612	6585
10	2	998	633	6601
10	2	985	637	6618
10	2	1000	654	6635
10	2	1003	633	6651
10	2	997	638	6668
10	2	995	650	6685
10	2	998	647	6701
10	2	1001	627	6718
10	2	991	627	6735
10	2	999	647	6751
10	2	1001	674	6767
10	2	1003	606	6785
10	2	1008	642	6801
10	2	1000	659	6818
10	2	991	638	6835
10	2	991	657	6851
10	2	1006	663	6867
10	2	994	624	6885
10	2	1009	650	6901
10	2	998	641	6918
10	2	974	668	6935
10	2	991	623	6951
10	2	990	625	6968
10	2	971	660	6985
10	2	975	580	7001
10	2	975	617	7018
10	2	986	638	7035
10	2	977	638	7051
10	2	988	631	7068
10	2	993	606	7085
10	2	973	641	7101
10	2	977	589	7118
10	2	981	597	7135
10	2	973	593	7151
10	2	973	653	7168
10	2	978	617	7185
10	2	957	595	7201
10	2	972	591	7218
10	2	963	559	7235
10	2	988	594	7251
10	2	1009	616	7268
10	2	974	565	7285
10	2	988	610	7301
10	2	988	619	7318
10	2	955	582	7335
10	2	988	588	7351
10	2	977	600	7368
10	2	975	644	7385
10	2	962	624	7401
10	2	971	612	7418
10	2	968	635	7435
10	2	983	620	7451
10	2	841	727	7468
10	2	839	689	7485
10	2	842	674	7501
10	2	833	772	7518
10	2	836	713	7535
10	2	833	767	7551
10	2	859	717	7568
10	2	832	750	7585
10	2	838	747	7601
10	2	838	712	7618
10	2	861	728	7635
10	2	866	713	7651
10	2	814	713	7668
10	2	833	777	7685
10	2	848	714	7701
10	2	833	760	7718
10	2	814	744	7735
10	2	832	687	7751
10	2	841	757	7768
10	2	844	718	7785
10	2	829	754	7801
10	2	829	742	7818
10	2	836	748	7835
10	2	834	740	7851
10	2	846	712	7868
10	2	847	751	7885
10	2	808	713	7901
10	2	801	760	7918
10	2	803	796	7935
10	2	797	745	7951
10	2	801	793	7968
10	2	785	773	7985
10	2	778	788	8001
10	2	800	825	8018
10	2	794	823	8034
10	2	802	806	8051
10	2	824	856	8068
10	2	785	767	8085
10	2	813	826	8101
10	2	804	809	8118
10	2	800	820	8135
10	2	803	768	8151
10	2	786	782	8168
10	2	809	840	8184
10	2	805	770	8201
10	2	763	814	8218
10	2	788	779	8235
10	2	771	768	8251
10	2	787	829	8268
10	2	772	785	8284
10	2	795	844	8301
10	2	782	830	8318
10	2	791	807	8334
10	2	808	861	8351
10	2	785	806	8368
10	2	800	830	8385
10	2	774	755	8401
10	2	787	825	8418
10	2	779	830	8434
10	2	780	813	8451
10	2	804	619	8468
10	2	841	501	8485
10	2	818	495	8501
10	2	831	470	8518
10	2	822	522	8534
10	2	820	527	8551
10	2	821	502	8568
10	2	816	526	8584
10	2	827	539	8601
10	2	813	542	8618
10	2	816	526	8634
10	2	832	524	8651
10	2	821	539	8668
10	2	835	525	8684
10	2	847	554	8701
10	2	862	553	8718
10	2	840	513	8734
10	2	857	564	8751
10	2	841	535	8768
10	2	846	544	8784
10	2	854	540	8801
10	2	848	501	8818
10	2	851	553	8834
10	2	854	530	8851
10	2	851	525	8868
10	2	852	526	8884
10	2	852	534	8901
10	2	857	533	8918
10	2	856	538	8934
10	2	844	533	8951
10	2	854	538	8968
10	2	857	514	8984
10	2	853	528	9001
10	2	849	524	9018
10	2	852	549	9034
10	2	849	534	9051
10	2	848	556	9068
10	2	835	513	9084
10	2	855	526	9101
10	2	858	546	9118
10	2	852	520	9134
10	2	852	536	9151
10	2	856	531	9168
10	2	854	534	9184
10	2	857	503	9201
10	2	848	499	9218
10	2	845	524	9234
10	2	846	543	9251
10	2	842	496	9268
10	2	847	556	9284
10	2	847	507	9301
10	2	847	547	9318
10	2	847	546	9334
10	2	835	536	9351
10	2	843	508	9368
10	2	851	524	9384
10	2	845	555	9401
10	2	844	539	9418
10	2	847	534	9434
10	2	849	532	9451
10	2	860	498	9468
10	2	855	503	9484
10	2	848	510	9501
10	2	851	521	9518
10	2	858	536	9534
10	2	868	511	9551
10	2	853	518	9568
10	2	830	500	9584
10	2	827	489	9601
10	2	826	508	9618
10	2	842	494	9634
10	2	838	517	9651
10	2	830	506	9668
10	2	837	501	9684
10	2	826	519	9701
10	2	830	523	9718
10	2	841	516	9734
10	2	841	512	9751
10	2	722	404	9767
10	2	713	393	9784
10	2	728	389	9801
10	2	716	391	9818
10	2	728	392	9834
10	2	711	384	9851
10	2	721	396	9868
10	2	722	384	9884
10	2	725	394	9901
10	2	718	378	9918
10	2	728	371	9934
10	2	723	410	9951
10	2	710	408	9968
10	2	715	426	9984
10	2	706	398	10001
10	2	702	396	10017
10	2	712	402	10034
10	2	717	410	10051
10	2	713	418	10068
10	2	703	388	10084
10	2	708	413	10101
10	2	709	408	10118
10	2	711	405	10134
10	2	715	414	10151
10	2	706	405	10167
10	2	672	394	10184
10	2	682	403	10201
10	2	677	415	10218
10	2	680	406	10234
10	2	669	404	10251
10	2	685	396	10267
10	2	668	397	10284
10	2	677	399	10301
10	2	674	387	10317
10	2	674	396	10334
10	2	674	394	10351
10	2	673	397	10367
10	2	671	404	10384
10	2	673	393	10401
10	2	679	404	10417
10	2	671	391	10434
10	2	672	394	10451
10	2	676	413	10467
10	2	679	393	10484
10	2	670	398	10501
10	2	673	392	10517
10	2	674	399	10534
10	2	673	405	10551
10	2	672	407	10567
10	2	667	396	10584
10	2	671	385	10601
10	2	670	391	10617
10	2	673	413	10634
10	2	665	406	10651
10	2	669	390	10667
10	2	675	399	10684
10	2	678	398	10701
10	2	671	388	10717
10	2	673	383	10734
10	2	680	399	10751
10	2	661	370	10767
10	2	668	391	10784
10	2	663	388	10801
10	2	670	393	10817
10	2	680	382	10834
10	2	668	398	10851
10	2	671	394	10867
10	2	674	387	10884
10	2	677	399	10901
10	2	678	399	10917
10	2	679	404	10934
10	2	733	392	10951
10	2	886	369	10967
10	2	857	373	10984
10	2	861	374	11001
10	2	873	384	11017
10	2	879	386	11034
10	2	877	386	11051
10	2	875	390	11067
10	2	876	376	11084
10	2	879	383	11101
10	2	876	389	11117
10	2	878	389	11134
10	2	891	395	11151
10	2	876	392	11167
10	2	873	392	11184
10	2	878	377	11201
10	2	886	415	11217
10	2	878	380	11234
10	2	878	381	11251
10	2	883	378	11267
10	2	882	401	11284
10	2	881	407	11301
10	2	878	400	11317
10	2	886	386	11334
10	2	894	397	11351
10	2	873	393	11367
10	2	881	406	11384
10	2	878	390	11401
10	2	878	403	11417
10	2	874	381	11434
10	2	877	410	11451
10	2	880	406	11467
10	2	883	405	11484
10	2	879	399	11501
10	2	886	394	11517
10	2	870	395	11534
10	2	872	408	11551
10	2	885	421	11567
10	2	878	401	11584
10	2	877	411	11601
10	2	880	394	11617
10	2	878	390	11634
10	2	882	400	11651
10	2	883	408	11667
10	2	882	401	11684
10	2	893	398	11700
10	2	886	409	11717
10	2	890	411	11734
10	2	895	406	11751
10	2	886	406	11767
10	2	883	384	11784
10	2	887	388	11800
10	2	887	381	11817
10	2	892	404	11834
10	2	884	396	11851
10	2	884	396	11867
10	2	891	389	11884
10	2	890	396	11901
10	2	885	376	11917
10	2	883	389	11934
10	2	893	369	11950
10	2	895	355	11967
10	2	890	364	11984
10	2	885	368	12001
10	2	941	280	12017
10	2	952	247	12034
10	2	958	256	12050
10	2	956	256	12067
10	2	953	275	12084
10	2	950	290	12100
10	2	954	262	12117
10	2	951	263	12134
10	2	954	259	12151
10	2	948	266	12167
10	2	949	265	12184
10	2	954	261	12200
10	2	948	273	12217
10	2	965	259	12234
10	2	972	254	12250
10	2	965	247	12267
10	2	967	257	12284
10	2	965	249	12300
10	2	966	254	12317
10	2	961	258	12334
10	2	958	267	12350
10	2	965	257	12367
10	2	964	249	12384
10	2	962	262	12400
10	2	964	264	12417
10	2	960	262	12434
10	2	967	261	12450
10	2	964	251	12467
10	2	968	249	12484
10	2	949	269	12500
10	2	927	299	12517
10	2	933	286	12534
10	2	931	289	12550
10	2	936	270	12567
10	2	923	290	12584
10	2	925	292	12600
10	2	925	274	12617
10	2	917	291	12634
10	2	932	288	12650
10	2	923	285	12667
10	2	923	293	12684
10	2	920	297	12700
10	2	923	284	12717
10	2	925	280	12734
10	2	924	277	12750
10	2	925	289	12767
10	2	932	291	12784
10	2	924	297	12800
10	2	927	294	12817
10	2	932	284	12834
10	2	927	288	12850
10	2	930	290	12867
10	2	956	262	12884
10	2	957	246	12900
10	2	954	259	12917
10	2	944	252	12934
10	2	956	248	12950
10	2	951	256	12967
10	2	954	255	12984
10	2	959	251	13000
10	2	961	251	13017
10	2	952	256	13034
10	2	962	257	13050
10	2	948	256	13067
10	2	961	260	13084
10	2	973	225	13100
10	2	970	233	13117
10	2	965	248	13134
10	2	970	246	13150
10	2	969	242	13167
10	2	968	245	13184
10	2	967	243	13200
10	2	966	234	13217
10	2	972	238	13234
10	2	965	236	13250
10	2	971	233	13267
10	3	963	205	6
10	3	966	205	23
10	3	967	207	40
10	3	962	204	56
10	3	966	209	73
10	3	961	205	90
10	3	968	205	106
10	3	967	202	123
10	3	963	209	140
10	3	968	210	156
10	3	965	215	173
10	3	967	207	190
10	3	965	208	206
10	3	965	208	223
10	3	967	209	240
10	3	966	202	256
10	3	961	205	273
10	3	962	202	290
10	3	960	202	306
10	3	965	205	323
10	3	962	203	340
10	3	964	201	356
10	3	967	207	373
10	3	963	211	390
10	3	961	203	406
10	3	960	206	423
10	3	965	208	440
10	3	962	204	456
10	3	963	204	473
10	3	967	203	490
10	3	961	207	506
10	3	967	200	523
10	3	968	198	540
10	3	966	202	556
10	3	964	201	573
10	3	969	210	590
10	3	977	220	606
10	3	983	215	623
10	3	985	222	640
10	3	984	217	656
10	3	977	222	673
10	3	979	228	690
10	3	984	221	706
10	3	984	224	723
10	3	978	221	740
10	3	976	225	756
10	3	978	223	773
10	3	984	220	790
10	3	982	224	806
10	3	975	227	823
10	3	985	225	840
10	3	978	227	856
10	3	978	230	873
10	3	982	229	889
10	3	973	232	906
10	3	977	232	923
10	3	980	236	940
10	3	980	234	956
10	3	977	231	973
10	3	979	224	990
10	3	976	232	1006
10	3	981	236	1023
10	3	980	235	1039
10	3	979	240	1056
10	3	982	229	1073
10	3	982	228	1090
10	3	981	236	1106
10	3	978	237	1123
10	3	978	236	1139
10	3	986	233	1156
10	3	984	234	1173
10	3	979	234	1189
10	3	981	236	1206
10	3	980	237	1223
10	3	977	241	1239
10	3	976	239	1256
10	3	987	261	1273
10	3	988	262	1289
10	3	991	255	1306
10	3	993	260	1323
10	3	995	260	1340
10	3	990	261	1356
10	3	993	264	1373
10	3	990	261	1389
10	3	998	258	1406
10	3	994	263	1423
10	3	994	268	1439
10	3	993	262	1456
10	3	992	263	1473
10	3	995	259	1489
10	3	995	265	1506
10	3	996	264	1523
10	3	998	269	1539
10	3	993	269	1556
10	3	1004	265	1573
10	3	998	267	1589
10	3	987	266	1606
10	3	995	270	1623
10	3	991	275	1639
10	3	995	273	1656
10	3	996	270	1673
10	3	997	270	1689
10	3	993	263	1706
10	3	995	272	1723
10	3	990	265	1739
10	3	990	276	1756
10	3	992	271	1773
10	3	993	269	1789
10	3	986	274	1806
10	3	1002	273	1823
10	3	994	278	1839
10	3	992	275	1856
10	3	992	276	1873
10	3	1012	299	1889
10	3	1006	302	1906
10	3	1005	307	1923
10	3	1009	309	1939
10	3	1010	313	1956
10	3	1009	313	1973
10	3	1013	318	1989
10	3	1012	319	2006
10	3	1009	306	2023
10	3	1008	312	2039
10	3	1007	323	2056
10	3	1006	315	2073
10	3	1003	324	2089
10	3	1010	316	2106
10	3	1011	324	2123
10	3	1010	313	2139
10	3	1013	317	2156
10	3	1007	314	2173
10	3	1005	324	2189
10	3	1008	324	2206
10	3	1011	327	2223
10	3	1010	329	2239
10	3	1011	326	2256
10	3	1008	329	2273
10	3	1007	334	2289
10	3	1011	334	2306
10	3	1010	327	2323
10	3	1013	331	2339
10	3	1011	330	2356
10	3	1014	324	2373
10	3	1017	344	2389
10	3	1015	366	2406
10	3	1014	361	2423
10	3	1019	363	2439
10	3	1019	358	2456
10	3	1020	371	2473
10	3	1021	369	2489
10	3	1015	373	2506
10	3	1021	373	2523
10	3	1021	366	2539
10	3	1018	374	2556
10	3	1023	365	2573
10	3	1016	366	2589
10	3	1014	374	2606
10	3	1021	368	2623
10	3	1021	371	2639
10	3	1015	379	2656
10	3	1038	371	2673
10	3	1036	371	2689
10	3	1034	378	2706
10	3	1036	377	2723
10	3	1035	377	2739
10	3	1047	365	2756
10	3	1043	382	2773
10	3	1041	381	2789
10	3	1045	375	2806
10	3	1033	379	2823
10	3	1035	375	2839
10	3	1035	376	2856
10	3	1031	390	2872
10	3	1037	383	2889
10	3	1034	386	2906
10	3	1036	384	2923
10	3	1036	375	2939
10	3	1032	384	2956
10	3	1039	383	2972
10	3	1038	391	2989
10	3	1037	394	3006
10	3	1036	381	3022
10	3	1036	380	3039
10	3	1036	384	3056
10	3	1039	379	3073
10	3	1038	389	3089
10	3	1041	383	3106
10	3	1040	385	3122
10	3	1040	380	3139
10	3	1031	393	3156
10	3	1029	389	3172
10	3	1034	388	3189
10	3	1038	390	3206
10	3	1037	388	3222
10	3	1037	384	3239
10	3	1036	372	3256
10	3	1036	372	3272
10	3	1034	381	3289
10	3	1038	376	3306
10	3	1035	386	3322
10	3	1035	397	3339
10	3	1032	391	3356
10	3	1044	381	3372
10	3	1032	394	3389
10	3	1036	387	3406
10	3	1053	392	3422
10	3	1084	381	3439
10	3	1087	386	3456
10	3	1085	382	3472
10	3	1088	381	3489
10	3	1093	371	3506
10	3	1088	381	3522
10	3	1085	389	3539
10	3	1093	397	3556
10	3	1094	388	3572
10	3	1090	379	3589
10	3	1092	393	3606
10	3	1098	387	3622
10	3	1100	385	3639
10	3	1108	386	3656
10	3	1105	380	3672
10	3	1106	379	3689
10	3	1100	378	3706
10	3	1109	375	3722
10	3	1143	385	3739
10	3	1141	382	3756
10	3	1144	385	3772
10	3	1145	385	3789
10	3	1142	391	3806
10	3	1145	392	3822
10	3	1149	394	3839
10	3	1145	392	3856
10	3	1147	392	3872
10	3	1146	388	3889
10	3	1151	382	3906
10	3	1151	392	3922
10	3	1152	395	3939
10	3	1149	396	3956
10	3	1171	393	3972
10	3	1206	404	3989
10	3	1198	392	4006
10	3	1200	395	4022
10	3	1201	398	4039
10	3	1207	397	4056
10	3	1201	405	4072
10	3	1212	402	4089
10	3	1207	394	4106
10	3	1208	402	4122
10	3	1203	402	4139
10	3	1204	400	4156
10	3	1207	397	4172
10	3	1243	409	4189
10	3	1255	407	4206
10	3	1252	397	4222
10	3	1256	406	4239
10	3	1259	395	4256
10	3	1254	406	4272
10	3	1254	397	4289
10	3	1261	414	4306
10	3	1259	397	4322
10	3	1258	401	4339
10	3	1253	396	4356
10	3	1259	407	4372
10	3	1260	405	4389
10	3	1254	401	4406
10	3	1256	397	4422
10	3	1249	394	4439
10	3	1245	394	4456
10	3	1242	398	4472
10	3	1242	398	4489
10	3	1243	399	4506
10	3	1242	413	4522
10	3	1246	395	4539
10	3	1242	396	4556
10	3	1241	402	4572
10	3	1241	408	4589
10	3	1243	398	4605
10	3	1245	396	4622
10	3	1242	397	4639
10	3	1242	402	4656
10	3	1240	402	4672
10	3	1241	400	4689
10	3	1243	407	4705
10	3	1240	403	4722
10	3	1244	396	4739
10	3	1244	400	4755
10	3	1244	402	4772
10	3	1246	403	4789
10	3	1241	401	4806
10	3	1235	403	4822
10	3	1239	398	4839
10	3	1234	407	4855
10	3	1230	404	4872
10	3	1230	406	4889
10	3	1233	407	4906
10	3	1231	410	4922
10	3	1188	422	4939
10	3	1201	434	4955
10	3	1197	439	4972
10	3	1194	439	4989
10	3	1195	457	5005
10	3	1190	461	5022
10	3	1185	450	5039
10	3	1184	448	5056
10	3	1181	448	5072
10	3	1179	447	5089
10	3	1175	448	5105
10	3	1177	456	5122
10	3	1171	458	5139
10	3	1160	458	5155
10	3	1166	460	5172
10	3	1128	444	5189
10	3	1123	449	5205
10	3	1127	459	5222
10	3	1122	453	5239
10	3	1119	454	5255
10	3	1122	460	5272
10	3	1119	460	5289
10	3	1120	466	5305
10	3	1114	467	5322
10	3	1111	473	5339
10	3	1120	461	5355
10	3	1118	474	5372
10	3	1118	467	5389
10	3	1119	468	5405
10	3	1111	467	5422
10	3	1111	465	5439
10	3	1114	470	5455
10	3	1117	468	5472
10	3	1114	470	5489
10	3	1114	469	5505
10	3	1109	475	5522
10	3	1113	463	5539
10	3	1113	465	5555
10	3	1117	472	5572
10	3	1109	477	5589
10	3	1091	500	5605
10	3	1095	503	5622
10	3	1091	509	5639
10	3	1095	504	5655
10	3	1097	510	5672
10	3	1094	508	5689
10	3	1091	523	5705
10	3	1089	514	5722
10	3	1087	513	5739
10	3	1095	501	5755
10	3	1087	518	5772
10	3	1088	523	5789
10	3	1094	502	5805
10	3	1084	511	5822
10	3	1091	515	5839
10	3	1092	505	5855
10	3	1093	505	5872
10	3	1089	517	5889
10	3	1091	502	5905
10	3	1091	519	5922
10	3	1090	514	5939
10	3	1086	519	5955
10	3	1088	521	5972
10	3	1091	520	5989
10	3	1069	528	6005
10	3	1080	528	6022
10	3	1087	510	6039
10	3	1081	525	6055
10	3	1075	515	6072
10	3	1078	528	6089
10	3	1081	518	6105
10	3	1078	519	6122
10	3	1080	519	6139
10	3	1080	520	6155
10	3	1083	504	6172
10	3	1084	523	6189
10	3	1079	504	6205
10	3	1075	510	6222
10	3	1074	531	6239
[truncated: 30,128 more rows]
