# Supplementary material for: Quantifying gaze and mouse interactions on spatial visual interfaces with a new movement analytics methodology
Source: PLoS One. 2017 Aug 4;12(8):e0181818. doi: 10.1371/journal.pone.0181818 (PMC5544210; doi:10.1371/journal.pone.0181818)
Supplement: S1 Data — (ZIP) [file pone.0181818.s002.zip › Task_10_MouseTrajectories.csv]

TaskNo	PartNo	MousePointX	MousePointY	Time
10	1	963	214	0
10	1	963	214	1
10	1	963	214	2
10	1	963	214	3
10	1	963	214	4
10	1	963	214	5
10	1	963	214	6
10	1	963	214	7
10	1	962	217	8
10	1	962	217	9
10	1	962	217	10
10	1	962	217	11
10	1	962	217	12
10	1	962	217	13
10	1	962	217	14
10	1	962	217	15
10	1	959	220	16
10	1	959	220	17
10	1	959	220	18
10	1	959	220	19
10	1	959	220	20
10	1	959	220	21
10	1	959	220	22
10	1	959	220	23
10	1	958	221	24
10	1	958	221	25
10	1	958	221	26
10	1	958	221	27
10	1	958	221	28
10	1	958	221	29
10	1	958	221	30
10	1	958	221	31
10	1	956	224	32
10	1	956	224	33
10	1	956	224	34
10	1	956	224	35
10	1	956	224	36
10	1	956	224	37
10	1	956	224	38
10	1	956	224	39
10	1	956	225	40
10	1	956	225	41
10	1	956	225	42
10	1	956	225	43
10	1	956	225	44
10	1	956	225	45
10	1	956	225	46
10	1	956	225	47
10	1	955	226	48
10	1	955	226	49
10	1	955	226	50
10	1	955	226	51
10	1	955	226	52
10	1	955	226	53
10	1	955	226	54
10	1	955	226	55
10	1	953	228	56
10	1	953	228	57
10	1	953	228	58
10	1	953	228	59
10	1	953	228	60
10	1	953	228	61
10	1	953	228	62
10	1	953	228	63
10	1	953	229	64
10	1	953	229	65
10	1	953	229	66
10	1	953	229	67
10	1	953	229	68
10	1	953	229	69
10	1	953	229	70
10	1	953	229	71
10	1	953	230	72
10	1	953	230	73
10	1	953	230	74
10	1	953	230	75
10	1	953	230	76
10	1	953	230	77
10	1	953	230	78
10	1	953	230	79
10	1	952	232	80
10	1	952	232	81
10	1	952	232	82
10	1	952	232	83
10	1	952	232	84
10	1	952	232	85
10	1	952	232	86
10	1	952	232	87
10	1	951	232	88
10	1	951	232	89
10	1	951	232	90
10	1	951	232	91
10	1	951	232	92
10	1	951	232	93
10	1	951	232	94
10	1	951	232	95
10	1	951	233	96
10	1	951	233	97
10	1	951	233	98
10	1	951	233	99
10	1	951	233	100
10	1	951	233	101
10	1	951	233	102
10	1	951	233	103
10	1	950	234	104
10	1	950	234	105
10	1	950	234	106
10	1	950	234	107
10	1	950	234	108
10	1	950	234	109
10	1	950	234	110
10	1	950	234	111
10	1	950	236	112
10	1	950	236	113
10	1	950	236	114
10	1	950	236	115
10	1	950	236	116
10	1	950	236	117
10	1	950	236	118
10	1	950	236	119
10	1	950	236	120
10	1	950	236	121
10	1	950	236	122
10	1	950	236	123
10	1	950	236	124
10	1	950	236	125
10	1	950	236	126
10	1	950	237	128
10	1	948	237	130
10	1	948	237	131
10	1	948	237	132
10	1	948	237	133
10	1	948	237	134
10	1	948	237	135
10	1	948	238	136
10	1	948	238	137
10	1	948	238	138
10	1	948	238	139
10	1	948	238	140
10	1	948	238	141
10	1	948	238	142
10	1	948	238	143
10	1	948	239	144
10	1	948	239	145
10	1	948	239	146
10	1	948	239	147
10	1	948	239	148
10	1	948	239	149
10	1	948	239	150
10	1	948	239	151
10	1	948	241	152
10	1	948	241	153
10	1	948	241	154
10	1	948	241	155
10	1	948	241	156
10	1	948	241	157
10	1	948	241	158
10	1	948	241	159
10	1	948	241	160
10	1	948	241	161
10	1	948	241	162
10	1	948	241	163
10	1	948	241	164
10	1	948	241	165
10	1	948	241	166
10	1	948	241	167
10	1	946	242	168
10	1	946	242	169
10	1	946	242	170
10	1	946	242	171
10	1	946	242	172
10	1	946	242	173
10	1	946	242	174
10	1	946	242	175
10	1	946	243	176
10	1	946	243	177
10	1	946	243	178
10	1	946	243	179
10	1	946	243	180
10	1	946	243	181
10	1	946	243	182
10	1	946	243	183
10	1	946	244	184
10	1	946	244	185
10	1	946	244	186
10	1	946	244	187
10	1	946	244	188
10	1	946	244	189
10	1	946	244	190
10	1	946	244	191
10	1	946	244	192
10	1	946	244	193
10	1	946	244	194
10	1	946	244	195
10	1	946	244	196
10	1	946	244	197
10	1	946	244	198
10	1	946	244	199
10	1	945	245	200
10	1	945	245	201
10	1	945	245	202
10	1	945	245	203
10	1	945	245	204
10	1	945	245	205
10	1	945	245	206
10	1	945	245	207
10	1	945	247	208
10	1	945	247	209
10	1	945	247	210
10	1	945	247	211
10	1	945	247	212
10	1	945	247	213
10	1	945	247	214
10	1	945	247	215
10	1	944	247	216
10	1	944	247	217
10	1	944	247	218
10	1	944	247	219
10	1	944	247	220
10	1	944	247	221
10	1	944	247	222
10	1	944	247	223
10	1	943	249	224
10	1	943	249	225
10	1	943	249	226
10	1	943	249	227
10	1	943	249	228
10	1	943	249	229
10	1	943	249	230
10	1	943	249	231
10	1	943	249	232
10	1	943	249	233
10	1	943	249	234
10	1	943	249	235
10	1	943	249	236
10	1	943	249	237
10	1	943	249	238
10	1	943	249	239
10	1	943	251	240
10	1	943	251	241
10	1	943	251	242
10	1	943	251	243
10	1	943	251	244
10	1	943	251	245
10	1	943	251	246
10	1	943	251	247
10	1	943	252	248
10	1	943	252	249
10	1	943	252	250
10	1	943	252	251
10	1	943	252	252
10	1	943	252	253
10	1	943	252	254
10	1	943	252	255
10	1	942	253	256
10	1	942	253	257
10	1	942	253	258
10	1	942	253	259
10	1	942	253	260
10	1	942	253	261
10	1	942	253	262
10	1	942	253	263
10	1	941	255	264
10	1	941	255	265
10	1	941	255	266
10	1	941	255	267
10	1	941	255	268
10	1	941	255	269
10	1	941	255	270
10	1	941	255	271
10	1	941	255	272
10	1	941	255	273
10	1	941	255	274
10	1	941	255	275
10	1	941	255	276
10	1	941	255	277
10	1	941	255	278
10	1	941	255	279
10	1	940	257	280
10	1	940	257	281
10	1	940	257	282
10	1	940	257	283
10	1	940	257	284
10	1	940	257	285
10	1	940	257	286
10	1	940	257	287
10	1	940	258	288
10	1	940	258	289
10	1	940	258	290
10	1	940	258	291
10	1	940	258	292
10	1	940	258	293
10	1	940	258	294
10	1	940	258	295
10	1	939	260	296
10	1	939	260	297
10	1	939	260	298
10	1	939	260	299
10	1	939	260	300
10	1	939	260	301
10	1	939	260	302
10	1	939	260	303
10	1	939	261	304
10	1	939	261	305
10	1	939	261	306
10	1	939	261	307
10	1	939	261	308
10	1	939	261	309
10	1	939	261	310
10	1	939	261	311
10	1	938	263	312
10	1	938	263	313
10	1	938	263	314
10	1	938	263	315
10	1	938	263	316
10	1	938	263	317
10	1	938	263	318
10	1	938	263	319
10	1	937	265	320
10	1	937	265	321
10	1	937	265	322
10	1	937	265	323
10	1	937	265	324
10	1	937	265	325
10	1	937	265	326
10	1	937	265	327
10	1	937	266	328
10	1	937	266	329
10	1	937	266	330
10	1	937	266	331
10	1	937	266	332
10	1	937	266	333
10	1	937	266	334
10	1	937	266	335
10	1	937	267	336
10	1	937	267	337
10	1	937	267	338
10	1	937	267	339
10	1	937	267	340
10	1	937	267	341
10	1	937	267	342
10	1	937	267	343
10	1	935	268	344
10	1	935	268	345
10	1	935	268	346
10	1	935	268	347
10	1	935	268	348
10	1	935	268	349
10	1	935	268	350
10	1	935	268	351
10	1	935	269	352
10	1	935	269	353
10	1	935	269	354
10	1	935	269	355
10	1	935	269	356
10	1	935	269	357
10	1	935	269	358
10	1	935	269	359
10	1	935	270	360
10	1	935	270	361
10	1	935	270	362
10	1	935	270	363
10	1	935	270	364
10	1	935	270	365
10	1	935	270	366
10	1	935	270	367
10	1	935	271	368
10	1	935	271	369
10	1	935	271	370
10	1	935	271	371
10	1	935	271	372
10	1	935	271	373
10	1	935	271	374
10	1	935	271	375
10	1	934	272	376
10	1	934	272	377
10	1	934	272	378
10	1	934	272	379
10	1	934	272	380
10	1	934	272	381
10	1	934	272	382
10	1	934	272	383
10	1	934	273	384
10	1	934	273	385
10	1	934	273	386
10	1	934	273	387
10	1	934	273	388
10	1	934	273	389
10	1	934	273	390
10	1	934	273	391
10	1	933	275	392
10	1	933	275	393
10	1	933	275	394
10	1	933	275	395
10	1	933	275	396
10	1	933	275	397
10	1	933	275	398
10	1	933	275	399
10	1	932	277	400
10	1	932	277	401
10	1	932	277	402
10	1	932	277	403
10	1	932	277	404
10	1	932	277	405
10	1	932	277	406
10	1	932	277	407
10	1	932	279	408
10	1	932	279	409
10	1	932	279	410
10	1	932	279	411
10	1	932	279	412
10	1	932	279	413
10	1	932	279	414
10	1	932	279	415
10	1	930	281	416
10	1	930	281	417
10	1	930	281	418
10	1	930	281	419
10	1	930	281	420
10	1	930	281	421
10	1	930	281	422
10	1	930	281	423
10	1	930	283	424
10	1	930	283	425
10	1	930	283	426
10	1	930	283	427
10	1	930	283	428
10	1	930	283	429
10	1	930	283	430
10	1	930	283	431
10	1	929	285	432
10	1	929	285	433
10	1	929	285	434
10	1	929	285	435
10	1	929	285	436
10	1	929	285	437
10	1	929	285	438
10	1	929	285	439
10	1	929	288	440
10	1	928	288	442
10	1	928	288	443
10	1	928	288	444
10	1	928	288	445
10	1	928	288	446
10	1	928	288	447
10	1	927	290	448
10	1	927	290	449
10	1	927	290	450
10	1	927	290	451
10	1	927	290	452
10	1	927	290	453
10	1	927	290	454
10	1	927	290	455
10	1	927	291	456
10	1	927	291	457
10	1	927	291	458
10	1	927	291	459
10	1	927	291	460
10	1	927	291	461
10	1	927	291	462
10	1	927	291	463
10	1	925	294	464
10	1	925	294	465
10	1	925	294	466
10	1	925	294	467
10	1	925	294	468
10	1	925	294	469
10	1	925	294	470
10	1	925	294	471
10	1	925	295	472
10	1	925	295	473
10	1	925	295	474
10	1	925	295	475
10	1	925	295	476
10	1	925	295	477
10	1	925	295	478
10	1	925	295	479
10	1	924	297	480
10	1	924	297	481
10	1	924	297	482
10	1	924	297	483
10	1	924	297	484
10	1	924	297	485
10	1	924	297	486
10	1	924	297	487
10	1	924	299	488
10	1	924	299	489
10	1	924	299	490
10	1	924	299	491
10	1	924	299	492
10	1	924	299	493
10	1	924	299	494
10	1	924	299	495
10	1	922	302	496
10	1	922	302	497
10	1	922	302	498
10	1	922	302	499
10	1	922	302	500
10	1	922	302	501
10	1	922	302	502
10	1	922	302	503
10	1	921	304	504
10	1	921	304	505
10	1	921	304	506
10	1	921	304	507
10	1	921	304	508
10	1	921	304	509
10	1	921	304	510
10	1	921	304	511
10	1	920	306	512
10	1	920	306	513
10	1	920	306	514
10	1	920	306	515
10	1	920	306	516
10	1	920	306	517
10	1	920	306	518
10	1	920	306	519
10	1	919	308	520
10	1	919	308	521
10	1	919	308	522
10	1	919	308	523
10	1	919	308	524
10	1	919	308	525
10	1	919	308	526
10	1	919	308	527
10	1	918	312	528
10	1	918	312	529
10	1	918	312	530
10	1	918	312	531
10	1	918	312	532
10	1	918	312	533
10	1	918	312	534
10	1	918	312	535
10	1	917	314	536
10	1	917	314	537
10	1	917	314	538
10	1	917	314	539
10	1	917	314	540
10	1	917	314	541
10	1	917	314	542
10	1	917	314	543
10	1	916	316	544
10	1	916	316	545
10	1	916	316	546
10	1	916	316	547
10	1	916	316	548
10	1	916	316	549
10	1	916	316	550
10	1	916	316	551
10	1	915	319	552
10	1	915	319	553
10	1	915	319	554
10	1	915	319	555
10	1	915	319	556
10	1	915	319	557
10	1	915	319	558
10	1	915	319	559
10	1	915	321	560
10	1	915	321	561
10	1	915	321	562
10	1	915	321	563
10	1	915	321	564
10	1	915	321	565
10	1	915	321	566
10	1	915	321	567
10	1	913	324	568
10	1	913	324	569
10	1	913	324	570
10	1	913	324	571
10	1	913	324	572
10	1	913	324	573
10	1	913	324	574
10	1	913	324	575
10	1	913	326	576
10	1	913	326	577
10	1	913	326	578
10	1	913	326	579
10	1	913	326	580
10	1	913	326	581
10	1	913	326	582
10	1	913	326	583
10	1	913	328	584
10	1	913	328	585
10	1	913	328	586
10	1	913	328	587
10	1	913	328	588
10	1	913	328	589
10	1	913	328	590
10	1	913	328	591
10	1	912	331	592
10	1	912	331	593
10	1	912	331	594
10	1	912	331	595
10	1	912	331	596
10	1	912	331	596
10	1	912	331	598
10	1	912	331	599
10	1	911	334	600
10	1	911	334	600
10	1	911	334	602
10	1	911	334	603
10	1	911	334	604
10	1	911	334	604
10	1	911	334	606
10	1	911	334	607
10	1	910	336	608
10	1	910	336	608
10	1	910	336	610
10	1	910	336	611
10	1	910	336	612
10	1	910	336	612
10	1	910	336	614
10	1	910	336	615
10	1	910	338	616
10	1	910	338	616
10	1	910	338	618
10	1	910	338	619
10	1	910	338	620
10	1	910	338	620
10	1	910	338	622
10	1	910	338	623
10	1	909	340	624
10	1	909	340	624
10	1	909	340	626
10	1	909	340	627
10	1	909	340	628
10	1	909	340	628
10	1	909	340	630
10	1	909	340	631
10	1	909	342	632
10	1	909	342	632
10	1	909	342	634
10	1	909	342	635
10	1	909	342	636
10	1	909	342	636
10	1	909	342	638
10	1	909	342	639
10	1	909	343	640
10	1	909	343	640
10	1	909	343	642
10	1	909	343	643
10	1	909	343	644
10	1	909	343	645
10	1	909	343	646
10	1	909	343	647
10	1	908	344	648
10	1	908	344	649
10	1	908	344	650
10	1	908	344	651
10	1	908	344	652
10	1	908	344	653
10	1	908	344	654
10	1	908	344	655
10	1	908	347	656
10	1	908	347	657
10	1	908	347	658
10	1	908	347	659
10	1	908	347	660
10	1	908	347	661
10	1	908	347	662
10	1	908	347	663
10	1	908	348	664
10	1	908	348	665
10	1	908	348	666
10	1	908	348	667
10	1	908	348	668
10	1	908	348	669
10	1	908	348	670
10	1	908	348	671
10	1	907	349	672
10	1	907	349	673
10	1	907	349	674
10	1	907	349	675
10	1	907	349	676
10	1	907	349	677
10	1	907	349	678
10	1	907	349	679
10	1	907	352	680
10	1	907	352	681
10	1	907	352	682
10	1	907	352	683
10	1	907	352	684
10	1	907	352	685
10	1	907	352	686
10	1	907	352	687
10	1	906	354	688
10	1	906	354	689
10	1	906	354	690
10	1	906	354	691
10	1	906	354	692
10	1	906	354	693
10	1	906	354	694
10	1	906	354	695
10	1	906	356	696
10	1	906	356	697
10	1	906	356	698
10	1	906	356	699
10	1	906	356	700
10	1	906	356	701
10	1	906	356	702
10	1	906	356	703
10	1	905	358	704
10	1	905	358	705
10	1	905	358	706
10	1	905	358	707
10	1	905	358	708
10	1	905	358	709
10	1	905	358	710
10	1	905	358	711
10	1	905	360	712
10	1	905	360	713
10	1	905	360	714
10	1	905	360	715
10	1	905	360	716
10	1	905	360	717
10	1	905	360	718
10	1	905	360	719
10	1	905	363	720
10	1	905	363	721
10	1	905	363	722
10	1	905	363	723
10	1	905	363	724
10	1	905	363	725
10	1	905	363	726
10	1	905	363	727
10	1	905	365	728
10	1	905	365	729
10	1	905	365	730
10	1	905	365	731
10	1	905	365	732
10	1	905	365	733
10	1	905	365	734
10	1	905	365	735
10	1	905	366	736
10	1	905	366	737
10	1	905	366	738
10	1	905	366	739
10	1	905	366	740
10	1	905	366	741
10	1	905	366	742
10	1	905	366	743
10	1	904	368	744
10	1	904	368	745
10	1	904	368	746
10	1	904	368	747
10	1	904	368	748
10	1	904	368	749
10	1	904	368	750
10	1	904	368	751
10	1	904	369	752
10	1	904	369	753
10	1	904	369	754
10	1	904	369	755
10	1	904	369	756
10	1	904	369	757
10	1	904	369	758
10	1	904	369	759
10	1	903	370	760
10	1	903	370	761
10	1	903	370	762
10	1	903	370	763
10	1	903	370	764
10	1	903	370	765
10	1	903	370	766
10	1	903	370	767
10	1	903	372	768
10	1	903	372	769
10	1	903	372	770
10	1	903	372	771
10	1	903	372	772
10	1	903	372	773
10	1	903	372	774
10	1	903	372	775
10	1	903	372	776
10	1	903	372	777
10	1	903	372	778
10	1	903	372	779
10	1	903	372	780
10	1	903	372	781
10	1	903	372	782
10	1	903	372	783
10	1	903	374	784
10	1	903	374	785
10	1	903	374	786
10	1	903	374	787
10	1	903	374	788
10	1	903	374	789
10	1	903	374	790
10	1	903	374	791
10	1	903	376	792
10	1	903	376	793
10	1	903	376	794
10	1	903	376	795
10	1	903	376	796
10	1	903	376	797
10	1	903	376	798
10	1	903	376	799
10	1	903	377	800
10	1	903	377	801
10	1	903	377	802
10	1	903	377	803
10	1	903	377	804
10	1	903	377	805
10	1	903	377	806
10	1	903	377	807
10	1	903	377	808
10	1	903	377	809
10	1	903	377	810
10	1	903	377	811
10	1	903	377	812
10	1	903	377	813
10	1	903	377	814
10	1	903	377	815
10	1	903	379	816
10	1	903	379	817
10	1	903	379	818
10	1	903	379	819
10	1	903	379	820
10	1	903	379	821
10	1	903	379	822
10	1	903	379	823
10	1	903	380	824
10	1	903	380	825
10	1	903	380	826
10	1	903	380	827
10	1	903	380	828
10	1	903	380	829
10	1	903	380	830
10	1	903	380	831
10	1	903	382	832
10	1	903	382	833
10	1	903	382	834
10	1	903	382	835
10	1	903	382	836
10	1	903	382	837
10	1	903	382	838
10	1	903	382	839
10	1	903	384	840
10	1	903	384	841
10	1	903	384	842
10	1	903	384	843
10	1	903	384	844
10	1	903	384	845
10	1	903	384	846
10	1	903	384	847
10	1	903	385	848
10	1	903	385	849
10	1	903	385	850
10	1	903	385	851
10	1	903	385	852
10	1	903	385	853
10	1	903	385	854
10	1	903	385	855
10	1	902	386	856
10	1	902	386	857
10	1	902	386	858
10	1	902	386	859
10	1	902	386	860
10	1	902	386	861
10	1	902	386	862
10	1	902	386	863
10	1	902	388	864
10	1	902	388	865
10	1	902	388	866
10	1	902	388	867
10	1	902	388	868
10	1	902	388	869
10	1	902	388	870
10	1	902	388	871
10	1	901	390	872
10	1	901	390	873
10	1	901	390	874
10	1	901	390	875
10	1	901	390	876
10	1	901	390	877
10	1	901	390	878
10	1	901	390	879
10	1	900	391	880
10	1	900	391	881
10	1	900	391	882
10	1	900	391	883
10	1	900	391	884
10	1	900	391	885
10	1	900	391	886
10	1	900	391	887
10	1	900	393	888
10	1	900	393	889
10	1	900	393	890
10	1	900	393	891
10	1	900	393	892
10	1	900	393	893
10	1	900	393	894
10	1	900	393	895
10	1	900	395	896
10	1	900	395	897
10	1	900	395	898
10	1	900	395	899
10	1	900	395	900
10	1	900	395	901
10	1	900	395	902
10	1	900	395	903
10	1	899	396	904
10	1	899	396	905
10	1	899	396	906
10	1	899	396	907
10	1	899	396	908
10	1	899	396	909
10	1	899	396	910
10	1	899	396	911
10	1	899	397	912
10	1	899	397	913
10	1	899	397	914
10	1	899	397	915
10	1	899	397	916
10	1	899	397	917
10	1	899	397	918
10	1	899	397	919
10	1	899	399	920
10	1	899	399	921
10	1	899	399	922
10	1	899	399	923
10	1	899	399	924
10	1	899	399	925
10	1	899	399	926
10	1	899	399	927
10	1	898	400	928
10	1	898	400	929
10	1	898	400	930
10	1	898	400	931
10	1	898	400	932
10	1	898	400	933
10	1	898	400	934
10	1	898	400	935
10	1	898	401	936
10	1	898	401	937
10	1	898	401	938
10	1	898	401	939
10	1	898	401	940
10	1	898	401	941
10	1	898	401	942
10	1	898	401	943
10	1	898	402	944
10	1	898	402	945
10	1	898	402	946
10	1	898	402	947
10	1	898	402	948
10	1	898	402	949
10	1	898	402	950
10	1	898	402	951
10	1	897	403	952
10	1	897	403	953
10	1	897	403	954
10	1	897	403	955
10	1	897	403	956
10	1	897	403	957
10	1	897	403	958
10	1	897	403	959
10	1	897	405	960
10	1	897	405	961
10	1	897	405	962
10	1	897	405	963
10	1	897	405	964
10	1	897	405	965
10	1	897	405	966
10	1	897	405	967
10	1	896	405	968
10	1	896	405	969
10	1	896	405	970
10	1	896	405	971
10	1	896	405	972
10	1	896	405	973
10	1	896	405	974
10	1	896	405	975
10	1	896	407	976
10	1	896	407	977
10	1	896	407	978
10	1	896	407	979
10	1	896	407	980
10	1	896	407	981
10	1	896	407	982
10	1	896	407	983
10	1	896	408	984
10	1	896	408	985
10	1	896	408	986
10	1	896	408	987
10	1	896	408	988
10	1	896	408	989
10	1	896	408	990
10	1	896	408	991
10	1	896	410	992
10	1	896	410	993
10	1	896	410	994
10	1	896	410	995
10	1	896	410	996
10	1	896	410	997
10	1	896	410	998
10	1	896	410	999
10	1	896	410	1000
10	1	896	410	1001
10	1	896	410	1002
10	1	896	410	1003
10	1	896	410	1004
10	1	896	410	1005
10	1	896	410	1006
10	1	896	410	1007
10	1	895	412	1008
10	1	895	412	1009
10	1	895	412	1010
10	1	895	412	1011
10	1	895	412	1012
10	1	895	412	1013
10	1	895	412	1014
10	1	895	412	1015
10	1	895	413	1016
10	1	895	413	1017
10	1	895	413	1018
10	1	895	413	1019
10	1	895	413	1020
10	1	895	413	1021
10	1	895	413	1022
10	1	895	413	1023
10	1	895	414	1024
10	1	895	414	1025
10	1	895	414	1026
10	1	895	414	1027
10	1	895	414	1028
10	1	895	414	1029
10	1	895	414	1030
10	1	895	414	1031
10	1	894	415	1032
10	1	894	415	1033
10	1	894	415	1034
10	1	894	415	1035
10	1	894	415	1036
10	1	894	415	1037
10	1	894	415	1038
10	1	894	415	1039
10	1	894	415	1040
10	1	894	415	1041
10	1	894	415	1042
10	1	894	415	1043
10	1	894	415	1044
10	1	894	415	1045
10	1	894	415	1046
10	1	894	415	1047
10	1	893	417	1048
10	1	893	417	1049
10	1	893	417	1050
10	1	893	417	1051
10	1	893	417	1052
10	1	893	417	1053
10	1	893	417	1054
10	1	893	417	1055
10	1	893	418	1056
10	1	893	418	1057
10	1	893	418	1058
10	1	893	418	1059
10	1	893	418	1060
10	1	893	418	1061
10	1	893	418	1062
10	1	893	418	1063
10	1	893	419	1064
10	1	893	419	1065
10	1	893	419	1066
10	1	893	419	1067
10	1	893	419	1068
10	1	893	419	1069
10	1	893	419	1070
10	1	893	419	1071
10	1	892	420	1072
10	1	892	420	1073
10	1	892	420	1074
10	1	892	420	1075
10	1	892	420	1076
10	1	892	420	1077
10	1	892	420	1078
10	1	892	420	1079
10	1	892	421	1080
10	1	892	421	1081
10	1	892	421	1082
10	1	892	421	1083
10	1	892	421	1084
10	1	892	421	1085
10	1	892	421	1086
10	1	892	421	1087
10	1	891	423	1088
10	1	891	423	1089
10	1	891	423	1090
10	1	891	423	1091
10	1	891	423	1092
10	1	891	423	1093
10	1	891	423	1094
10	1	891	423	1095
10	1	891	423	1096
10	1	891	423	1097
10	1	891	423	1098
10	1	891	423	1099
10	1	891	423	1100
10	1	891	423	1101
10	1	891	423	1102
10	1	891	424	1103
10	1	891	424	1104
10	1	891	424	1105
10	1	891	424	1106
10	1	891	424	1107
10	1	891	424	1108
10	1	891	424	1109
10	1	891	424	1110
10	1	891	424	1111
10	1	891	425	1112
10	1	891	425	1113
10	1	891	425	1114
10	1	891	425	1115
10	1	891	425	1116
10	1	891	425	1117
10	1	891	425	1118
10	1	891	425	1119
10	1	891	426	1120
10	1	891	426	1121
10	1	891	426	1122
10	1	891	426	1123
10	1	891	426	1124
10	1	891	426	1125
10	1	891	426	1126
10	1	891	426	1127
10	1	891	426	1128
10	1	891	426	1129
10	1	891	426	1130
10	1	891	426	1131
10	1	891	426	1132
10	1	891	426	1133
10	1	891	426	1134
10	1	891	426	1135
10	1	890	427	1136
10	1	890	427	1137
10	1	890	427	1138
10	1	890	427	1139
10	1	890	427	1140
10	1	890	427	1141
10	1	890	427	1142
10	1	890	427	1143
10	1	890	427	1144
10	1	890	427	1145
10	1	890	427	1146
10	1	890	427	1147
10	1	890	427	1148
10	1	890	427	1149
10	1	890	427	1150
10	1	890	427	1151
10	1	890	427	1152
10	1	890	427	1153
10	1	890	427	1154
10	1	890	427	1155
10	1	890	427	1156
10	1	890	427	1157
10	1	890	427	1158
10	1	890	427	1159
10	1	890	428	1160
10	1	890	428	1161
10	1	890	428	1162
10	1	890	428	1163
10	1	890	428	1164
10	1	890	428	1165
10	1	890	428	1166
10	1	890	428	1167
10	1	890	428	1168
10	1	890	428	1169
10	1	890	428	1170
10	1	890	428	1171
10	1	890	428	1172
10	1	890	428	1173
10	1	890	428	1174
10	1	890	428	1175
10	1	889	429	1176
10	1	889	429	1177
10	1	889	429	1178
10	1	889	429	1179
10	1	889	429	1180
10	1	889	429	1181
10	1	889	429	1182
10	1	889	429	1183
10	1	889	429	1184
10	1	889	429	1185
10	1	889	429	1186
10	1	889	429	1187
10	1	889	429	1188
10	1	889	429	1189
10	1	889	429	1190
10	1	889	429	1191
10	1	889	429	1192
10	1	889	429	1193
10	1	889	429	1194
10	1	889	429	1195
10	1	889	429	1196
10	1	889	429	1197
10	1	889	429	1198
10	1	889	429	1199
10	1	889	429	1200
10	1	889	429	1201
10	1	889	429	1202
10	1	889	429	1203
10	1	889	429	1204
10	1	889	429	1205
10	1	889	429	1206
10	1	889	429	1207
10	1	889	430	1208
10	1	889	430	1209
10	1	889	430	1210
10	1	889	430	1211
10	1	889	430	1212
10	1	889	430	1213
10	1	889	430	1214
10	1	889	430	1215
10	1	889	430	1216
10	1	889	430	1217
10	1	889	430	1218
10	1	889	430	1219
10	1	889	430	1220
10	1	889	430	1221
10	1	889	430	1222
10	1	889	430	1223
10	1	889	430	1224
10	1	889	430	1225
10	1	889	430	1226
10	1	889	430	1227
10	1	889	430	1228
10	1	889	430	1229
10	1	889	430	1230
10	1	889	430	1231
10	1	889	430	1232
10	1	889	430	1233
10	1	889	430	1234
10	1	889	430	1235
10	1	889	430	1236
10	1	889	430	1237
10	1	889	430	1238
10	1	889	430	1239
10	1	889	430	1240
10	1	889	430	1241
10	1	889	430	1242
10	1	889	430	1243
10	1	889	430	1244
10	1	889	430	1245
10	1	889	430	1246
10	1	889	430	1247
10	1	889	430	1248
10	1	889	430	1249
10	1	889	430	1250
10	1	889	430	1251
10	1	889	430	1252
10	1	889	430	1253
10	1	889	430	1254
10	1	889	430	1255
10	1	889	430	1256
10	1	889	430	1257
10	1	889	430	1258
10	1	889	430	1259
10	1	889	430	1260
10	1	889	430	1261
10	1	889	430	1262
10	1	889	430	1263
10	1	889	430	1264
10	1	889	430	1265
10	1	889	430	1266
10	1	889	430	1267
10	1	889	430	1268
10	1	889	430	1269
10	1	889	430	1270
10	1	889	430	1271
10	1	889	430	1272
10	1	889	430	1273
10	1	889	430	1274
10	1	889	430	1275
10	1	889	430	1276
10	1	889	430	1277
10	1	889	430	1278
10	1	889	430	1279
10	1	889	430	1280
10	1	889	430	1281
10	1	889	430	1282
10	1	889	430	1283
10	1	889	430	1284
10	1	889	430	1285
10	1	889	430	1286
10	1	889	430	1287
10	1	889	430	1288
10	1	889	430	1289
10	1	889	430	1290
10	1	889	430	1291
10	1	889	430	1292
10	1	889	430	1293
10	1	889	430	1294
10	1	889	430	1295
10	1	889	430	1296
10	1	889	430	1297
10	1	889	430	1298
10	1	889	430	1299
10	1	889	430	1300
10	1	889	430	1301
10	1	889	430	1302
10	1	889	430	1303
10	1	889	430	1304
10	1	889	430	1305
10	1	889	430	1306
10	1	889	430	1307
10	1	889	430	1308
10	1	889	430	1309
10	1	889	430	1310
10	1	889	430	1311
10	1	889	430	1312
10	1	889	430	1313
10	1	889	430	1314
10	1	889	430	1315
10	1	889	430	1316
10	1	889	430	1317
10	1	889	430	1318
10	1	889	430	1319
10	1	889	430	1320
10	1	889	430	1321
10	1	889	430	1322
10	1	889	430	1323
10	1	889	430	1324
10	1	889	430	1325
10	1	889	430	1326
10	1	889	430	1327
10	1	889	430	1328
10	1	889	430	1329
10	1	889	430	1330
10	1	889	430	1331
10	1	889	430	1332
10	1	889	430	1333
10	1	889	430	1334
10	1	889	430	1335
10	1	889	430	1336
10	1	889	430	1337
10	1	889	430	1338
10	1	889	430	1339
10	1	889	430	1340
10	1	889	430	1341
10	1	889	430	1342
10	1	889	430	1343
10	1	889	430	1344
10	1	889	430	1345
10	1	889	430	1346
10	1	889	430	1347
10	1	889	430	1348
10	1	889	430	1349
10	1	889	430	1350
10	1	889	430	1351
10	1	889	430	1352
10	1	889	430	1353
10	1	889	430	1354
10	1	889	430	1355
10	1	889	430	1356
10	1	889	430	1357
10	1	889	430	1358
10	1	889	430	1359
10	1	889	430	1360
10	1	889	430	1361
10	1	889	430	1362
10	1	889	430	1363
10	1	889	430	1364
10	1	889	430	1365
10	1	889	430	1366
10	1	889	430	1367
10	1	889	430	1368
10	1	889	430	1369
10	1	889	430	1370
10	1	889	430	1371
10	1	889	430	1372
10	1	889	430	1373
10	1	889	430	1374
10	1	889	430	1375
10	1	889	430	1376
10	1	889	430	1377
10	1	889	430	1378
10	1	889	430	1379
10	1	889	430	1380
10	1	889	430	1381
10	1	889	430	1382
10	1	889	430	1383
10	1	889	430	1384
10	1	889	430	1385
10	1	889	430	1386
10	1	889	430	1387
10	1	889	430	1388
10	1	889	430	1389
10	1	889	430	1390
10	1	889	430	1391
10	1	889	430	1392
10	1	889	430	1393
10	1	889	430	1394
10	1	889	430	1395
10	1	889	430	1396
10	1	889	430	1397
10	1	889	430	1398
10	1	889	430	1399
10	1	888	430	1400
10	1	888	430	1401
10	1	888	430	1402
10	1	888	430	1403
10	1	888	430	1404
10	1	888	430	1405
10	1	888	430	1406
10	1	888	430	1407
10	1	887	430	1408
10	1	887	430	1409
10	1	887	430	1410
10	1	887	430	1411
10	1	887	430	1412
10	1	887	430	1413
10	1	887	430	1414
10	1	887	430	1415
10	1	885	430	1416
10	1	885	430	1417
10	1	885	430	1418
10	1	885	430	1419
10	1	885	430	1420
10	1	885	430	1421
10	1	885	430	1422
10	1	885	430	1423
10	1	884	430	1424
10	1	884	430	1425
10	1	884	430	1426
10	1	884	430	1427
10	1	884	430	1428
10	1	884	430	1429
10	1	884	430	1430
10	1	884	430	1431
10	1	883	430	1432
10	1	883	430	1433
10	1	883	430	1434
10	1	883	430	1435
10	1	883	430	1436
10	1	883	430	1437
10	1	883	430	1438
10	1	883	430	1439
10	1	882	430	1440
10	1	882	430	1441
10	1	882	430	1442
10	1	882	430	1443
10	1	882	430	1444
10	1	882	430	1445
10	1	882	430	1446
10	1	882	430	1447
10	1	880	430	1448
10	1	880	430	1449
10	1	880	430	1450
10	1	880	430	1451
10	1	880	430	1452
10	1	880	430	1453
10	1	880	430	1454
10	1	880	430	1455
10	1	878	430	1456
10	1	878	430	1457
10	1	878	430	1458
10	1	878	430	1459
10	1	878	430	1460
10	1	878	430	1461
10	1	878	430	1462
10	1	878	430	1463
10	1	875	430	1464
10	1	875	430	1465
10	1	875	430	1466
10	1	875	430	1467
10	1	875	430	1468
10	1	875	430	1469
10	1	875	430	1470
10	1	875	430	1471
10	1	873	430	1472
10	1	873	430	1473
10	1	873	430	1474
10	1	873	430	1475
10	1	873	430	1476
10	1	873	430	1477
10	1	873	430	1478
10	1	873	430	1479
10	1	872	430	1480
10	1	872	430	1481
10	1	872	430	1482
10	1	872	430	1483
10	1	872	430	1484
10	1	872	430	1485
10	1	872	430	1486
10	1	872	430	1487
10	1	870	430	1488
10	1	870	430	1489
10	1	870	430	1490
10	1	870	430	1491
10	1	870	430	1492
10	1	870	430	1493
10	1	870	430	1494
10	1	870	430	1495
10	1	869	430	1496
10	1	869	430	1497
10	1	869	430	1498
10	1	869	430	1499
10	1	869	430	1500
10	1	869	430	1501
10	1	869	430	1502
10	1	869	430	1503
10	1	867	429	1504
10	1	867	429	1505
10	1	867	429	1506
10	1	867	429	1507
10	1	867	429	1508
10	1	867	429	1509
10	1	867	429	1510
10	1	867	429	1511
10	1	865	429	1512
10	1	865	429	1513
10	1	865	429	1514
10	1	865	429	1515
10	1	865	429	1516
10	1	865	429	1517
10	1	865	429	1518
10	1	865	429	1519
10	1	862	429	1520
10	1	862	429	1521
10	1	862	429	1522
10	1	862	429	1523
10	1	862	429	1524
10	1	862	429	1525
10	1	862	429	1526
10	1	862	429	1527
10	1	860	429	1528
10	1	860	429	1529
10	1	860	429	1530
10	1	860	429	1531
10	1	860	429	1532
10	1	860	429	1533
10	1	860	429	1534
10	1	860	429	1535
10	1	857	429	1536
10	1	857	429	1537
10	1	857	429	1538
10	1	857	429	1539
10	1	857	429	1540
10	1	857	429	1541
10	1	857	429	1542
10	1	857	429	1543
10	1	855	429	1544
10	1	855	429	1545
10	1	855	429	1546
10	1	855	429	1547
10	1	855	429	1548
10	1	855	429	1549
10	1	855	429	1550
10	1	855	429	1551
10	1	853	429	1552
10	1	853	429	1553
10	1	853	429	1554
10	1	853	429	1555
10	1	853	429	1556
10	1	853	429	1557
10	1	853	429	1558
10	1	853	429	1559
10	1	851	429	1560
10	1	851	429	1561
10	1	851	429	1562
10	1	851	429	1563
10	1	851	429	1564
10	1	851	429	1565
10	1	851	429	1566
10	1	851	429	1567
10	1	849	429	1568
10	1	849	429	1569
10	1	849	429	1570
10	1	849	429	1571
10	1	849	429	1572
10	1	849	429	1573
10	1	849	429	1574
10	1	849	429	1575
10	1	848	429	1576
10	1	848	429	1577
10	1	848	429	1578
10	1	848	429	1579
10	1	848	429	1580
10	1	848	429	1581
10	1	848	429	1582
10	1	848	429	1583
10	1	847	429	1584
10	1	847	429	1585
10	1	847	429	1586
10	1	847	429	1587
10	1	847	429	1588
10	1	847	429	1589
10	1	847	429	1590
10	1	847	429	1591
10	1	845	429	1592
10	1	845	429	1593
10	1	845	429	1594
10	1	845	429	1595
10	1	845	429	1596
10	1	845	429	1597
10	1	845	429	1598
10	1	845	429	1599
10	1	843	428	1600
10	1	843	428	1601
10	1	843	428	1602
10	1	843	428	1603
10	1	843	428	1604
10	1	843	428	1605
10	1	843	428	1606
10	1	843	428	1607
10	1	842	428	1608
10	1	842	428	1609
10	1	842	428	1610
10	1	842	428	1611
10	1	842	428	1612
10	1	842	428	1613
10	1	842	428	1614
10	1	842	428	1615
10	1	840	428	1616
10	1	840	428	1617
10	1	840	428	1618
10	1	840	428	1619
10	1	840	428	1620
10	1	840	428	1621
10	1	840	428	1622
10	1	840	428	1623
10	1	839	428	1624
10	1	839	428	1625
10	1	839	428	1626
10	1	839	428	1627
10	1	839	428	1628
10	1	839	428	1629
10	1	839	428	1630
10	1	839	428	1631
10	1	837	428	1632
10	1	837	428	1633
10	1	837	428	1634
10	1	837	428	1635
10	1	837	428	1636
10	1	837	428	1637
10	1	837	428	1638
10	1	837	428	1639
10	1	835	428	1640
10	1	835	428	1641
10	1	835	428	1642
10	1	835	428	1643
10	1	835	428	1644
10	1	835	428	1645
10	1	835	428	1646
10	1	835	428	1647
10	1	832	428	1648
10	1	832	428	1649
10	1	832	428	1650
10	1	832	428	1651
10	1	832	428	1652
10	1	832	428	1653
10	1	832	428	1654
10	1	832	428	1655
10	1	829	427	1656
10	1	829	427	1657
10	1	829	427	1658
10	1	829	427	1659
10	1	829	427	1660
10	1	829	427	1661
10	1	829	427	1662
10	1	829	427	1663
10	1	827	427	1664
10	1	827	427	1665
10	1	827	427	1666
10	1	827	427	1667
10	1	827	427	1668
10	1	827	427	1669
10	1	827	427	1670
10	1	827	427	1671
10	1	824	426	1672
10	1	824	426	1673
10	1	824	426	1674
10	1	824	426	1675
10	1	824	426	1676
10	1	824	426	1677
10	1	824	426	1678
10	1	824	426	1679
10	1	822	426	1680
10	1	822	426	1681
10	1	822	426	1682
10	1	822	426	1683
10	1	822	426	1684
10	1	822	426	1685
10	1	822	426	1686
10	1	822	426	1687
10	1	820	426	1688
10	1	820	426	1689
10	1	820	426	1690
10	1	820	426	1691
10	1	820	426	1692
10	1	820	426	1693
10	1	820	426	1694
10	1	820	426	1695
10	1	817	426	1696
10	1	817	426	1697
10	1	817	426	1698
10	1	817	426	1699
10	1	817	426	1700
10	1	817	426	1701
10	1	817	426	1702
10	1	817	426	1703
10	1	816	426	1704
10	1	816	426	1705
10	1	816	426	1706
10	1	816	426	1707
10	1	816	426	1708
10	1	816	426	1709
10	1	816	426	1710
10	1	816	426	1711
10	1	815	426	1712
10	1	815	426	1713
10	1	815	426	1714
10	1	815	426	1715
10	1	815	426	1716
10	1	815	426	1717
10	1	815	426	1718
10	1	815	426	1719
10	1	814	426	1720
10	1	814	426	1721
10	1	814	426	1722
10	1	814	426	1723
10	1	814	426	1724
10	1	814	426	1725
10	1	814	426	1726
10	1	814	426	1727
10	1	813	426	1728
10	1	813	426	1729
10	1	813	426	1730
10	1	813	426	1731
10	1	813	426	1732
10	1	813	426	1733
10	1	813	426	1734
10	1	813	426	1735
10	1	812	426	1736
10	1	812	426	1737
10	1	812	426	1738
10	1	812	426	1739
10	1	812	426	1740
10	1	812	426	1741
10	1	812	426	1742
10	1	812	426	1743
10	1	811	426	1744
10	1	811	426	1745
10	1	811	426	1746
10	1	811	426	1747
10	1	811	426	1748
10	1	811	426	1749
10	1	811	426	1750
10	1	811	426	1751
10	1	810	426	1752
10	1	810	426	1753
10	1	810	426	1754
10	1	810	426	1755
10	1	810	426	1756
10	1	810	426	1757
10	1	810	426	1758
10	1	810	426	1759
10	1	809	426	1760
10	1	809	426	1761
10	1	809	426	1762
10	1	809	426	1763
10	1	809	426	1764
10	1	809	426	1765
10	1	809	426	1766
10	1	809	426	1767
10	1	809	426	1768
10	1	809	426	1769
10	1	809	426	1770
10	1	809	426	1771
10	1	809	426	1772
10	1	809	426	1773
10	1	809	426	1774
10	1	809	426	1775
10	1	807	426	1776
10	1	807	426	1777
10	1	807	426	1778
10	1	807	426	1779
10	1	807	426	1780
10	1	807	426	1781
10	1	807	426	1782
10	1	807	426	1783
10	1	806	426	1784
10	1	806	426	1785
10	1	806	426	1786
10	1	806	426	1787
10	1	806	426	1788
10	1	806	426	1789
10	1	806	426	1790
10	1	806	426	1791
10	1	805	426	1792
10	1	805	426	1793
10	1	805	426	1794
10	1	805	426	1795
10	1	805	426	1796
10	1	805	426	1797
10	1	805	426	1798
10	1	805	426	1799
10	1	804	426	1800
10	1	804	426	1801
10	1	804	426	1802
10	1	804	426	1803
10	1	804	426	1804
10	1	804	426	1805
10	1	804	426	1806
10	1	804	426	1807
10	1	803	426	1808
10	1	803	426	1809
10	1	803	426	1810
10	1	803	426	1811
10	1	803	426	1812
10	1	803	426	1813
10	1	803	426	1814
10	1	803	426	1815
10	1	802	426	1816
10	1	802	426	1817
10	1	802	426	1818
10	1	802	426	1819
10	1	802	426	1820
10	1	802	426	1821
10	1	802	426	1822
10	1	802	426	1823
10	1	799	426	1824
10	1	799	426	1825
10	1	799	426	1826
10	1	799	426	1827
10	1	799	426	1828
10	1	799	426	1829
10	1	799	426	1830
10	1	799	426	1831
10	1	797	426	1832
10	1	797	426	1833
10	1	797	426	1834
10	1	797	426	1835
10	1	797	426	1836
10	1	797	426	1837
10	1	797	426	1838
10	1	797	426	1839
10	1	795	426	1840
10	1	795	426	1841
10	1	795	426	1842
10	1	795	426	1843
10	1	795	426	1844
10	1	795	426	1845
10	1	795	426	1846
10	1	795	426	1847
10	1	794	426	1848
10	1	794	426	1849
10	1	794	426	1850
10	1	794	426	1851
10	1	794	426	1852
10	1	794	426	1853
10	1	794	426	1854
10	1	794	426	1855
10	1	792	426	1856
10	1	792	426	1857
10	1	792	426	1858
10	1	792	426	1859
10	1	792	426	1860
10	1	792	426	1861
10	1	792	426	1862
10	1	792	426	1863
10	1	790	426	1864
10	1	790	426	1865
10	1	790	426	1866
10	1	790	426	1867
10	1	790	426	1868
10	1	790	426	1869
10	1	790	426	1870
10	1	790	426	1871
10	1	787	426	1872
10	1	787	426	1873
10	1	787	426	1874
10	1	787	426	1875
10	1	787	426	1876
10	1	787	426	1877
10	1	787	426	1878
10	1	787	426	1879
10	1	787	426	1880
10	1	787	426	1881
10	1	787	426	1882
10	1	787	426	1883
10	1	787	426	1884
10	1	787	426	1885
10	1	787	426	1886
10	1	787	426	1887
10	1	786	426	1888
10	1	786	426	1889
10	1	786	426	1890
10	1	786	426	1891
10	1	786	426	1892
10	1	786	426	1893
10	1	786	426	1894
10	1	786	426	1895
10	1	785	426	1896
10	1	785	426	1897
10	1	785	426	1898
10	1	785	426	1899
10	1	785	426	1900
10	1	785	426	1901
10	1	785	426	1902
10	1	785	426	1903
10	1	784	426	1904
10	1	784	426	1905
10	1	784	426	1906
10	1	784	426	1907
10	1	784	426	1908
10	1	784	426	1909
10	1	784	426	1910
10	1	784	426	1911
10	1	783	426	1912
10	1	783	426	1913
10	1	783	426	1914
10	1	783	426	1915
10	1	783	426	1916
10	1	783	426	1917
10	1	783	426	1918
10	1	783	426	1919
10	1	782	426	1920
10	1	782	426	1921
10	1	782	426	1922
10	1	782	426	1923
10	1	782	426	1924
10	1	782	426	1925
10	1	782	426	1926
10	1	782	426	1927
10	1	780	426	1928
10	1	780	426	1929
10	1	780	426	1930
10	1	780	426	1931
10	1	780	426	1932
10	1	780	426	1933
10	1	780	426	1934
10	1	780	426	1935
10	1	780	426	1936
10	1	780	426	1937
10	1	780	426	1938
10	1	780	426	1939
10	1	780	426	1940
10	1	780	426	1941
10	1	780	426	1942
10	1	780	426	1943
10	1	779	426	1944
10	1	779	426	1945
10	1	779	426	1946
10	1	779	426	1947
10	1	779	426	1948
10	1	779	426	1949
10	1	779	426	1950
10	1	779	426	1951
10	1	777	426	1952
10	1	777	426	1953
10	1	777	426	1954
10	1	777	426	1955
10	1	777	426	1956
10	1	777	426	1957
10	1	777	426	1958
10	1	777	426	1959
10	1	776	426	1960
10	1	776	426	1961
10	1	776	426	1962
10	1	776	426	1963
10	1	776	426	1964
10	1	776	426	1965
10	1	776	426	1966
10	1	776	426	1967
10	1	774	426	1968
10	1	774	426	1969
10	1	774	426	1970
10	1	774	426	1971
10	1	774	426	1972
10	1	774	426	1973
10	1	774	426	1974
10	1	774	426	1975
10	1	772	426	1976
10	1	772	426	1977
10	1	772	426	1978
10	1	772	426	1979
10	1	772	426	1980
10	1	772	426	1981
10	1	772	426	1982
10	1	772	426	1983
10	1	771	426	1984
10	1	771	426	1985
10	1	771	426	1986
10	1	771	426	1987
10	1	771	426	1988
10	1	771	426	1989
10	1	771	426	1990
10	1	771	426	1991
10	1	770	426	1992
10	1	770	426	1993
10	1	770	426	1994
10	1	770	426	1995
10	1	770	426	1996
10	1	770	426	1997
10	1	770	426	1998
10	1	770	426	1999
10	1	768	426	2000
10	1	768	426	2001
[truncated: 185,833 more rows]
