# Supplementary material for: Quantifying gaze and mouse interactions on spatial visual interfaces with a new movement analytics methodology
Source: PLoS One. 2017 Aug 4;12(8):e0181818. doi: 10.1371/journal.pone.0181818 (PMC5544210; doi:10.1371/journal.pone.0181818)
Supplement: S1 Data — (ZIP) [file pone.0181818.s002.zip › Task_11_EyeTrajectories.csv]

TaskNo	PartNo	GazePointX	GazePointY	Time
11	1	677	458	10
11	1	673	454	27
11	1	675	457	43
11	1	676	453	60
11	1	674	451	77
11	1	673	457	93
11	1	678	458	110
11	1	675	459	127
11	1	676	460	143
11	1	677	458	160
11	1	676	457	177
11	1	675	456	193
11	1	677	457	210
11	1	678	456	227
11	1	675	461	243
11	1	676	455	260
11	1	676	457	277
11	1	677	456	293
11	1	674	454	310
11	1	677	458	327
11	1	675	451	343
11	1	673	455	360
11	1	674	457	377
11	1	679	460	393
11	1	677	452	410
11	1	674	457	426
11	1	677	457	443
11	1	677	454	460
11	1	673	451	477
11	1	675	454	493
11	1	674	453	510
11	1	674	457	526
11	1	676	450	543
11	1	677	455	560
11	1	675	456	577
11	1	673	452	593
11	1	678	459	610
11	1	677	454	627
11	1	677	457	643
11	1	675	458	660
11	1	677	455	676
11	1	672	454	693
11	1	673	457	710
11	1	676	460	727
11	1	676	458	743
11	1	673	451	760
11	1	676	455	776
11	1	737	506	793
11	1	763	549	810
11	1	757	533	826
11	1	757	539	843
11	1	759	538	860
11	1	759	545	876
11	1	763	538	893
11	1	761	535	910
11	1	761	539	926
11	1	760	540	943
11	1	763	537	960
11	1	759	538	976
11	1	756	534	993
11	1	760	535	1010
11	1	762	533	1026
11	1	762	533	1043
11	1	757	536	1060
11	1	758	532	1076
11	1	760	536	1093
11	1	759	534	1110
11	1	763	531	1126
11	1	834	551	1143
11	1	823	552	1160
11	1	826	557	1176
11	1	824	555	1193
11	1	828	559	1210
11	1	824	556	1226
11	1	826	560	1243
11	1	828	561	1260
11	1	827	564	1276
11	1	827	564	1293
11	1	824	556	1310
11	1	828	558	1326
11	1	828	558	1343
11	1	827	558	1360
11	1	827	555	1376
11	1	838	564	1393
11	1	856	588	1410
11	1	851	581	1426
11	1	853	579	1443
11	1	857	581	1460
11	1	857	583	1476
11	1	855	581	1493
11	1	851	580	1510
11	1	853	581	1526
11	1	852	583	1543
11	1	856	582	1560
11	1	855	585	1576
11	1	853	583	1593
11	1	854	588	1610
11	1	851	587	1626
11	1	852	582	1643
11	1	851	576	1660
11	1	855	583	1676
11	1	856	588	1693
11	1	854	585	1710
11	1	853	583	1726
11	1	854	581	1743
11	1	854	582	1760
11	1	852	581	1776
11	1	854	585	1793
11	1	856	586	1810
11	1	855	587	1826
11	1	852	581	1843
11	1	852	586	1860
11	1	851	591	1876
11	1	852	588	1893
11	1	852	584	1910
11	1	853	587	1926
11	1	853	587	1943
11	1	852	586	1960
11	1	850	583	1976
11	1	852	586	1993
11	1	854	582	2010
11	1	853	581	2026
11	1	851	583	2043
11	1	854	584	2060
11	1	848	583	2076
11	1	853	582	2093
11	1	849	583	2110
11	1	853	583	2126
11	1	856	581	2143
11	1	852	586	2160
11	1	849	586	2176
11	1	853	589	2193
11	1	855	586	2210
11	1	854	587	2226
11	1	855	585	2243
11	1	855	586	2260
11	1	853	590	2276
11	1	851	587	2293
11	1	853	582	2310
11	1	853	594	2326
11	1	839	645	2343
11	1	829	688	2360
11	1	823	702	2376
11	1	822	701	2393
11	1	821	696	2410
11	1	821	708	2426
11	1	822	707	2443
11	1	821	703	2459
11	1	818	704	2476
11	1	819	703	2493
11	1	820	707	2510
11	1	820	708	2526
11	1	822	706	2543
11	1	822	710	2560
11	1	820	706	2576
11	1	823	704	2593
11	1	823	679	2609
11	1	827	678	2626
11	1	823	676	2643
11	1	826	685	2660
11	1	830	685	2676
11	1	827	680	2693
11	1	828	680	2709
11	1	829	687	2726
11	1	827	683	2743
11	1	824	676	2759
11	1	825	677	2776
11	1	824	687	2793
11	1	792	745	2809
11	1	803	742	2826
11	1	801	743	2843
11	1	802	741	2859
11	1	800	734	2876
11	1	801	734	2893
11	1	799	743	2909
11	1	799	740	2926
11	1	798	737	2943
11	1	796	742	2959
11	1	802	742	2976
11	1	797	752	2993
11	1	795	744	3009
11	1	798	739	3026
11	1	796	738	3043
11	1	796	745	3059
11	1	797	744	3076
11	1	798	748	3093
11	1	797	754	3109
11	1	801	741	3126
11	1	795	740	3143
11	1	797	745	3159
11	1	798	748	3176
11	1	794	747	3193
11	1	798	745	3209
11	1	796	749	3226
11	1	794	738	3243
11	1	794	740	3259
11	1	797	745	3276
11	1	796	741	3293
11	1	797	747	3309
11	1	797	748	3326
11	1	797	742	3343
11	1	795	741	3359
11	1	801	741	3376
11	1	803	737	3393
11	1	800	740	3409
11	1	800	751	3426
11	1	795	743	3443
11	1	794	742	3459
11	1	799	750	3476
11	1	797	761	3493
11	1	801	752	3509
11	1	798	754	3526
11	1	799	758	3543
11	1	798	761	3559
11	1	798	755	3576
11	1	798	757	3593
11	1	798	751	3609
11	1	802	754	3626
11	1	799	751	3643
11	1	797	755	3659
11	1	797	760	3676
11	1	890	732	3693
11	1	892	714	3709
11	1	894	720	3726
11	1	895	718	3743
11	1	894	716	3759
11	1	884	814	3776
11	1	907	747	3793
11	1	887	778	3809
11	1	886	754	3826
11	1	892	727	3843
11	1	893	714	3859
11	1	889	711	3876
11	1	893	716	3893
11	1	890	713	3909
11	1	890	719	3926
11	1	888	721	3943
11	1	885	722	3959
11	1	884	719	3976
11	1	886	719	3993
11	1	886	719	4009
11	1	888	721	4026
11	1	888	718	4043
11	1	886	712	4059
11	1	884	716	4076
11	1	887	715	4093
11	1	933	692	4109
11	1	968	669	4126
11	1	961	669	4143
11	1	962	667	4159
11	1	962	669	4176
11	1	964	671	4192
11	1	962	667	4209
11	1	961	667	4226
11	1	963	667	4243
11	1	964	670	4259
11	1	963	669	4276
11	1	966	665	4293
11	1	964	664	4309
11	1	964	663	4326
11	1	964	663	4342
11	1	963	664	4359
11	1	962	670	4376
11	1	962	664	4393
11	1	964	668	4409
11	1	966	669	4426
11	1	960	665	4442
11	1	961	669	4459
11	1	963	670	4476
11	1	961	670	4493
11	1	962	668	4509
11	1	958	670	4526
11	1	960	669	4542
11	1	962	669	4559
11	1	962	671	4576
11	1	963	664	4592
11	1	962	665	4609
11	1	960	664	4626
11	1	962	663	4643
11	1	964	667	4659
11	1	957	670	4676
11	1	960	668	4692
11	1	958	666	4709
11	1	961	670	4726
11	1	965	666	4742
11	1	965	670	4759
11	1	961	669	4776
11	1	960	666	4792
11	1	961	665	4809
11	1	962	663	4826
11	1	963	662	4842
11	1	961	665	4859
11	1	964	666	4876
11	1	964	664	4892
11	1	963	669	4909
11	1	966	670	4926
11	1	965	664	4942
11	1	967	666	4959
11	1	962	668	4976
11	1	963	663	4992
11	1	963	659	5009
11	1	966	666	5026
11	1	963	665	5042
11	1	965	663	5059
11	1	966	663	5076
11	1	965	664	5092
11	1	967	666	5109
11	1	963	664	5126
11	1	965	663	5142
11	1	964	659	5159
11	1	965	662	5176
11	1	964	662	5192
11	1	962	658	5209
11	1	964	661	5226
11	1	963	658	5242
11	1	965	664	5259
11	1	964	660	5276
11	1	963	662	5292
11	1	964	664	5309
11	1	968	661	5326
11	1	965	662	5342
11	1	963	666	5359
11	1	966	667	5376
11	1	963	660	5392
11	1	967	660	5409
11	1	965	663	5426
11	1	963	662	5442
11	1	964	663	5459
11	1	963	663	5476
11	1	964	665	5492
11	1	965	668	5509
11	1	966	664	5526
11	1	973	670	5542
11	1	1021	679	5559
11	1	1010	674	5576
11	1	1013	679	5592
11	1	1011	677	5609
11	1	1010	675	5626
11	1	1008	678	5642
11	1	1006	676	5659
11	1	1012	680	5676
11	1	1011	682	5692
11	1	1011	681	5709
11	1	1011	679	5726
11	1	1015	679	5742
11	1	1011	681	5759
11	1	1011	680	5776
11	1	1010	675	5792
11	1	1012	676	5809
11	1	1011	674	5826
11	1	1012	678	5842
11	1	1044	692	5859
11	1	1072	719	5876
11	1	1067	710	5892
11	1	1068	717	5909
11	1	1072	709	5926
11	1	1070	707	5942
11	1	1074	711	5959
11	1	1072	713	5976
11	1	1071	713	5992
11	1	1070	714	6009
11	1	1072	715	6026
11	1	1069	710	6042
11	1	1072	715	6059
11	1	1073	716	6076
11	1	1073	722	6092
11	1	1074	718	6109
11	1	1077	713	6125
11	1	1073	717	6142
11	1	1070	722	6159
11	1	1070	719	6176
11	1	1072	723	6192
11	1	1081	720	6209
11	1	1129	742	6225
11	1	1116	747	6242
11	1	1117	746	6259
11	1	1120	739	6275
11	1	1119	739	6292
11	1	1118	737	6309
11	1	1122	737	6326
11	1	1118	743	6342
11	1	1119	741	6359
11	1	1119	747	6375
11	1	1120	737	6392
11	1	1122	745	6409
11	1	1117	741	6426
11	1	1118	751	6442
11	1	1118	740	6459
11	1	1118	740	6475
11	1	1121	746	6492
11	1	1144	759	6509
11	1	1136	761	6525
11	1	1136	757	6542
11	1	1136	758	6559
11	1	1135	760	6575
11	1	1136	758	6592
11	1	1135	763	6609
11	1	1137	758	6625
11	1	1136	757	6642
11	1	1138	764	6659
11	1	1139	759	6675
11	1	1135	757	6692
11	1	1138	769	6709
11	1	1139	774	6725
11	1	1136	768	6742
11	1	1139	767	6759
11	1	1136	766	6775
11	1	1138	763	6792
11	1	1135	765	6809
11	1	1134	760	6825
11	1	1140	764	6842
11	1	1137	765	6859
11	1	1139	755	6875
11	1	1138	763	6892
11	1	1138	757	6909
11	1	1136	760	6925
11	1	1136	762	6942
11	1	1133	757	6959
11	1	1136	756	6975
11	1	1135	759	6992
11	1	1135	765	7009
11	1	1136	760	7025
11	1	1136	761	7042
11	1	1142	750	7059
11	1	1139	752	7075
11	1	1135	754	7091
11	1	1138	755	7109
11	1	1136	753	7125
11	1	1134	755	7142
11	1	1134	754	7159
11	1	1138	758	7175
11	1	1136	754	7191
11	1	1139	752	7209
11	1	1141	759	7225
11	1	1139	758	7242
11	1	1138	752	7259
11	1	1136	755	7275
11	1	1137	754	7292
11	1	1136	750	7309
11	1	1136	750	7325
11	1	1136	749	7342
11	1	1136	753	7359
11	1	1132	752	7375
11	1	1135	752	7392
11	1	1135	752	7409
11	1	1135	748	7425
11	1	1128	724	7442
11	1	1127	693	7459
11	1	1126	701	7475
11	1	1123	706	7492
11	1	1122	701	7509
11	1	1125	698	7525
11	1	1124	697	7542
11	1	1124	696	7559
11	1	1122	701	7575
11	1	1123	698	7592
11	1	1122	699	7609
11	1	1123	701	7625
11	1	1123	699	7642
11	1	1123	700	7659
11	1	1123	699	7675
11	1	1126	703	7692
11	1	1123	699	7709
11	1	1123	697	7725
11	1	1121	695	7742
11	1	1125	703	7759
11	1	1124	699	7775
11	1	1126	703	7792
11	1	1122	699	7809
11	1	1124	701	7825
11	1	1103	644	7842
11	1	1087	588	7859
11	1	1088	592	7875
11	1	1086	597	7892
11	1	1088	590	7909
11	1	1089	591	7925
11	1	1087	591	7942
11	1	1087	587	7958
11	1	1086	587	7975
11	1	1084	588	7992
11	1	1086	584	8009
11	1	1083	586	8025
11	1	1088	587	8042
11	1	1087	584	8059
11	1	1086	588	8075
11	1	1084	590	8092
11	1	1085	587	8108
11	1	1084	586	8125
11	1	1085	589	8142
11	1	1086	587	8159
11	1	1086	591	8175
11	1	1088	584	8192
11	1	1084	588	8209
11	1	1085	587	8225
11	1	1087	589	8242
11	1	1089	584	8258
11	1	1088	587	8275
11	1	1084	589	8292
11	1	1087	589	8308
11	1	1086	584	8325
11	1	1089	583	8342
11	1	1085	589	8358
11	1	1089	588	8375
11	1	1088	586	8392
11	1	1084	587	8408
11	1	1082	583	8425
11	1	1079	586	8442
11	1	1082	587	8458
11	1	1081	585	8475
11	1	1082	589	8492
11	1	1082	586	8508
11	1	1081	584	8525
11	1	1079	586	8542
11	1	1079	584	8558
11	1	1079	591	8575
11	1	1078	592	8592
11	1	1077	587	8608
11	1	1078	585	8625
11	1	1077	586	8642
11	1	1080	585	8658
11	1	1080	587	8675
11	1	1081	587	8692
11	1	1082	585	8708
11	1	1079	586	8725
11	1	1082	582	8742
11	1	1076	586	8758
11	1	1080	581	8775
11	1	1079	582	8792
11	1	1080	584	8808
11	1	1081	582	8825
11	1	1080	588	8842
11	1	1081	588	8858
11	1	1079	582	8875
11	1	1080	584	8892
11	1	1079	584	8908
11	1	1082	580	8925
11	1	1120	558	8942
11	1	1119	555	8958
11	1	1121	554	8975
11	1	1116	557	8992
11	1	1114	558	9008
11	1	1118	555	9025
11	1	1122	556	9042
11	1	1124	553	9058
11	1	1123	555	9075
11	1	1121	556	9092
11	1	1120	557	9108
11	1	1119	557	9125
11	1	1120	556	9142
11	1	1120	559	9158
11	1	1123	554	9175
11	1	1119	554	9192
11	1	1118	556	9208
11	1	1118	554	9225
11	1	1121	556	9242
11	1	1119	559	9258
11	1	1119	554	9275
11	1	1121	552	9292
11	1	1117	555	9308
11	1	1130	549	9325
11	1	1221	485	9342
11	1	1222	476	9358
11	1	1223	476	9375
11	1	1223	477	9392
11	1	1221	482	9408
11	1	1225	480	9425
11	1	1227	480	9442
11	1	1226	477	9458
11	1	1223	479	9475
11	1	1226	477	9492
11	1	1227	477	9508
11	1	1224	470	9525
11	1	1225	477	9542
11	1	1225	478	9558
11	1	1226	478	9575
11	1	1225	481	9592
11	1	1225	486	9608
11	1	1223	479	9625
11	1	1225	474	9642
11	1	1225	477	9658
11	1	1222	479	9675
11	1	1225	474	9692
11	1	1223	480	9708
11	1	1223	479	9725
11	1	1222	475	9741
11	1	1222	477	9758
11	1	1222	475	9775
11	1	1222	477	9792
11	1	1224	477	9808
11	1	1222	475	9825
11	1	1222	474	9842
11	1	1223	477	9858
11	1	1223	476	9875
11	1	1220	473	9891
11	1	1224	477	9908
11	1	1250	454	9925
11	1	1249	452	9942
11	1	1246	454	9958
11	1	1252	454	9975
11	1	1249	460	9991
11	1	1245	456	10008
11	1	1246	476	10025
11	1	1263	590	10041
11	1	1265	508	10125
11	1	1255	452	10141
11	1	1265	452	10158
11	1	1265	446	10175
11	1	1263	449	10192
11	1	1262	451	10208
11	1	1261	449	10225
11	1	1260	449	10241
11	1	1260	449	10258
11	1	1259	449	10275
11	1	1258	451	10291
11	1	1263	453	10308
11	1	1260	451	10325
11	1	1259	451	10341
11	1	1260	449	10358
11	1	1262	452	10375
11	1	1258	451	10391
11	1	1260	450	10408
11	1	1259	451	10425
11	1	1264	449	10441
11	1	1262	452	10458
11	1	1262	451	10475
11	1	1264	451	10491
11	1	1260	452	10508
11	1	1260	454	10525
11	1	1259	449	10541
11	1	1257	451	10558
11	1	1259	455	10575
11	1	1256	453	10591
11	1	1263	455	10608
11	1	1257	455	10625
11	1	1262	454	10641
11	1	1261	458	10658
11	1	1256	456	10675
11	1	1258	455	10691
11	1	1165	457	10708
11	1	1142	454	10725
11	1	1147	455	10741
11	1	1145	458	10758
11	1	1145	458	10775
11	1	1146	457	10791
11	1	1143	458	10808
11	1	1141	456	10825
11	1	1143	452	10841
11	1	1140	456	10858
11	1	1138	463	10875
11	1	1142	461	10891
11	1	1140	461	10908
11	1	1142	458	10925
11	1	1140	457	10941
11	1	1139	455	10958
11	1	1139	449	10975
11	1	1138	461	10991
11	1	1142	450	11008
11	1	1140	453	11025
11	1	1137	456	11041
11	1	1140	454	11058
11	1	1138	455	11075
11	1	1139	453	11091
11	1	1138	457	11108
11	1	1134	455	11125
11	1	1135	455	11141
11	1	1136	450	11158
11	1	1135	452	11175
11	1	1140	451	11191
11	1	1136	455	11208
11	1	1138	456	11225
11	1	1134	455	11241
11	1	1136	453	11258
11	1	1138	455	11275
11	1	1133	455	11291
11	1	1139	460	11308
11	1	1132	456	11325
11	1	1135	457	11341
11	1	1050	455	11358
11	1	1059	454	11375
11	1	1050	455	11391
11	1	1052	455	11408
11	1	1051	457	11425
11	1	1051	461	11441
11	1	1052	456	11458
11	1	1053	457	11475
11	1	1046	457	11491
11	1	1051	455	11508
11	1	1046	461	11525
11	1	1050	457	11541
11	1	1050	453	11558
11	1	1037	458	11575
11	1	1040	459	11591
11	1	1042	458	11608
11	1	1037	454	11625
11	1	1040	455	11641
11	1	1038	457	11658
11	1	1036	454	11674
11	1	1038	451	11691
11	1	1042	455	11708
11	1	1036	466	11725
11	1	1039	458	11741
11	1	1040	458	11758
11	1	1042	459	11775
11	1	1038	458	11791
11	1	1038	457	11808
11	1	1041	460	11824
11	1	1037	461	11841
11	1	1039	460	11858
11	1	1039	456	11875
11	1	1042	459	11891
11	1	1039	466	11908
11	1	1040	461	11924
11	1	1041	460	11941
11	1	1036	463	11958
11	1	1039	465	11974
11	1	1039	460	11991
11	1	1040	458	12008
11	1	1035	461	12024
11	1	1039	458	12041
11	1	1042	460	12058
11	1	1040	461	12074
11	1	1036	458	12091
11	1	1039	454	12108
11	1	1039	459	12124
11	1	1042	460	12141
11	1	1041	463	12158
11	1	1041	461	12174
11	1	1042	462	12191
11	1	1041	465	12208
11	1	1041	464	12224
11	1	1041	463	12241
11	1	1040	470	12258
11	1	1022	393	12274
11	1	980	227	12291
11	1	977	217	12308
11	1	973	208	12324
11	1	974	210	12341
11	1	974	212	12358
11	1	975	207	12374
11	1	974	210	12391
11	1	973	213	12408
11	1	973	210	12424
11	1	972	212	12441
11	1	967	212	12458
11	1	974	208	12474
11	1	974	214	12491
11	1	972	211	12508
11	1	970	209	12524
11	1	973	210	12541
11	1	971	211	12558
11	1	970	211	12574
11	1	968	210	12591
11	1	971	211	12608
11	1	969	210	12624
11	1	970	207	12641
11	1	971	200	12658
11	1	969	203	12674
11	1	969	200	12691
11	1	972	201	12708
11	1	970	197	12724
11	1	973	196	12741
11	1	970	198	12758
11	1	968	200	12774
11	1	971	195	12791
11	1	970	195	12808
11	1	967	196	12824
11	1	971	191	12841
11	1	969	191	12858
11	1	969	195	12874
11	1	971	191	12891
11	1	967	193	12908
11	1	966	193	12924
11	1	968	192	12941
11	1	966	193	12958
11	1	968	188	12974
11	1	966	196	12991
11	1	970	196	13008
11	1	966	193	13024
11	1	967	193	13041
11	1	970	193	13058
11	1	967	188	13074
11	1	966	192	13091
11	1	970	189	13108
11	1	963	191	13124
11	1	966	194	13141
11	1	964	188	13158
11	1	967	191	13174
11	1	967	190	13191
11	1	967	194	13208
11	1	966	192	13224
11	1	969	194	13241
11	1	967	194	13258
11	1	968	192	13274
11	1	968	198	13291
11	1	967	191	13308
11	1	965	193	13324
11	1	965	192	13341
11	1	967	194	13358
11	1	966	195	13374
11	1	969	194	13391
11	1	965	194	13407
11	1	969	198	13424
11	1	965	195	13441
11	1	965	193	13458
11	1	968	193	13474
11	1	964	197	13491
11	1	964	197	13508
11	1	967	194	13524
11	1	964	198	13541
11	1	966	191	13558
11	1	963	195	13574
11	1	961	194	13591
11	1	963	196	13608
11	1	964	193	13624
11	1	961	193	13641
11	1	962	194	13657
11	1	965	195	13674
11	1	964	196	13691
11	1	935	220	13708
11	1	944	220	13724
11	1	947	216	13741
11	1	946	224	13757
11	1	945	221	13774
11	1	944	220	13791
11	1	946	220	13807
11	1	948	220	13824
11	1	946	223	13841
11	1	946	222	13858
11	1	947	220	13874
11	1	947	219	13891
11	1	948	222	13907
11	1	948	222	13924
11	1	946	224	13941
11	1	943	223	13957
11	1	948	224	13974
11	1	938	254	13991
11	1	928	309	14007
11	1	931	299	14024
11	1	931	305	14041
11	1	934	299	14057
11	1	928	304	14074
11	1	927	303	14091
11	1	930	305	14107
11	1	929	305	14124
11	1	930	306	14141
11	1	932	304	14157
11	1	929	307	14174
11	1	932	303	14191
11	1	930	304	14207
11	1	921	304	14224
11	1	925	300	14241
11	1	929	304	14257
11	1	923	338	14274
11	1	920	396	14291
11	1	918	393	14307
11	1	921	390	14324
11	1	920	392	14341
11	1	919	388	14357
11	1	918	388	14374
11	1	919	389	14391
11	1	919	392	14407
11	1	920	392	14424
11	1	916	394	14441
11	1	921	397	14457
11	1	921	392	14474
11	1	917	395	14491
11	1	917	394	14507
11	1	918	391	14524
11	1	917	392	14541
11	1	917	396	14557
11	1	918	401	14574
11	1	918	393	14591
11	1	917	390	14607
11	1	915	388	14624
11	1	919	389	14641
11	1	918	400	14657
11	1	886	450	14674
11	1	902	453	14691
11	1	895	454	14707
11	1	897	453	14724
11	1	897	458	14741
11	1	897	453	14757
11	1	897	453	14774
11	1	899	458	14791
11	1	894	452	14807
11	1	892	458	14824
11	1	900	458	14841
11	1	896	451	14857
11	1	895	452	14874
11	1	898	450	14891
11	1	895	453	14907
11	1	897	451	14924
11	1	895	451	14941
11	1	895	453	14957
11	1	895	452	14974
11	1	892	455	14991
11	1	896	452	15007
11	1	899	457	15024
11	1	895	457	15041
11	1	895	455	15057
11	1	895	457	15074
11	1	896	455	15091
11	1	895	456	15106
11	1	894	459	15124
11	1	901	459	15141
11	1	901	453	15156
11	1	899	459	15173
11	1	898	461	15191
11	1	893	458	15207
11	1	891	460	15224
11	1	894	462	15240
11	1	893	472	15257
11	1	888	464	15274
11	1	888	467	15291
11	1	890	466	15307
11	1	892	465	15324
11	1	891	469	15341
11	1	894	467	15356
11	1	890	467	15374
11	1	892	468	15390
11	1	890	462	15406
11	1	889	466	15424
11	1	892	465	15441
11	1	891	466	15457
11	1	823	474	15474
11	1	716	458	15491
11	1	731	456	15507
11	1	722	464	15524
11	1	727	460	15540
11	1	725	455	15557
11	1	723	455	15574
11	1	723	456	15591
11	1	722	458	15607
11	1	720	459	15624
11	1	721	462	15640
11	1	722	465	15657
11	1	721	458	15674
11	1	722	461	15690
11	1	723	461	15707
11	1	724	463	15724
11	1	721	460	15740
11	1	722	458	15757
11	1	723	461	15774
11	1	722	459	15790
11	1	726	459	15807
11	1	721	457	15824
11	1	723	460	15840
11	1	719	460	15857
11	1	721	463	15874
11	1	675	454	15890
11	1	682	458	15907
11	1	685	458	15924
11	1	683	459	15940
11	1	682	454	15957
11	1	683	457	15974
11	1	687	458	15990
11	1	685	459	16007
11	1	681	461	16024
11	1	683	459	16040
11	1	682	457	16057
11	1	680	458	16074
11	1	683	460	16090
11	1	678	460	16107
11	1	681	458	16124
11	1	683	465	16140
11	1	679	461	16157
11	1	682	461	16174
11	1	682	458	16190
11	1	682	458	16207
11	1	676	459	16224
11	1	678	462	16240
11	1	682	458	16257
11	1	682	458	16274
11	1	675	455	16290
11	1	678	454	16307
11	1	678	454	16324
11	1	678	451	16340
11	1	677	457	16357
11	1	678	459	16374
11	1	680	456	16390
11	1	680	452	16407
11	1	675	456	16424
11	1	678	454	16440
11	1	677	455	16457
11	1	678	453	16474
11	1	681	473	16490
11	1	677	456	16507
11	1	678	457	16524
11	1	681	455	16540
11	1	678	455	16557
11	1	678	458	16574
11	1	676	456	16590
11	1	675	456	16607
11	1	679	454	16624
11	1	678	457	16640
11	1	677	455	16657
11	1	677	457	16674
11	1	677	457	16690
11	1	673	455	16707
11	1	677	457	16724
11	1	677	453	16740
11	1	674	456	16757
11	1	675	456	16774
11	1	676	460	16790
11	1	674	458	16807
11	1	678	458	16824
11	1	675	456	16840
11	1	680	459	16857
11	1	676	458	16874
11	1	673	456	16890
11	1	680	457	16907
11	1	679	456	16924
11	1	678	455	16940
11	1	679	458	16957
11	1	677	456	16974
11	1	674	457	16990
11	1	678	460	17007
11	1	676	455	17024
11	1	678	456	17040
11	1	675	455	17057
11	1	677	460	17074
11	1	677	458	17090
11	1	674	460	17107
11	1	676	460	17123
11	1	677	456	17140
11	1	676	456	17157
11	1	678	458	17174
11	1	737	498	17190
11	1	798	549	17207
11	1	789	543	17224
11	1	791	542	17240
11	1	793	549	17257
11	1	789	543	17274
11	1	791	547	17290
11	1	795	546	17307
11	1	791	543	17324
11	1	791	549	17340
11	1	793	548	17357
11	1	794	544	17374
11	1	795	548	17390
11	1	792	548	17407
11	1	792	547	17423
11	1	791	549	17440
11	1	791	549	17457
11	1	792	545	17474
11	1	794	547	17490
11	1	789	545	17507
11	1	788	544	17523
11	1	791	550	17540
11	1	790	543	17557
11	1	794	547	17573
11	1	846	576	17590
11	1	836	583	17607
11	1	837	579	17623
11	1	834	580	17640
11	1	833	576	17657
11	1	832	570	17673
11	1	834	571	17690
11	1	836	571	17707
11	1	834	574	17723
11	1	834	574	17740
11	1	835	574	17757
11	1	837	579	17773
11	1	834	571	17790
11	1	852	612	17807
11	1	867	610	17823
11	1	865	590	17840
11	1	862	588	17857
11	1	859	597	17873
11	1	858	593	17890
11	1	857	594	17907
11	1	858	595	17923
11	1	860	588	17940
11	1	859	590	17957
11	1	856	595	17973
11	1	856	589	17990
11	1	857	589	18007
11	1	857	592	18023
11	1	855	585	18040
11	1	856	593	18057
11	1	856	592	18073
11	1	856	592	18090
11	1	858	596	18107
11	1	854	595	18123
11	1	859	595	18140
11	1	857	589	18157
11	1	854	589	18173
11	1	855	587	18190
11	1	854	595	18207
11	1	854	588	18223
11	1	856	592	18240
11	1	858	591	18257
11	1	856	592	18273
11	1	854	590	18290
11	1	853	597	18307
11	1	855	597	18323
11	1	858	593	18340
11	1	858	593	18357
11	1	857	595	18373
11	1	857	594	18390
11	1	859	584	18407
11	1	858	586	18423
11	1	855	587	18440
11	1	859	587	18457
11	1	855	587	18473
11	1	857	586	18490
11	1	859	586	18507
11	1	858	585	18523
11	1	855	587	18540
11	1	856	586	18557
11	1	857	586	18573
11	1	858	590	18590
11	1	860	582	18607
11	1	857	591	18623
11	1	854	586	18640
11	1	860	588	18657
11	1	856	585	18673
11	1	857	583	18690
11	1	858	583	18707
11	1	859	589	18723
11	1	857	588	18740
11	1	855	580	18757
11	1	856	585	18773
11	1	857	582	18790
11	1	857	593	18807
11	1	857	585	18823
11	1	857	586	18840
11	2	976	267	6
11	2	979	265	23
11	2	975	262	39
11	2	972	265	56
11	2	971	257	73
11	2	969	259	89
11	2	968	264	106
11	2	964	262	123
11	2	969	260	139
11	2	973	256	156
11	2	1057	310	173
11	2	1028	297	189
11	2	1031	297	206
11	2	1028	299	223
11	2	1035	297	239
11	2	1028	296	256
11	2	1032	297	273
11	2	1029	299	289
11	2	1033	305	306
11	2	1029	291	323
11	2	1025	298	339
11	2	1030	298	356
11	2	1030	298	373
11	2	1021	294	389
11	2	974	318	406
11	2	993	318	423
11	2	993	305	439
11	2	999	314	456
11	2	993	307	473
11	2	992	314	489
11	2	995	312	506
11	2	997	310	523
11	2	995	310	539
11	2	994	316	556
11	2	994	322	573
11	2	997	320	589
11	2	997	315	606
11	2	991	311	623
11	2	998	312	639
11	2	996	317	656
11	2	1002	303	673
11	2	993	323	689
11	2	993	316	706
11	2	993	322	723
11	2	1001	314	739
11	2	1002	311	756
11	2	999	308	773
11	2	996	311	789
11	2	1000	309	806
11	2	995	312	823
11	2	1000	312	839
11	2	993	309	856
11	2	998	301	873
11	2	992	304	889
11	2	996	311	906
11	2	992	312	923
11	2	994	303	939
11	2	988	310	956
11	2	994	310	973
11	2	989	301	989
11	2	992	307	1006
11	2	997	309	1023
11	2	996	315	1039
11	2	993	312	1056
11	2	995	315	1072
11	2	996	308	1089
11	2	996	307	1106
11	2	994	302	1123
11	2	998	311	1139
11	2	995	302	1156
11	2	1004	301	1173
11	2	993	303	1189
11	2	1000	309	1206
11	2	997	307	1222
11	2	1006	305	1239
11	2	991	313	1256
11	2	998	307	1273
11	2	998	307	1289
11	2	998	322	1306
11	2	1003	313	1322
11	2	1012	434	1456
11	2	1004	394	1472
11	2	983	324	1489
11	2	981	279	1506
11	2	978	256	1522
11	2	981	262	1539
11	2	977	266	1556
11	2	971	287	1572
11	2	979	283	1589
11	2	981	275	1606
11	2	977	271	1622
11	2	986	271	1639
11	2	985	260	1656
11	2	988	268	1672
11	2	984	277	1689
11	2	983	268	1706
11	2	987	270	1722
11	2	985	267	1739
11	2	978	266	1756
11	2	983	261	1772
11	2	981	264	1789
11	2	951	283	1806
11	2	996	269	1822
11	2	980	282	1839
11	2	980	269	1856
11	2	989	262	1872
11	2	994	267	1889
11	2	984	273	1906
11	2	984	277	1922
11	2	981	264	1939
11	2	978	269	1956
11	2	981	284	1972
11	2	981	289	1989
11	2	980	282	2006
11	2	981	279	2022
11	2	981	272	2039
11	2	982	284	2056
11	2	978	284	2072
11	2	991	286	2089
11	2	981	297	2106
11	2	987	304	2122
11	2	990	294	2139
11	2	999	319	2156
11	2	976	389	2172
11	2	1004	359	2189
11	2	1001	370	2206
11	2	999	369	2222
11	2	998	362	2239
11	2	998	352	2256
11	2	998	360	2272
11	2	990	355	2289
11	2	1001	361	2306
11	2	997	350	2322
11	2	1003	343	2339
11	2	997	336	2356
11	2	1004	340	2372
11	2	1001	345	2389
11	2	1005	344	2406
11	2	1001	357	2422
11	2	1004	344	2439
11	2	1003	356	2456
11	2	1005	355	2472
11	2	1009	351	2489
11	2	1010	355	2506
11	2	1013	352	2522
11	2	1004	354	2539
11	2	1006	358	2556
11	2	1012	360	2572
11	2	1015	367	2589
11	2	1010	358	2606
11	2	1010	363	2622
11	2	1019	363	2639
11	2	1021	366	2656
11	2	1020	358	2672
11	2	1015	364	2689
11	2	1010	367	2706
11	2	1016	370	2722
11	2	1020	368	2739
11	2	1018	373	2756
11	2	1012	366	2772
11	2	1013	372	2789
11	2	1013	371	2806
11	2	1021	375	2822
11	2	1015	371	2839
11	2	1008	375	2855
11	2	1009	373	2872
11	2	1010	374	2889
11	2	1011	374	2906
11	2	1013	381	2922
11	2	1010	368	2939
11	2	1021	375	2956
11	2	1010	376	2972
11	2	1037	432	2989
11	2	1030	422	3006
11	2	1027	413	3022
11	2	1028	419	3039
11	2	1029	415	3056
11	2	1031	409	3072
11	2	1028	411	3089
11	2	1033	416	3105
11	2	1022	422	3122
11	2	1033	414	3139
11	2	1027	410	3156
11	2	1027	412	3172
11	2	1032	416	3189
11	2	1030	408	3205
11	2	1028	397	3222
11	2	1032	405	3239
11	2	1032	401	3255
11	2	1028	407	3272
11	2	1067	404	3289
11	2	1064	397	3306
11	2	1072	398	3322
11	2	1077	412	3339
11	2	1077	397	3355
11	2	1078	398	3372
11	2	1075	397	3389
11	2	1082	397	3405
11	2	1079	399	3422
11	2	1071	408	3439
11	2	1077	394	3455
11	2	1080	397	3472
11	2	1073	401	3489
11	2	1071	403	3505
11	2	1078	403	3522
11	2	1075	401	3539
11	2	1067	402	3555
11	2	1053	414	3572
11	2	1047	413	3589
11	2	1042	425	3605
11	2	1044	426	3622
11	2	1041	418	3639
11	2	1047	414	3655
11	2	1042	418	3672
11	2	1040	422	3689
11	2	1044	424	3705
11	2	1042	422	3722
11	2	1041	424	3739
11	2	1045	422	3755
11	2	1042	426	3772
11	2	1040	430	3789
11	2	1039	424	3805
11	2	1041	432	3822
11	2	1046	424	3839
11	2	1046	420	3855
11	2	1045	417	3872
11	2	1049	429	3889
11	2	1051	421	3905
11	2	1052	422	3922
11	2	1047	423	3939
11	2	1054	422	3955
11	2	1054	427	3972
11	2	1053	434	3989
11	2	1057	425	4005
11	2	1052	426	4022
11	2	1051	426	4039
11	2	1060	423	4055
11	2	1057	423	4072
11	2	1049	426	4089
11	2	1057	431	4105
11	2	1059	418	4122
11	2	1074	427	4139
11	2	1073	431	4155
11	2	1089	427	4172
11	2	1202	450	4189
11	2	1166	446	4205
11	2	1170	438	4222
11	2	1184	447	4239
11	2	1169	444	4255
11	2	1183	440	4272
11	2	1181	446	4289
11	2	1178	453	4305
11	2	1176	441	4322
11	2	1172	449	4339
11	2	1178	441	4355
11	2	1171	451	4372
11	2	1181	439	4389
11	2	1182	429	4405
11	2	1227	420	4422
11	2	1213	423	4439
11	2	1210	414	4455
11	2	1211	420	4472
11	2	1204	418	4489
11	2	1206	418	4505
11	2	1209	425	4522
11	2	1200	441	4539
11	2	1202	438	4555
11	2	1203	435	4572
11	2	1208	422	4589
11	2	1204	434	4605
11	2	1202	418	4622
11	2	1213	423	4639
11	2	1205	433	4655
11	2	1208	432	4672
11	2	1206	434	4689
11	2	1210	425	4705
11	2	1209	445	4722
11	2	1215	430	4739
11	2	1208	416	4755
11	2	1215	425	4772
11	2	1211	425	4788
11	2	1213	438	4805
11	2	1216	426	4822
11	2	1211	419	4839
11	2	1206	433	4855
11	2	1213	422	4872
11	2	1207	423	4889
11	2	1208	429	4905
11	2	1211	427	4922
11	2	1214	418	4938
11	2	1215	423	4955
11	2	1209	419	4972
11	2	1214	425	4989
11	2	1213	423	5005
11	2	1211	429	5022
11	2	1210	430	5038
11	2	1215	429	5055
11	2	1213	421	5072
11	2	1210	432	5088
11	2	1326	458	5105
11	2	1295	440	5122
11	2	1298	440	5138
11	2	1298	437	5155
11	2	1300	427	5172
11	2	1299	432	5188
11	2	1295	434	5205
11	2	1303	444	5222
11	2	1300	439	5238
11	2	1299	443	5255
11	2	1254	422	5272
11	2	1262	438	5288
11	2	1253	443	5305
11	2	1259	433	5322
11	2	1259	448	5338
11	2	1264	438	5355
11	2	1261	427	5372
11	2	1266	426	5388
11	2	1265	423	5405
11	2	1260	428	5422
11	2	1262	435	5438
11	2	1268	426	5455
11	2	1263	416	5472
11	2	1268	430	5488
11	2	1262	430	5505
11	2	1267	433	5522
11	2	1273	428	5538
11	2	1268	434	5555
11	2	1263	431	5572
11	2	1261	429	5588
11	2	1263	432	5605
11	2	1265	440	5622
11	2	1273	433	5638
11	2	1260	431	5655
11	2	1269	427	5672
11	2	1258	435	5688
11	2	1261	439	5705
11	2	1240	446	5722
11	2	1069	502	5738
11	2	1144	473	5755
11	2	1122	477	5772
11	2	1121	487	5788
11	2	1126	482	5805
11	2	1127	480	5822
11	2	1131	487	5838
11	2	1127	482	5855
11	2	1128	491	5872
11	2	1132	486	5888
11	2	1129	490	5905
11	2	1111	494	5922
11	2	1101	470	5938
11	2	1043	533	5955
11	2	1070	548	5972
11	2	1099	520	5988
11	2	1083	549	6005
11	2	1078	537	6022
11	2	1086	528	6038
11	2	1095	510	6055
11	2	1092	554	6072
11	2	1090	563	6088
11	2	1095	548	6105
11	2	1096	545	6122
11	2	1097	554	6138
11	2	1093	556	6155
11	2	1100	551	6172
11	2	1059	505	6188
11	2	1100	504	6205
11	2	1098	497	6222
11	2	1095	496	6238
11	2	1091	521	6255
11	2	1082	525	6272
11	2	1090	508	6288
11	2	1102	497	6305
11	2	1086	505	6322
11	2	1094	478	6338
11	2	1083	493	6355
11	2	1089	494	6372
11	2	1095	506	6388
11	2	1077	511	6405
11	2	1090	502	6422
11	2	1105	502	6438
11	2	1099	487	6455
11	2	1097	502	6472
11	2	1099	498	6488
11	2	1098	493	6505
11	2	1093	494	6521
11	2	1100	484	6538
11	2	1106	485	6555
11	2	1097	502	6572
11	2	1089	500	6588
11	2	1102	500	6605
11	2	1094	519	6622
11	2	1091	511	6638
11	2	1089	511	6655
11	2	1092	514	6671
11	2	1099	512	6688
11	2	1093	497	6705
11	2	1104	502	6722
11	2	1095	516	6738
11	2	1100	483	6755
11	2	1097	485	6771
11	2	1092	494	6788
11	2	1087	517	6805
11	2	1095	529	6822
11	2	1085	508	6838
11	2	1096	503	6855
11	2	1098	486	6872
11	2	1088	490	6888
11	2	1087	493	6905
11	2	1090	489	6921
11	2	1096	505	6938
11	2	1089	503	6955
11	2	1089	485	6972
11	2	1093	493	6988
11	2	1097	496	7005
11	2	1092	506	7021
11	2	1093	483	7038
11	2	1092	485	7054
11	2	1098	499	7070
11	2	1100	486	7088
11	2	1096	503	7105
11	2	1100	497	7121
11	2	1099	485	7138
11	2	1098	498	7154
11	2	1091	518	7170
11	2	1099	485	7188
11	2	1098	479	7205
11	2	1112	501	7221
11	2	1102	499	7238
11	2	1117	485	7255
11	2	1110	499	7271
11	2	1104	486	7288
11	2	1098	470	7305
11	2	1131	519	7321
11	2	1088	681	7338
11	2	1104	665	7355
11	2	1101	655	7371
11	2	1114	648	7388
11	2	1116	668	7405
11	2	1111	672	7421
11	2	1118	660	7438
11	2	1118	664	7455
11	2	1143	646	7471
11	2	1122	675	7488
11	2	1129	654	7505
11	2	1180	753	7521
11	2	1163	743	7538
11	2	1186	715	7555
11	2	1163	748	7571
11	2	1178	728	7588
11	2	1171	745	7605
11	2	1180	741	7621
11	2	1179	765	7638
11	2	1168	753	7655
11	2	1180	749	7671
11	2	1178	780	7688
11	2	1172	766	7705
11	2	1163	753	7721
11	2	1123	827	7738
11	2	1168	765	7755
11	2	1180	778	7771
11	2	1172	783	7788
11	2	1160	803	7805
11	2	1154	767	7821
11	2	1156	805	7838
11	2	1190	730	7855
11	2	1176	769	7871
11	2	1159	780	7888
11	2	1172	778	7905
11	2	1172	733	7921
11	2	1136	783	7938
11	2	1146	767	7955
11	2	1158	758	7971
11	2	1186	781	7988
11	2	1148	765	8005
11	2	1151	784	8021
11	2	1140	777	8038
11	2	1132	776	8055
11	2	1150	786	8071
11	2	1139	749	8088
11	2	1138	728	8105
11	2	1134	755	8121
11	2	1128	768	8138
11	2	1129	824	8155
11	2	1135	777	8171
11	2	1140	756	8188
11	2	1136	761	8205
11	2	1127	794	8221
11	2	1142	759	8238
11	2	1129	800	8255
11	2	1159	746	8271
11	2	1138	779	8288
11	2	1139	769	8305
11	2	1138	785	8321
11	2	1149	776	8338
11	2	1127	782	8355
11	2	1178	766	8371
11	2	1164	748	8388
11	2	1150	813	8405
11	2	1161	787	8421
11	2	1101	828	8438
11	2	1138	794	8454
11	2	1117	761	8471
11	2	1182	733	8488
11	2	1140	779	8505
11	2	1151	722	8521
11	2	1156	763	8538
11	2	1153	752	8555
11	2	1145	825	8571
11	2	1177	773	8588
11	2	1152	805	8604
11	2	1149	799	8621
11	2	1144	785	8638
11	2	1129	845	8655
11	2	1128	795	8671
11	2	1147	834	8688
11	2	1133	824	8704
11	2	1160	768	8721
11	2	1146	807	8738
11	2	1155	804	8755
11	2	1167	809	8771
11	2	1177	803	8788
11	2	1182	790	8804
11	2	1159	811	8821
11	2	1151	809	8838
11	2	1222	758	8854
11	2	1175	778	8871
11	2	1190	745	8888
11	2	1155	799	8905
11	2	1229	747	8921
11	2	1156	819	8938
11	2	1159	806	8954
11	2	1178	825	8971
11	2	1157	831	8988
11	2	1173	802	9004
11	2	1157	798	9021
11	2	1171	795	9038
11	2	1158	801	9054
11	2	1153	848	9071
11	2	1151	833	9088
11	2	1177	801	9104
11	2	1171	803	9121
11	2	1182	815	9138
11	2	1178	774	9154
11	2	1183	837	9171
11	2	1184	816	9188
11	2	1186	815	9204
11	2	1180	828	9221
11	2	1146	858	9238
11	2	1148	838	9254
11	2	1174	811	9271
11	2	1170	817	9288
11	2	1203	777	9304
11	2	1145	777	9321
11	2	995	684	9338
11	2	1047	694	9354
11	2	1045	718	9371
11	2	1045	713	9388
11	2	1039	735	9404
11	2	1039	742	9421
11	2	1038	728	9438
11	2	1045	722	9454
11	2	1040	676	9471
11	2	1044	725	9488
11	2	1042	669	9504
11	2	1034	719	9521
11	2	1025	675	9538
11	2	1043	694	9554
11	2	1040	725	9571
11	2	1034	709	9588
11	2	1036	670	9604
11	2	1025	675	9621
11	2	1040	685	9638
11	2	1029	693	9654
11	2	1032	695	9671
11	2	1037	674	9688
11	2	1042	681	9704
11	2	1040	682	9721
11	2	1043	697	9738
11	2	1037	666	9754
11	2	1036	661	9771
11	2	1019	705	9788
11	2	1012	669	9804
11	2	1021	665	9821
11	2	1038	700	9838
11	2	1027	661	9854
11	2	1034	676	9871
11	2	1017	657	9888
11	2	1041	692	9904
11	2	1024	672	9921
11	2	1035	659	9938
11	2	1035	657	9954
11	2	1021	647	9971
11	2	1014	642	9988
11	2	1018	684	10004
11	2	965	575	10021
11	2	1001	621	10038
11	2	991	616	10054
11	2	983	562	10071
11	2	984	584	10088
11	2	988	610	10104
11	2	992	600	10121
11	2	987	590	10138
11	2	985	544	10154
11	2	989	630	10171
11	2	987	588	10188
11	2	993	619	10204
11	2	980	596	10221
11	2	985	599	10238
11	2	972	597	10254
11	2	979	600	10271
11	2	978	629	10288
11	2	985	621	10304
11	2	969	604	10321
11	2	964	601	10338
11	2	972	597	10354
11	2	992	648	10371
11	2	972	629	10387
11	2	959	587	10404
11	2	972	602	10421
11	2	962	644	10438
11	2	977	593	10454
11	2	967	655	10471
11	2	977	647	10487
11	2	981	616	10504
11	2	973	595	10521
11	2	977	599	10537
11	2	974	594	10554
11	2	963	629	10571
11	2	980	631	10588
11	2	968	611	10604
11	2	975	597	10621
11	2	980	648	10637
11	2	983	628	10654
11	2	978	605	10671
11	2	982	640	10688
11	2	985	640	10704
11	2	987	592	10721
11	2	969	622	10737
11	2	986	620	10754
11	2	987	620	10771
11	2	957	611	10787
11	2	986	629	10804
11	2	989	632	10821
11	2	997	680	10837
11	2	983	676	10854
11	2	979	650	10871
11	2	979	654	10887
11	2	983	664	10904
11	2	970	619	10921
11	2	998	636	10937
11	2	986	589	10954
11	2	984	627	10971
11	2	992	618	10987
11	2	976	596	11004
11	2	982	639	11021
11	2	965	619	11037
11	2	980	652	11054
11	2	811	704	11071
11	2	820	781	11087
11	2	826	799	11104
11	2	780	893	11121
11	2	919	803	11154
11	2	874	752	11171
11	2	808	995	11187
11	2	871	704	11204
11	2	865	681	11221
11	2	837	862	11237
11	2	829	847	11254
11	2	834	873	11271
11	2	838	843	11287
11	2	834	850	11304
11	2	830	829	11321
11	2	833	871	11337
11	2	823	818	11354
11	2	825	823	11371
11	2	818	829	11387
11	2	805	818	11404
11	2	812	811	11421
11	2	825	821	11437
11	2	808	807	11454
11	2	813	811	11471
11	2	819	822	11487
11	2	812	798	11504
11	2	819	799	11521
11	2	812	793	11537
11	2	814	788	11554
11	2	812	815	11571
11	2	811	811	11587
11	2	810	797	11604
11	2	809	821	11621
11	2	829	826	11637
11	2	806	862	11654
11	2	815	819	11671
11	2	804	804	11687
11	2	819	804	11704
11	2	823	830	11721
11	2	829	824	11737
11	2	822	832	11754
11	2	829	844	11771
11	2	827	829	11787
11	2	813	794	11804
11	2	816	850	11821
11	2	801	819	11837
11	2	813	831	11854
11	2	759	812	11871
11	2	782	767	11887
11	2	750	799	11904
11	2	774	768	11921
11	2	767	768	11937
11	2	757	813	11954
11	2	759	818	11971
11	2	776	783	11987
11	2	762	789	12004
11	2	764	806	12021
11	2	759	787	12037
11	2	763	788	12054
11	2	778	794	12071
11	2	782	785	12087
11	2	773	795	12104
11	2	774	798	12121
11	2	764	805	12137
11	2	772	834	12154
11	2	785	819	12171
11	2	790	809	12187
11	2	778	816	12204
11	2	765	821	12220
11	2	779	825	12237
11	2	775	811	12254
11	2	773	814	12271
11	2	781	825	12287
11	2	791	806	12304
11	2	787	839	12320
11	2	778	813	12337
11	2	783	835	12354
11	2	797	832	12370
11	2	775	830	12387
11	2	787	802	12404
11	2	800	799	12421
11	2	769	836	12437
11	2	784	841	12454
11	2	793	824	12470
11	2	797	817	12487
11	2	789	832	12504
11	2	789	897	12520
11	2	784	825	12537
11	2	804	833	12554
11	2	797	824	12570
11	2	789	849	12587
11	2	789	801	12604
11	2	800	819	12620
11	2	792	801	12637
11	2	810	825	12654
11	2	800	864	12671
11	2	798	796	12687
11	2	807	825	12704
11	2	787	798	12720
11	2	791	807	12737
11	2	808	804	12754
11	2	848	570	12770
11	2	832	629	12787
11	2	832	591	12804
11	2	882	550	12820
11	2	834	551	12837
11	2	823	557	12854
11	2	821	580	12870
11	2	829	588	12887
11	2	821	584	12904
11	2	829	612	12920
11	2	820	570	12937
11	2	831	616	12954
11	2	830	601	12970
11	2	830	560	12987
11	2	843	593	13004
11	2	830	610	13020
11	2	833	609	13037
11	2	843	603	13054
11	2	838	618	13070
11	2	841	604	13087
11	2	830	619	13104
11	2	868	603	13120
11	2	833	587	13137
11	2	844	584	13154
11	2	833	619	13170
11	2	829	571	13187
11	2	840	611	13204
11	2	827	584	13220
11	2	841	600	13237
11	2	831	583	13254
11	2	837	568	13270
11	2	849	590	13287
11	2	846	577	13304
11	2	843	600	13320
11	2	834	564	13337
11	2	829	555	13354
11	2	835	520	13370
11	2	844	516	13387
11	2	843	557	13404
11	2	837	537	13420
11	2	841	548	13437
11	2	846	537	13454
11	2	842	527	13470
11	2	849	527	13487
11	2	846	551	13504
11	2	845	562	13520
11	2	845	547	13537
11	2	839	536	13554
11	2	836	521	13570
11	2	841	538	13587
11	2	839	542	13604
11	2	847	546	13620
11	2	853	501	13637
11	2	843	532	13654
11	2	847	524	13670
11	2	868	480	13687
11	2	846	493	13704
11	2	856	512	13720
11	2	865	466	13737
11	2	852	524	13754
11	2	856	499	13770
11	2	846	491	13787
11	2	853	501	13804
11	2	852	520	13820
11	2	846	493	13837
11	2	856	508	13854
11	2	843	506	13870
11	2	842	482	13887
11	2	839	501	13904
11	2	847	516	13920
11	2	845	496	13937
11	2	836	507	13953
11	2	855	533	13970
11	2	857	527	13987
11	2	846	527	14004
11	2	852	513	14020
11	2	847	524	14037
11	2	853	524	14053
11	2	840	514	14070
11	2	849	520	14087
11	2	835	498	14104
11	2	841	526	14120
11	2	845	524	14137
11	2	828	502	14154
11	2	837	532	14170
11	2	842	504	14187
11	2	842	522	14203
11	2	841	516	14220
11	2	840	543	14237
11	2	842	505	14254
11	2	833	501	14270
11	2	844	483	14287
11	2	835	505	14303
11	2	843	513	14320
11	2	841	508	14337
11	2	833	493	14353
11	2	833	511	14370
11	2	714	486	14387
11	2	748	446	14404
11	2	751	465	14420
11	2	747	455	14437
11	2	751	447	14453
11	2	753	473	14470
11	2	752	458	14487
11	2	747	459	14503
11	2	746	453	14520
11	2	753	455	14537
11	2	748	456	14553
11	2	752	453	14570
11	2	746	456	14587
11	2	748	457	14603
11	2	752	429	14620
11	2	756	468	14637
11	2	753	433	14653
[truncated: 26,956 more rows]
