# Supplementary material for: Quantifying gaze and mouse interactions on spatial visual interfaces with a new movement analytics methodology
Source: PLoS One. 2017 Aug 4;12(8):e0181818. doi: 10.1371/journal.pone.0181818 (PMC5544210; doi:10.1371/journal.pone.0181818)
Supplement: S1 Data — (ZIP) [file pone.0181818.s002.zip › Task_11_MouseTrajectories.csv]

TaskNo	PartNo	MousePointX	MousePointY	Time
11	1	660	422	0
11	1	660	422	1
11	1	660	422	2
11	1	660	422	3
11	1	660	422	4
11	1	660	422	5
11	1	660	422	6
11	1	660	422	7
11	1	660	422	8
11	1	660	422	9
11	1	660	422	10
11	1	660	422	11
11	1	660	422	12
11	1	660	422	13
11	1	660	422	14
11	1	660	422	15
11	1	660	422	16
11	1	660	422	17
11	1	660	422	18
11	1	660	422	19
11	1	660	422	20
11	1	660	422	21
11	1	660	422	22
11	1	660	422	23
11	1	660	422	24
11	1	660	422	25
11	1	660	422	26
11	1	660	422	27
11	1	660	422	27
11	1	660	422	29
11	1	660	422	29
11	1	660	422	31
11	1	660	422	31
11	1	660	422	33
11	1	660	422	33
11	1	660	422	35
11	1	660	422	35
11	1	660	422	37
11	1	660	422	37
11	1	660	422	39
11	1	660	422	39
11	1	660	422	41
11	1	660	422	41
11	1	660	422	43
11	1	660	422	43
11	1	660	422	45
11	1	660	422	45
11	1	660	422	47
11	1	660	422	47
11	1	660	422	49
11	1	660	422	49
11	1	660	422	51
11	1	660	422	52
11	1	660	422	53
11	1	660	422	54
11	1	660	422	55
11	1	660	422	56
11	1	660	422	57
11	1	660	422	58
11	1	660	422	59
11	1	660	422	60
11	1	660	422	61
11	1	660	422	62
11	1	660	422	63
11	1	660	422	64
11	1	660	422	65
11	1	660	422	66
11	1	660	422	67
11	1	660	422	68
11	1	660	422	69
11	1	660	422	70
11	1	660	422	71
11	1	660	422	72
11	1	660	422	73
11	1	660	422	74
11	1	660	422	75
11	1	660	422	76
11	1	660	422	77
11	1	660	422	78
11	1	660	422	79
11	1	660	422	80
11	1	660	422	81
11	1	660	422	82
11	1	660	422	83
11	1	660	422	84
11	1	660	422	85
11	1	660	422	86
11	1	660	422	87
11	1	660	422	88
11	1	660	422	89
11	1	660	422	90
11	1	660	422	91
11	1	660	422	92
11	1	660	422	93
11	1	660	422	94
11	1	660	422	95
11	1	660	422	96
11	1	660	422	97
11	1	660	422	98
11	1	660	422	99
11	1	660	422	100
11	1	660	422	101
11	1	660	422	102
11	1	660	422	103
11	1	660	422	104
11	1	660	422	105
11	1	660	422	106
11	1	660	422	107
11	1	660	422	108
11	1	660	422	109
11	1	660	422	111
11	1	660	422	112
11	1	660	422	113
11	1	660	422	114
11	1	660	422	115
11	1	660	422	116
11	1	660	422	117
11	1	660	422	118
11	1	660	422	119
11	1	660	422	120
11	1	660	422	121
11	1	660	422	122
11	1	660	422	123
11	1	660	422	124
11	1	660	422	125
11	1	660	422	126
11	1	660	422	127
11	1	660	422	128
11	1	660	422	129
11	1	660	422	130
11	1	660	422	131
11	1	660	422	132
11	1	660	422	133
11	1	660	422	134
11	1	660	422	135
11	1	660	422	136
11	1	660	422	137
11	1	660	422	138
11	1	660	422	139
11	1	660	422	140
11	1	660	422	141
11	1	660	422	142
11	1	660	422	143
11	1	660	422	144
11	1	660	422	145
11	1	660	422	146
11	1	660	422	147
11	1	660	422	148
11	1	660	422	149
11	1	660	422	150
11	1	660	422	151
11	1	660	422	152
11	1	660	422	153
11	1	660	422	154
11	1	660	422	155
11	1	660	422	156
11	1	660	422	157
11	1	660	422	158
11	1	660	422	159
11	1	660	422	160
11	1	660	422	161
11	1	660	422	162
11	1	660	422	163
11	1	660	422	164
11	1	660	422	165
11	1	660	422	166
11	1	660	422	167
11	1	660	422	168
11	1	660	422	169
11	1	660	422	170
11	1	660	422	171
11	1	660	422	172
11	1	660	422	173
11	1	660	422	174
11	1	660	422	175
11	1	660	422	176
11	1	660	422	177
11	1	660	422	178
11	1	660	422	179
11	1	660	422	180
11	1	660	422	181
11	1	660	422	182
11	1	660	422	183
11	1	660	422	184
11	1	660	422	185
11	1	660	422	186
11	1	660	422	187
11	1	660	422	188
11	1	660	422	189
11	1	660	422	190
11	1	660	422	191
11	1	660	422	192
11	1	660	422	193
11	1	660	422	194
11	1	660	422	195
11	1	660	422	196
11	1	660	422	197
11	1	660	422	198
11	1	660	422	199
11	1	660	422	200
11	1	660	422	201
11	1	660	422	202
11	1	660	422	203
11	1	660	422	204
11	1	660	422	205
11	1	660	422	206
11	1	660	422	207
11	1	660	422	208
11	1	660	422	209
11	1	660	422	210
11	1	660	422	211
11	1	660	422	212
11	1	660	422	213
11	1	660	422	214
11	1	660	422	215
11	1	660	422	216
11	1	660	422	217
11	1	660	422	218
11	1	660	422	219
11	1	660	422	220
11	1	660	422	221
11	1	660	422	222
11	1	660	422	223
11	1	660	422	224
11	1	660	422	225
11	1	660	422	226
11	1	660	422	227
11	1	660	422	228
11	1	660	422	229
11	1	660	422	230
11	1	660	422	231
11	1	660	422	232
11	1	660	422	233
11	1	660	422	234
11	1	660	422	235
11	1	660	422	236
11	1	660	422	237
11	1	660	422	238
11	1	660	422	239
11	1	660	422	240
11	1	660	422	241
11	1	660	422	242
11	1	660	422	243
11	1	660	422	244
11	1	660	422	245
11	1	660	422	246
11	1	660	422	247
11	1	660	422	248
11	1	660	422	249
11	1	660	422	250
11	1	660	422	251
11	1	660	422	252
11	1	660	422	253
11	1	660	422	254
11	1	660	422	255
11	1	660	422	256
11	1	660	422	257
11	1	660	422	258
11	1	660	422	259
11	1	660	422	260
11	1	660	422	261
11	1	660	422	262
11	1	660	423	263
11	1	660	423	264
11	1	660	423	265
11	1	660	423	266
11	1	660	423	267
11	1	660	423	268
11	1	660	423	269
11	1	660	423	270
11	1	660	423	271
11	1	660	423	272
11	1	660	423	273
11	1	660	423	274
11	1	660	423	275
11	1	660	423	276
11	1	660	423	277
11	1	660	423	278
11	1	660	423	279
11	1	660	423	280
11	1	660	423	281
11	1	660	423	282
11	1	660	423	283
11	1	660	423	284
11	1	660	423	285
11	1	660	423	286
11	1	660	423	287
11	1	660	423	288
11	1	660	423	289
11	1	660	423	290
11	1	660	423	291
11	1	660	423	292
11	1	660	423	293
11	1	660	423	294
11	1	660	423	295
11	1	660	423	296
11	1	660	423	297
11	1	660	423	298
11	1	660	423	299
11	1	660	423	300
11	1	660	423	301
11	1	660	423	302
11	1	660	423	303
11	1	660	423	304
11	1	660	423	305
11	1	660	423	306
11	1	660	423	307
11	1	660	423	308
11	1	660	423	309
11	1	660	423	310
11	1	660	423	311
11	1	660	423	312
11	1	660	423	313
11	1	660	423	314
11	1	660	423	315
11	1	660	423	316
11	1	660	423	317
11	1	660	423	318
11	1	660	423	319
11	1	660	423	320
11	1	660	423	321
11	1	660	423	322
11	1	660	423	323
11	1	660	423	324
11	1	660	423	325
11	1	660	423	326
11	1	660	423	327
11	1	660	423	328
11	1	660	423	329
11	1	660	423	330
11	1	660	423	331
11	1	660	423	332
11	1	660	423	333
11	1	660	423	334
11	1	660	423	335
11	1	660	423	336
11	1	660	423	337
11	1	660	423	338
11	1	660	423	339
11	1	660	423	340
11	1	660	423	341
11	1	660	423	342
11	1	660	423	343
11	1	660	423	344
11	1	660	423	345
11	1	660	423	346
11	1	660	423	347
11	1	660	423	348
11	1	660	423	349
11	1	660	423	350
11	1	660	423	351
11	1	660	423	352
11	1	660	423	353
11	1	660	423	354
11	1	660	423	355
11	1	660	423	356
11	1	660	423	357
11	1	660	423	358
11	1	660	423	359
11	1	660	423	360
11	1	660	423	361
11	1	660	423	362
11	1	660	423	363
11	1	660	423	364
11	1	660	423	365
11	1	660	423	366
11	1	660	423	367
11	1	660	423	368
11	1	660	423	369
11	1	660	423	370
11	1	660	423	371
11	1	660	423	372
11	1	660	423	373
11	1	660	423	374
11	1	660	424	375
11	1	660	424	376
11	1	660	424	377
11	1	660	424	378
11	1	660	424	379
11	1	660	424	380
11	1	660	424	381
11	1	660	424	382
11	1	660	424	383
11	1	660	424	384
11	1	660	424	385
11	1	660	424	386
11	1	660	424	387
11	1	660	424	388
11	1	660	424	389
11	1	660	424	390
11	1	660	424	391
11	1	660	424	392
11	1	660	424	393
11	1	660	424	394
11	1	660	424	395
11	1	660	424	396
11	1	660	424	397
11	1	660	424	398
11	1	662	424	399
11	1	662	424	400
11	1	662	424	401
11	1	662	424	402
11	1	662	424	403
11	1	662	424	404
11	1	662	424	405
11	1	662	424	406
11	1	662	426	407
11	1	662	426	408
11	1	662	426	409
11	1	662	426	410
11	1	662	426	411
11	1	662	426	412
11	1	662	426	413
11	1	662	426	414
11	1	662	426	415
11	1	662	426	416
11	1	662	426	417
11	1	662	426	418
11	1	662	426	419
11	1	662	426	420
11	1	662	426	421
11	1	662	426	422
11	1	662	426	423
11	1	662	426	424
11	1	662	426	425
11	1	662	426	426
11	1	662	426	427
11	1	662	426	428
11	1	662	426	429
11	1	662	426	430
11	1	662	427	431
11	1	662	427	432
11	1	662	427	433
11	1	662	427	434
11	1	662	427	435
11	1	662	427	436
11	1	662	427	437
11	1	662	427	438
11	1	662	427	439
11	1	662	427	440
11	1	662	427	441
11	1	662	427	442
11	1	662	427	443
11	1	662	427	444
11	1	662	427	445
11	1	662	427	446
11	1	662	428	447
11	1	662	428	448
11	1	662	428	449
11	1	662	428	450
11	1	662	428	451
11	1	662	428	452
11	1	662	428	453
11	1	662	428	454
11	1	662	429	455
11	1	662	429	456
11	1	662	429	457
11	1	662	429	458
11	1	662	429	459
11	1	662	429	460
11	1	662	429	461
11	1	662	429	462
11	1	662	429	463
11	1	662	429	464
11	1	662	429	465
11	1	662	429	466
11	1	662	429	467
11	1	662	429	468
11	1	662	429	469
11	1	662	429	470
11	1	662	429	471
11	1	662	429	472
11	1	662	429	473
11	1	662	429	474
11	1	662	429	475
11	1	662	429	476
11	1	662	429	477
11	1	662	429	478
11	1	662	429	479
11	1	662	429	480
11	1	662	429	481
11	1	662	429	482
11	1	662	429	483
11	1	662	429	484
11	1	662	429	485
11	1	662	429	486
11	1	662	429	487
11	1	662	429	488
11	1	662	429	489
11	1	662	429	490
11	1	662	429	491
11	1	662	429	492
11	1	662	429	493
11	1	662	429	494
11	1	663	429	495
11	1	663	429	496
11	1	663	429	497
11	1	663	429	498
11	1	663	429	499
11	1	663	429	500
11	1	663	429	501
11	1	663	429	502
11	1	663	429	503
11	1	663	429	504
11	1	663	429	505
11	1	663	429	506
11	1	663	429	507
11	1	663	429	508
11	1	663	429	509
11	1	663	429	510
11	1	663	429	511
11	1	663	429	512
11	1	663	429	513
11	1	663	429	514
11	1	663	429	515
11	1	663	429	516
11	1	663	429	517
11	1	663	429	518
11	1	663	429	519
11	1	663	429	520
11	1	663	429	521
11	1	663	429	522
11	1	663	429	523
11	1	663	429	524
11	1	663	429	525
11	1	663	429	526
11	1	663	429	527
11	1	663	429	528
11	1	663	429	529
11	1	663	429	530
11	1	663	429	531
11	1	663	429	532
11	1	663	429	533
11	1	663	429	534
11	1	663	429	535
11	1	663	429	536
11	1	663	429	537
11	1	663	429	538
11	1	663	429	539
11	1	663	429	540
11	1	663	429	541
11	1	663	429	542
11	1	663	429	543
11	1	663	429	544
11	1	663	429	545
11	1	663	429	546
11	1	663	429	547
11	1	663	429	548
11	1	663	429	549
11	1	663	429	550
11	1	663	429	551
11	1	663	429	552
11	1	663	429	553
11	1	663	429	554
11	1	663	429	555
11	1	663	429	556
11	1	663	429	557
11	1	663	429	558
11	1	663	429	559
11	1	663	429	560
11	1	663	429	561
11	1	663	429	562
11	1	663	429	563
11	1	663	429	564
11	1	663	429	565
11	1	663	429	566
11	1	663	429	567
11	1	663	429	568
11	1	663	429	569
11	1	663	429	570
11	1	663	429	571
11	1	663	429	572
11	1	663	429	573
11	1	663	429	574
11	1	663	429	575
11	1	663	429	576
11	1	663	429	577
11	1	663	429	578
11	1	663	429	579
11	1	663	429	580
11	1	663	429	581
11	1	663	429	582
11	1	663	429	583
11	1	663	429	584
11	1	663	429	585
11	1	663	429	586
11	1	663	429	587
11	1	663	429	588
11	1	663	429	589
11	1	663	429	590
11	1	663	429	591
11	1	663	429	592
11	1	663	429	593
11	1	663	429	594
11	1	663	429	595
11	1	663	429	596
11	1	663	429	597
11	1	663	429	598
11	1	663	429	599
11	1	663	429	600
11	1	663	429	601
11	1	663	429	602
11	1	663	429	603
11	1	663	429	604
11	1	663	429	605
11	1	663	429	606
11	1	663	429	607
11	1	663	429	608
11	1	663	429	609
11	1	663	429	610
11	1	663	429	611
11	1	663	429	612
11	1	663	429	613
11	1	663	429	614
11	1	663	429	615
11	1	663	429	616
11	1	663	429	617
11	1	663	429	618
11	1	663	429	619
11	1	663	429	620
11	1	663	429	621
11	1	663	429	622
11	1	663	429	623
11	1	663	429	624
11	1	663	429	625
11	1	663	429	626
11	1	663	429	627
11	1	663	429	628
11	1	663	429	629
11	1	663	429	630
11	1	663	429	631
11	1	663	429	632
11	1	663	429	633
11	1	663	429	634
11	1	663	429	635
11	1	663	429	636
11	1	663	429	637
11	1	663	429	638
11	1	663	429	639
11	1	663	429	640
11	1	663	429	641
11	1	663	429	642
11	1	663	429	643
11	1	663	429	644
11	1	663	429	645
11	1	663	429	646
11	1	663	429	647
11	1	663	429	648
11	1	663	429	649
11	1	663	429	650
11	1	663	429	651
11	1	663	429	652
11	1	663	429	653
11	1	663	429	654
11	1	663	429	655
11	1	663	429	656
11	1	663	429	657
11	1	663	429	658
11	1	663	429	659
11	1	663	429	660
11	1	663	429	661
11	1	663	429	662
11	1	663	429	663
11	1	663	429	664
11	1	663	429	665
11	1	663	429	666
11	1	663	429	667
11	1	663	429	668
11	1	663	429	669
11	1	663	429	670
11	1	663	429	671
11	1	663	429	672
11	1	663	429	673
11	1	663	429	674
11	1	663	429	675
11	1	663	429	676
11	1	663	429	677
11	1	663	429	678
11	1	663	429	679
11	1	663	429	680
11	1	663	429	681
11	1	663	429	682
11	1	663	429	683
11	1	663	429	684
11	1	663	429	685
11	1	663	429	686
11	1	663	429	687
11	1	663	429	688
11	1	663	429	689
11	1	663	429	690
11	1	663	429	691
11	1	663	429	692
11	1	663	429	693
11	1	663	429	694
11	1	663	429	695
11	1	663	429	696
11	1	663	429	697
11	1	663	429	698
11	1	663	429	699
11	1	663	429	700
11	1	663	429	701
11	1	663	429	702
11	1	663	429	703
11	1	663	429	704
11	1	663	429	705
11	1	663	429	706
11	1	663	429	707
11	1	663	429	708
11	1	663	429	709
11	1	663	429	710
11	1	663	429	711
11	1	663	429	712
11	1	663	429	713
11	1	663	429	714
11	1	663	429	715
11	1	663	429	716
11	1	663	429	717
11	1	663	429	718
11	1	663	429	719
11	1	663	429	720
11	1	663	429	721
11	1	663	429	722
11	1	663	429	723
11	1	663	429	724
11	1	663	429	725
11	1	663	429	726
11	1	663	429	727
11	1	663	429	728
11	1	663	429	729
11	1	663	429	730
11	1	663	429	731
11	1	663	429	732
11	1	663	429	733
11	1	663	429	734
11	1	663	429	735
11	1	663	429	736
11	1	663	429	737
11	1	663	429	738
11	1	663	429	739
11	1	663	429	740
11	1	663	429	741
11	1	663	429	742
11	1	663	429	743
11	1	663	429	744
11	1	663	429	745
11	1	663	429	746
11	1	663	429	747
11	1	663	429	748
11	1	663	429	749
11	1	663	429	750
11	1	663	429	751
11	1	663	429	752
11	1	663	429	753
11	1	663	429	754
11	1	663	429	755
11	1	663	429	756
11	1	663	429	757
11	1	663	429	758
11	1	663	429	759
11	1	663	429	760
11	1	663	429	761
11	1	663	429	762
11	1	663	429	763
11	1	663	429	764
11	1	663	429	765
11	1	663	429	766
11	1	663	429	767
11	1	663	429	768
11	1	663	429	769
11	1	663	429	770
11	1	663	429	771
11	1	663	429	772
11	1	663	429	773
11	1	663	429	774
11	1	663	429	775
11	1	663	429	776
11	1	663	429	777
11	1	663	429	778
11	1	663	429	779
11	1	663	429	780
11	1	663	429	781
11	1	663	429	782
11	1	663	429	783
11	1	663	429	784
11	1	663	429	785
11	1	663	429	786
11	1	663	429	787
11	1	663	429	788
11	1	663	429	789
11	1	663	429	790
11	1	663	429	791
11	1	663	429	792
11	1	663	429	793
11	1	663	429	794
11	1	663	429	795
11	1	663	429	796
11	1	663	429	797
11	1	663	429	798
11	1	663	429	799
11	1	663	429	800
11	1	663	429	801
11	1	663	429	802
11	1	663	429	803
11	1	663	429	804
11	1	663	429	805
11	1	663	429	806
11	1	663	429	807
11	1	663	429	808
11	1	663	429	809
11	1	663	429	810
11	1	663	429	811
11	1	663	429	812
11	1	663	429	813
11	1	663	429	814
11	1	663	429	815
11	1	663	429	816
11	1	663	429	817
11	1	663	429	818
11	1	663	429	819
11	1	663	429	820
11	1	663	429	821
11	1	663	429	822
11	1	663	429	823
11	1	663	429	824
11	1	663	429	825
11	1	663	429	826
11	1	663	429	827
11	1	663	429	828
11	1	663	429	829
11	1	663	429	830
11	1	663	429	831
11	1	663	429	832
11	1	663	429	833
11	1	663	429	834
11	1	663	429	835
11	1	663	429	836
11	1	663	429	837
11	1	663	429	838
11	1	663	429	839
11	1	663	429	840
11	1	663	429	841
11	1	663	429	842
11	1	663	429	843
11	1	663	429	844
11	1	663	429	845
11	1	663	429	846
11	1	663	429	847
11	1	663	429	848
11	1	663	429	849
11	1	663	429	850
11	1	663	429	851
11	1	663	429	852
11	1	663	429	853
11	1	663	429	854
11	1	663	429	855
11	1	663	429	856
11	1	663	429	857
11	1	663	429	858
11	1	663	429	859
11	1	663	429	860
11	1	663	429	861
11	1	663	429	862
11	1	663	429	863
11	1	663	429	864
11	1	663	429	865
11	1	663	429	866
11	1	663	429	867
11	1	663	429	868
11	1	663	429	869
11	1	663	429	870
11	1	663	429	871
11	1	663	429	872
11	1	663	429	873
11	1	663	429	874
11	1	663	429	875
11	1	663	429	876
11	1	663	429	877
11	1	663	429	878
11	1	663	429	879
11	1	663	429	880
11	1	663	429	881
11	1	663	429	882
11	1	663	429	883
11	1	663	429	884
11	1	663	429	885
11	1	663	429	886
11	1	663	429	887
11	1	663	429	888
11	1	663	429	889
11	1	663	429	890
11	1	663	429	891
11	1	663	429	892
11	1	663	429	893
11	1	663	429	894
11	1	663	429	895
11	1	663	429	896
11	1	663	429	897
11	1	663	429	898
11	1	663	429	899
11	1	663	429	900
11	1	663	429	901
11	1	663	429	902
11	1	663	429	903
11	1	663	429	904
11	1	663	429	905
11	1	663	429	906
11	1	663	429	907
11	1	663	429	908
11	1	663	429	909
11	1	663	429	910
11	1	663	429	911
11	1	663	429	912
11	1	663	429	913
11	1	663	429	914
11	1	663	429	915
11	1	663	429	916
11	1	663	429	917
11	1	663	429	918
11	1	663	429	919
11	1	663	429	920
11	1	663	429	921
11	1	663	429	922
11	1	663	429	923
11	1	663	429	924
11	1	663	429	925
11	1	663	429	926
11	1	663	429	927
11	1	663	429	928
11	1	663	429	929
11	1	663	429	930
11	1	663	429	931
11	1	663	429	932
11	1	663	429	933
11	1	663	429	934
11	1	663	429	935
11	1	663	429	936
11	1	663	429	937
11	1	663	429	938
11	1	663	429	939
11	1	663	429	940
11	1	663	429	941
11	1	663	429	942
11	1	663	429	943
11	1	663	429	944
11	1	663	429	945
11	1	663	429	946
11	1	663	429	947
11	1	663	429	948
11	1	663	429	949
11	1	663	429	950
11	1	663	429	951
11	1	663	429	952
11	1	663	429	953
11	1	663	429	954
11	1	663	429	955
11	1	663	429	956
11	1	663	429	957
11	1	663	429	958
11	1	663	429	959
11	1	663	429	960
11	1	663	429	961
11	1	663	429	962
11	1	663	429	963
11	1	663	429	964
11	1	663	429	965
11	1	663	429	966
11	1	663	429	967
11	1	663	429	968
11	1	663	429	969
11	1	663	429	970
11	1	663	429	971
11	1	663	429	972
11	1	663	429	973
11	1	663	429	974
11	1	663	429	975
11	1	663	429	976
11	1	663	429	977
11	1	663	429	978
11	1	663	429	979
11	1	663	429	980
11	1	663	429	981
11	1	663	429	982
11	1	663	429	983
11	1	663	429	984
11	1	663	429	985
11	1	663	429	986
11	1	663	429	987
11	1	663	429	988
11	1	663	429	989
11	1	663	429	990
11	1	663	429	991
11	1	663	429	992
11	1	663	429	993
11	1	663	429	994
11	1	663	429	995
11	1	663	429	996
11	1	663	429	997
11	1	663	429	998
11	1	663	429	999
11	1	663	429	1000
11	1	663	429	1001
11	1	663	429	1002
11	1	663	429	1003
11	1	663	429	1004
11	1	663	429	1005
11	1	663	429	1006
11	1	663	429	1007
11	1	663	429	1008
11	1	663	429	1009
11	1	663	429	1010
11	1	663	429	1011
11	1	663	429	1012
11	1	663	429	1013
11	1	663	429	1014
11	1	663	429	1015
11	1	663	429	1016
11	1	663	429	1017
11	1	663	429	1018
11	1	663	429	1019
11	1	663	429	1020
11	1	663	429	1021
11	1	663	429	1022
11	1	663	429	1023
11	1	663	429	1024
11	1	663	429	1025
11	1	663	429	1026
11	1	663	429	1027
11	1	663	429	1028
11	1	663	429	1028
11	1	663	429	1030
11	1	663	429	1031
11	1	663	429	1032
11	1	663	429	1032
11	1	663	429	1034
11	1	663	429	1035
11	1	663	429	1036
11	1	663	429	1036
11	1	663	429	1038
11	1	664	430	1039
11	1	664	430	1040
11	1	664	430	1040
11	1	664	430	1042
11	1	664	430	1043
11	1	664	430	1044
11	1	664	430	1044
11	1	664	430	1046
11	1	667	432	1047
11	1	667	432	1048
11	1	667	432	1048
11	1	667	432	1050
11	1	667	432	1051
11	1	667	432	1052
11	1	667	432	1052
11	1	667	432	1054
11	1	668	433	1055
11	1	668	433	1056
11	1	668	433	1056
11	1	668	433	1058
11	1	668	433	1059
11	1	668	433	1060
11	1	668	433	1060
11	1	668	433	1062
11	1	669	434	1063
11	1	669	434	1064
11	1	669	434	1064
11	1	669	434	1066
11	1	669	434	1067
11	1	669	434	1068
11	1	669	434	1068
11	1	669	434	1070
11	1	670	435	1071
11	1	670	435	1072
11	1	670	435	1072
11	1	670	435	1074
11	1	670	435	1075
11	1	670	435	1076
11	1	670	435	1077
11	1	670	435	1078
11	1	671	436	1079
11	1	671	436	1080
11	1	671	436	1081
11	1	671	436	1082
11	1	671	436	1083
11	1	671	436	1084
11	1	671	436	1085
11	1	671	436	1086
11	1	673	437	1087
11	1	673	437	1088
11	1	673	437	1089
11	1	673	437	1090
11	1	673	437	1091
11	1	673	437	1092
11	1	673	437	1093
11	1	673	437	1094
11	1	675	438	1095
11	1	675	438	1096
11	1	675	438	1097
11	1	675	438	1098
11	1	675	438	1099
11	1	675	438	1100
11	1	675	438	1101
11	1	675	438	1102
11	1	676	439	1103
11	1	676	439	1104
11	1	676	439	1105
11	1	676	439	1106
11	1	676	439	1107
11	1	676	439	1108
11	1	676	439	1109
11	1	676	439	1110
11	1	677	441	1111
11	1	677	441	1112
11	1	677	441	1113
11	1	677	441	1114
11	1	677	441	1115
11	1	677	441	1116
11	1	677	441	1117
11	1	677	441	1118
11	1	678	441	1119
11	1	678	441	1120
11	1	678	441	1121
11	1	678	441	1122
11	1	678	441	1123
11	1	678	441	1125
11	1	678	441	1126
11	1	678	441	1127
11	1	678	441	1128
11	1	678	441	1129
11	1	678	441	1130
11	1	678	441	1131
11	1	678	441	1132
11	1	678	441	1133
11	1	678	441	1134
11	1	679	441	1135
11	1	679	441	1136
11	1	679	441	1137
11	1	679	441	1138
11	1	679	441	1139
11	1	679	441	1140
11	1	679	441	1141
11	1	679	441	1142
11	1	679	441	1143
11	1	679	441	1144
11	1	679	441	1145
11	1	679	441	1146
11	1	679	441	1147
11	1	679	441	1148
11	1	679	441	1149
11	1	679	441	1150
11	1	679	441	1151
11	1	679	441	1152
11	1	679	441	1153
11	1	679	441	1154
11	1	679	441	1155
11	1	679	441	1156
11	1	679	441	1157
11	1	679	441	1158
11	1	679	441	1159
11	1	679	441	1160
11	1	679	441	1161
11	1	679	441	1162
11	1	679	441	1163
11	1	679	441	1164
11	1	679	441	1165
11	1	679	441	1166
11	1	679	442	1167
11	1	679	442	1168
11	1	679	442	1169
11	1	679	442	1170
11	1	679	442	1171
11	1	679	442	1172
11	1	679	442	1173
11	1	679	442	1174
11	1	680	442	1175
11	1	680	442	1176
11	1	680	442	1177
11	1	680	442	1178
11	1	680	442	1179
11	1	680	442	1180
11	1	680	442	1181
11	1	680	442	1182
11	1	680	442	1183
11	1	680	442	1184
11	1	680	442	1185
11	1	680	442	1186
11	1	680	442	1187
11	1	680	442	1188
11	1	680	442	1189
11	1	680	442	1190
11	1	681	442	1191
11	1	681	442	1192
11	1	681	442	1193
11	1	681	442	1194
11	1	681	442	1195
11	1	681	442	1196
11	1	681	442	1197
11	1	681	442	1198
11	1	681	443	1199
11	1	681	443	1200
11	1	681	443	1201
11	1	681	443	1202
11	1	681	443	1203
11	1	681	443	1204
11	1	681	443	1205
11	1	681	443	1206
11	1	683	444	1207
11	1	683	444	1208
11	1	683	444	1209
11	1	683	444	1210
11	1	683	444	1211
11	1	683	444	1212
11	1	683	444	1213
11	1	683	444	1214
11	1	683	445	1215
11	1	683	445	1216
11	1	683	445	1217
11	1	683	445	1218
11	1	683	445	1219
11	1	683	445	1220
11	1	683	445	1221
11	1	683	445	1222
11	1	686	446	1223
11	1	686	446	1224
11	1	686	446	1225
11	1	686	446	1226
11	1	686	446	1227
11	1	686	446	1228
11	1	686	446	1229
11	1	686	446	1230
11	1	689	449	1231
11	1	689	449	1232
11	1	689	449	1233
11	1	689	449	1234
11	1	689	449	1235
11	1	689	449	1236
11	1	689	449	1237
11	1	689	449	1238
11	1	692	450	1239
11	1	692	450	1240
11	1	692	450	1241
11	1	692	450	1242
11	1	692	450	1243
11	1	692	450	1244
11	1	692	450	1245
11	1	692	450	1246
11	1	695	453	1247
11	1	695	453	1248
11	1	695	453	1249
11	1	695	453	1250
11	1	695	453	1251
11	1	695	453	1252
11	1	695	453	1253
11	1	695	453	1254
11	1	697	455	1255
11	1	697	455	1256
11	1	697	455	1257
11	1	697	455	1258
11	1	697	455	1259
11	1	697	455	1260
11	1	697	455	1261
11	1	697	455	1262
11	1	700	456	1263
11	1	700	456	1264
11	1	700	456	1265
11	1	700	456	1266
11	1	700	456	1267
11	1	700	456	1268
11	1	700	456	1269
11	1	700	456	1270
11	1	702	457	1271
11	1	702	457	1272
11	1	702	457	1273
11	1	702	457	1274
11	1	702	457	1275
11	1	702	457	1276
11	1	702	457	1277
11	1	702	457	1278
11	1	704	458	1279
11	1	704	458	1280
11	1	704	458	1281
11	1	704	458	1282
11	1	704	458	1283
11	1	704	458	1284
11	1	704	458	1285
11	1	704	458	1286
11	1	706	459	1287
11	1	706	459	1288
11	1	706	459	1289
11	1	706	459	1290
11	1	706	459	1291
11	1	706	459	1292
11	1	706	459	1293
11	1	706	459	1294
11	1	707	460	1295
11	1	707	460	1296
11	1	707	460	1297
11	1	707	460	1298
11	1	707	460	1299
11	1	707	460	1300
11	1	707	460	1301
11	1	707	460	1302
11	1	709	461	1303
11	1	709	461	1304
11	1	709	461	1305
11	1	709	461	1306
11	1	709	461	1307
11	1	709	461	1308
11	1	709	461	1309
11	1	709	461	1310
11	1	709	462	1311
11	1	709	462	1312
11	1	709	462	1313
11	1	709	462	1314
11	1	709	462	1315
11	1	709	462	1316
11	1	709	462	1317
11	1	709	462	1318
11	1	710	462	1319
11	1	710	462	1320
11	1	710	462	1321
11	1	710	462	1322
11	1	710	462	1323
11	1	710	462	1324
11	1	710	462	1325
11	1	710	462	1326
11	1	710	462	1327
11	1	710	462	1328
11	1	710	462	1329
11	1	710	462	1330
11	1	710	462	1331
11	1	710	462	1332
11	1	710	462	1333
11	1	710	462	1334
11	1	710	463	1335
11	1	710	463	1336
11	1	710	463	1337
11	1	710	463	1338
11	1	710	463	1339
11	1	710	463	1340
11	1	710	463	1341
11	1	710	463	1342
11	1	711	463	1343
11	1	711	463	1344
11	1	711	463	1345
11	1	711	463	1346
11	1	711	463	1347
11	1	711	463	1348
11	1	711	463	1349
11	1	711	463	1350
11	1	711	464	1351
11	1	711	464	1352
11	1	711	464	1353
11	1	711	464	1354
11	1	711	464	1355
11	1	711	464	1356
11	1	711	464	1357
11	1	711	464	1358
11	1	712	464	1359
11	1	712	464	1360
11	1	712	464	1361
11	1	712	464	1362
11	1	712	464	1363
11	1	712	464	1364
11	1	712	464	1365
11	1	712	464	1366
11	1	713	465	1367
11	1	713	465	1368
11	1	713	465	1369
11	1	713	465	1370
11	1	713	465	1371
11	1	713	465	1372
11	1	713	465	1373
11	1	713	465	1374
11	1	714	466	1375
11	1	714	466	1376
11	1	714	466	1377
11	1	714	466	1378
11	1	714	466	1379
11	1	714	466	1380
11	1	714	466	1381
11	1	714	466	1382
11	1	715	467	1383
11	1	715	467	1384
11	1	715	467	1385
11	1	715	467	1386
11	1	715	467	1387
11	1	715	467	1388
11	1	715	467	1389
11	1	715	467	1390
11	1	718	468	1391
11	1	718	468	1392
11	1	718	468	1393
11	1	718	468	1394
11	1	718	468	1395
11	1	718	468	1396
11	1	718	468	1397
11	1	718	468	1398
11	1	719	469	1399
11	1	719	469	1400
11	1	719	469	1401
11	1	719	469	1402
11	1	719	469	1403
11	1	719	469	1404
11	1	719	469	1405
11	1	719	469	1406
11	1	721	470	1407
11	1	721	470	1408
11	1	721	470	1409
11	1	721	470	1410
11	1	721	470	1411
11	1	721	470	1412
11	1	721	470	1413
11	1	721	470	1414
11	1	724	472	1415
11	1	724	472	1416
11	1	724	472	1417
11	1	724	472	1418
11	1	724	472	1419
11	1	724	472	1420
11	1	724	472	1421
11	1	724	472	1422
11	1	725	473	1423
11	1	725	473	1424
11	1	725	473	1425
11	1	725	473	1426
11	1	725	473	1427
11	1	725	473	1428
11	1	725	473	1429
11	1	725	473	1430
11	1	727	475	1431
11	1	727	475	1432
11	1	727	475	1433
11	1	727	475	1434
11	1	727	475	1435
11	1	727	475	1436
11	1	727	475	1437
11	1	727	475	1438
11	1	730	477	1439
11	1	730	477	1440
11	1	730	477	1441
11	1	730	477	1442
11	1	730	477	1443
11	1	730	477	1444
11	1	730	477	1445
11	1	730	477	1446
11	1	733	478	1447
11	1	733	478	1448
11	1	733	478	1449
11	1	733	478	1450
11	1	733	478	1451
11	1	733	478	1452
11	1	733	478	1453
11	1	733	478	1454
11	1	734	480	1455
11	1	734	480	1456
11	1	734	480	1457
11	1	734	480	1458
11	1	734	480	1459
11	1	734	480	1460
11	1	734	480	1461
11	1	734	480	1462
11	1	738	482	1463
11	1	738	482	1464
11	1	738	482	1465
11	1	738	482	1466
11	1	738	482	1467
11	1	738	482	1468
11	1	738	482	1469
11	1	738	482	1470
11	1	740	484	1471
11	1	740	484	1472
11	1	740	484	1473
11	1	740	484	1474
11	1	740	484	1475
11	1	740	484	1476
11	1	740	484	1477
11	1	740	484	1478
11	1	743	485	1479
11	1	743	485	1480
11	1	743	485	1481
11	1	743	485	1482
11	1	743	485	1483
11	1	743	485	1484
11	1	743	485	1485
11	1	743	485	1486
11	1	746	487	1487
11	1	746	487	1488
11	1	746	487	1489
11	1	746	487	1490
11	1	746	487	1491
11	1	746	487	1492
11	1	746	487	1493
11	1	746	487	1494
11	1	749	489	1495
11	1	749	489	1496
11	1	749	489	1497
11	1	749	489	1498
11	1	749	489	1499
11	1	749	489	1500
11	1	749	489	1501
11	1	749	489	1502
11	1	750	491	1503
11	1	750	491	1504
11	1	750	491	1505
11	1	750	491	1506
11	1	750	491	1507
11	1	750	491	1508
11	1	750	491	1509
11	1	750	491	1510
11	1	752	492	1511
11	1	752	492	1512
11	1	752	492	1513
11	1	752	492	1514
11	1	752	492	1515
11	1	752	492	1516
11	1	752	492	1517
11	1	752	492	1518
11	1	754	494	1519
11	1	754	494	1520
11	1	754	494	1521
11	1	754	494	1522
11	1	754	494	1523
11	1	754	494	1524
11	1	754	494	1525
11	1	754	494	1526
11	1	755	494	1527
11	1	755	494	1528
11	1	755	494	1529
11	1	755	494	1530
11	1	755	494	1531
11	1	755	494	1532
11	1	755	494	1533
11	1	755	494	1534
11	1	756	495	1535
11	1	756	495	1536
11	1	756	495	1537
11	1	756	495	1538
11	1	756	495	1539
11	1	756	495	1540
11	1	756	495	1541
11	1	756	495	1542
11	1	757	496	1543
11	1	757	496	1544
11	1	757	496	1545
11	1	757	496	1546
11	1	757	496	1547
11	1	757	496	1548
11	1	757	496	1549
11	1	757	496	1550
11	1	758	497	1551
11	1	758	497	1552
11	1	758	497	1553
11	1	758	497	1554
11	1	758	497	1555
11	1	758	497	1556
11	1	758	497	1557
11	1	758	497	1558
11	1	759	498	1559
11	1	759	498	1560
11	1	759	498	1561
11	1	759	498	1562
11	1	759	498	1563
11	1	759	498	1564
11	1	759	498	1565
11	1	759	498	1566
11	1	760	498	1567
11	1	760	498	1568
11	1	760	498	1569
11	1	760	498	1570
11	1	760	498	1571
11	1	760	498	1572
11	1	760	498	1573
11	1	760	498	1574
11	1	761	499	1575
11	1	761	499	1576
11	1	761	499	1577
11	1	761	499	1578
11	1	761	499	1579
11	1	761	499	1580
11	1	761	499	1581
11	1	761	499	1582
11	1	764	501	1583
11	1	764	501	1584
11	1	764	501	1585
11	1	764	501	1586
11	1	764	501	1587
11	1	764	501	1588
11	1	764	501	1589
11	1	764	501	1590
11	1	764	502	1591
11	1	764	502	1592
11	1	764	502	1593
11	1	764	502	1594
11	1	764	502	1595
11	1	764	502	1596
11	1	764	502	1597
11	1	764	502	1598
11	1	768	504	1599
11	1	768	504	1600
11	1	768	504	1601
11	1	768	504	1602
11	1	768	504	1603
11	1	768	504	1604
11	1	768	504	1605
11	1	768	504	1606
11	1	770	505	1607
11	1	770	505	1608
11	1	770	505	1609
11	1	770	505	1610
11	1	770	505	1611
11	1	770	505	1612
11	1	770	505	1613
11	1	770	505	1614
11	1	772	507	1615
11	1	772	507	1616
11	1	772	507	1617
11	1	772	507	1618
11	1	772	507	1619
11	1	772	507	1620
11	1	772	507	1621
11	1	772	507	1622
11	1	776	509	1623
11	1	776	509	1624
11	1	776	509	1625
11	1	776	509	1626
11	1	776	509	1627
11	1	776	509	1628
11	1	776	509	1629
11	1	776	509	1630
11	1	778	511	1631
11	1	778	511	1632
11	1	778	511	1633
11	1	778	511	1634
11	1	778	511	1635
11	1	778	511	1636
11	1	778	511	1637
11	1	778	511	1638
11	1	781	512	1639
11	1	781	512	1640
11	1	781	512	1641
11	1	781	512	1642
11	1	781	512	1643
11	1	781	512	1644
11	1	781	512	1645
11	1	781	512	1646
11	1	784	515	1647
11	1	784	515	1648
11	1	784	515	1649
11	1	784	515	1650
11	1	784	515	1651
11	1	784	515	1652
11	1	784	515	1653
11	1	784	515	1654
11	1	786	515	1655
11	1	786	515	1656
11	1	786	515	1657
11	1	786	515	1658
11	1	786	515	1659
11	1	786	515	1660
11	1	786	515	1661
11	1	786	515	1662
11	1	788	517	1663
11	1	788	517	1664
11	1	788	517	1665
11	1	788	517	1666
11	1	788	517	1667
11	1	788	517	1668
11	1	788	517	1669
11	1	788	517	1670
11	1	790	518	1671
11	1	790	518	1672
11	1	790	518	1673
11	1	790	518	1674
11	1	790	518	1675
11	1	790	518	1676
11	1	790	518	1677
11	1	790	518	1678
11	1	791	520	1679
11	1	791	520	1680
11	1	791	520	1681
11	1	791	520	1682
11	1	791	520	1683
11	1	791	520	1684
11	1	791	520	1685
11	1	791	520	1686
11	1	793	521	1687
11	1	793	521	1688
11	1	793	521	1689
11	1	793	521	1690
11	1	793	521	1691
11	1	793	521	1692
11	1	793	521	1693
11	1	793	521	1694
11	1	794	521	1695
11	1	794	521	1696
11	1	794	521	1697
11	1	794	521	1698
11	1	794	521	1699
11	1	794	521	1700
11	1	794	521	1701
11	1	794	521	1702
11	1	795	522	1703
11	1	795	522	1704
11	1	795	522	1705
11	1	795	522	1706
11	1	795	522	1707
11	1	795	522	1708
11	1	795	522	1709
11	1	795	522	1710
11	1	796	522	1711
11	1	796	522	1712
11	1	796	522	1713
11	1	796	522	1714
11	1	796	522	1715
11	1	796	522	1716
11	1	796	522	1717
11	1	796	522	1718
11	1	796	523	1719
11	1	796	523	1720
11	1	796	523	1721
11	1	796	523	1722
11	1	796	523	1723
11	1	796	523	1724
11	1	796	523	1725
11	1	796	523	1726
11	1	796	524	1727
11	1	796	524	1728
11	1	796	524	1729
11	1	796	524	1730
11	1	796	524	1731
11	1	796	524	1732
11	1	796	524	1733
11	1	796	524	1734
11	1	797	525	1735
11	1	797	525	1736
11	1	797	525	1737
11	1	797	525	1738
11	1	797	525	1739
11	1	797	525	1740
11	1	797	525	1741
11	1	797	525	1742
11	1	798	525	1743
11	1	798	525	1744
11	1	798	525	1745
11	1	798	525	1746
11	1	798	525	1747
11	1	798	525	1748
11	1	798	525	1749
11	1	798	525	1750
11	1	798	526	1751
11	1	798	526	1752
11	1	798	526	1753
11	1	798	526	1754
11	1	798	526	1755
11	1	798	526	1756
11	1	798	526	1757
11	1	798	526	1758
11	1	800	527	1759
11	1	800	527	1760
11	1	800	527	1761
11	1	800	527	1762
11	1	800	527	1763
11	1	800	527	1764
11	1	800	527	1765
11	1	800	527	1766
11	1	800	528	1767
11	1	800	528	1768
11	1	800	528	1769
11	1	800	528	1770
11	1	800	528	1771
11	1	800	528	1772
11	1	800	528	1773
11	1	800	528	1774
11	1	802	531	1775
11	1	802	531	1776
11	1	802	531	1777
11	1	802	531	1778
11	1	802	531	1779
11	1	802	531	1780
11	1	802	531	1781
11	1	802	531	1782
11	1	803	532	1783
11	1	803	532	1784
11	1	803	532	1785
11	1	803	532	1786
11	1	803	532	1787
11	1	803	532	1788
11	1	803	532	1789
11	1	803	532	1790
11	1	804	533	1791
11	1	804	533	1792
11	1	804	533	1793
11	1	804	533	1794
11	1	804	533	1795
11	1	804	533	1796
11	1	804	533	1797
11	1	804	533	1798
11	1	805	534	1799
11	1	805	534	1800
11	1	805	534	1801
11	1	805	534	1802
11	1	805	534	1803
11	1	805	534	1804
11	1	805	534	1805
11	1	805	534	1806
11	1	807	536	1807
11	1	807	536	1808
11	1	807	536	1809
11	1	807	536	1810
11	1	807	536	1811
11	1	807	536	1812
11	1	807	536	1813
11	1	807	536	1814
11	1	808	537	1815
11	1	808	537	1816
11	1	808	537	1817
11	1	808	537	1818
11	1	808	537	1819
11	1	808	537	1820
11	1	808	537	1821
11	1	808	537	1822
11	1	811	538	1823
11	1	811	538	1824
11	1	811	538	1825
11	1	811	538	1826
11	1	811	538	1827
11	1	811	538	1828
11	1	811	538	1829
11	1	811	538	1830
11	1	811	539	1831
11	1	811	539	1832
11	1	811	539	1833
11	1	811	539	1834
11	1	811	539	1835
11	1	811	539	1836
11	1	811	539	1837
11	1	811	539	1838
11	1	814	540	1839
11	1	814	540	1840
11	1	814	540	1841
11	1	814	540	1842
11	1	814	540	1843
11	1	814	540	1844
11	1	814	540	1845
11	1	814	540	1846
11	1	814	541	1847
11	1	814	541	1848
11	1	814	541	1849
11	1	814	541	1850
11	1	814	541	1851
11	1	814	541	1852
11	1	814	541	1853
11	1	814	541	1854
11	1	815	542	1855
11	1	815	542	1856
11	1	815	542	1857
11	1	815	542	1858
11	1	815	542	1859
11	1	815	542	1860
11	1	815	542	1861
11	1	815	542	1862
11	1	817	543	1863
11	1	817	543	1864
11	1	817	543	1865
11	1	817	543	1866
11	1	817	543	1867
11	1	817	543	1868
11	1	817	543	1869
11	1	817	543	1870
11	1	818	544	1871
11	1	818	544	1872
11	1	818	544	1873
11	1	818	544	1874
11	1	818	544	1875
11	1	818	544	1876
11	1	818	544	1877
11	1	818	544	1878
11	1	818	545	1879
11	1	818	545	1880
11	1	818	545	1881
11	1	818	545	1882
11	1	818	545	1883
11	1	818	545	1884
11	1	818	545	1885
11	1	818	545	1886
11	1	819	545	1887
11	1	819	545	1888
11	1	819	545	1889
11	1	819	545	1890
11	1	819	545	1891
11	1	819	545	1892
11	1	819	545	1893
11	1	819	545	1894
11	1	819	545	1895
11	1	819	545	1896
11	1	819	545	1897
11	1	819	545	1898
11	1	819	545	1899
11	1	819	545	1900
11	1	819	545	1901
11	1	819	545	1902
11	1	821	546	1903
11	1	821	546	1904
11	1	821	546	1905
11	1	821	546	1906
11	1	821	546	1907
11	1	821	546	1908
11	1	821	546	1909
11	1	821	546	1910
11	1	821	546	1911
11	1	821	546	1912
11	1	821	546	1913
11	1	821	546	1914
11	1	821	546	1915
11	1	821	546	1916
11	1	821	546	1917
11	1	821	546	1918
11	1	823	548	1919
11	1	823	548	1920
11	1	823	548	1921
11	1	823	548	1922
11	1	823	548	1923
11	1	823	548	1924
11	1	823	548	1925
11	1	823	548	1926
11	1	823	548	1927
11	1	823	548	1928
11	1	823	548	1929
11	1	823	548	1930
11	1	823	548	1931
11	1	823	548	1932
11	1	823	548	1933
11	1	823	548	1934
11	1	823	548	1935
11	1	823	548	1936
11	1	823	548	1937
11	1	823	548	1938
11	1	823	548	1939
11	1	823	548	1940
11	1	823	548	1941
11	1	823	548	1942
11	1	824	550	1943
11	1	824	550	1944
11	1	824	550	1945
11	1	824	550	1946
11	1	824	550	1947
11	1	824	550	1948
11	1	824	550	1949
11	1	824	550	1950
11	1	825	550	1951
11	1	825	550	1952
11	1	825	550	1953
11	1	825	550	1954
11	1	825	550	1955
11	1	825	550	1956
11	1	825	550	1957
11	1	825	550	1958
11	1	826	551	1959
11	1	826	551	1960
11	1	826	551	1961
11	1	826	551	1962
11	1	826	551	1963
11	1	826	551	1964
11	1	826	551	1965
11	1	826	551	1966
11	1	828	552	1967
11	1	828	552	1968
11	1	828	552	1969
11	1	828	552	1970
11	1	828	552	1971
11	1	828	552	1972
11	1	828	552	1973
11	1	828	552	1974
11	1	829	552	1975
11	1	829	552	1976
11	1	829	552	1977
11	1	829	552	1978
11	1	829	552	1979
11	1	829	552	1980
11	1	829	552	1981
11	1	829	552	1982
11	1	830	553	1983
11	1	830	553	1984
11	1	830	553	1985
11	1	830	553	1986
11	1	830	553	1987
11	1	830	553	1988
11	1	830	553	1989
11	1	830	553	1990
11	1	831	553	1991
11	1	831	553	1992
11	1	831	553	1993
11	1	831	553	1994
11	1	831	553	1995
11	1	831	553	1996
11	1	831	553	1997
11	1	831	553	1998
11	1	832	554	1999
11	1	832	554	2000
[truncated: 190,780 more rows]
