# Supplementary material for: Quantifying gaze and mouse interactions on spatial visual interfaces with a new movement analytics methodology
Source: PLoS One. 2017 Aug 4;12(8):e0181818. doi: 10.1371/journal.pone.0181818 (PMC5544210; doi:10.1371/journal.pone.0181818)
Supplement: S1 Data — (ZIP) [file pone.0181818.s002.zip › Task_12_EyeTrajectories.csv]

TaskNo	PartNo	GazePointX	GazePointY	Time
12	1	959	202	10
12	1	959	209	26
12	1	957	206	43
12	1	963	204	60
12	1	955	204	76
12	1	959	203	93
12	1	959	210	110
12	1	959	207	126
12	1	961	211	143
12	1	960	227	160
12	1	959	211	176
12	1	959	211	193
12	1	959	214	210
12	1	958	210	226
12	1	961	227	243
12	1	958	211	260
12	1	955	205	276
12	1	960	205	293
12	1	956	205	310
12	1	960	202	326
12	1	960	206	343
12	1	955	207	360
12	1	956	209	376
12	1	956	206	393
12	1	957	205	410
12	1	955	205	426
12	1	961	207	443
12	1	958	207	460
12	1	960	208	476
12	1	960	208	493
12	1	958	212	510
12	1	955	211	526
12	1	959	212	543
12	1	958	209	560
12	1	957	210	576
12	1	961	210	593
12	1	958	216	610
12	1	959	218	626
12	1	946	244	643
12	1	951	244	660
12	1	949	243	676
12	1	947	246	693
12	1	950	244	710
12	1	950	241	726
12	1	949	249	743
12	1	946	249	760
12	1	947	250	776
12	1	944	254	793
12	1	947	258	810
12	1	945	255	826
12	1	945	258	843
12	1	946	261	860
12	1	945	264	876
12	1	943	262	893
12	1	942	268	910
12	1	944	268	926
12	1	946	266	943
12	1	943	274	960
12	1	945	301	976
12	1	946	298	993
12	1	944	298	1010
12	1	944	303	1026
12	1	943	305	1043
12	1	938	307	1060
12	1	939	305	1076
12	1	940	308	1093
12	1	942	310	1110
12	1	939	311	1126
12	1	940	317	1143
12	1	940	321	1160
12	1	936	317	1176
12	1	939	323	1193
12	1	939	321	1210
12	1	940	325	1226
12	1	938	327	1243
12	1	935	326	1260
12	1	934	327	1276
12	1	934	330	1293
12	1	934	333	1310
12	1	935	335	1326
12	1	933	334	1343
12	1	935	335	1360
12	1	931	334	1376
12	1	930	340	1393
12	1	930	337	1410
12	1	930	339	1426
12	1	929	336	1443
12	1	929	336	1459
12	1	925	343	1476
12	1	929	344	1493
12	1	924	343	1510
12	1	927	351	1526
12	1	923	409	1543
12	1	923	426	1560
12	1	924	419	1576
12	1	919	422	1593
12	1	917	425	1609
12	1	919	425	1626
12	1	917	423	1643
12	1	916	427	1660
12	1	916	428	1676
12	1	916	423	1693
12	1	919	428	1709
12	1	915	429	1726
12	1	917	430	1743
12	1	915	434	1760
12	1	917	436	1776
12	1	909	433	1793
12	1	898	440	1809
12	1	900	433	1826
12	1	902	439	1843
12	1	898	435	1859
12	1	900	442	1876
12	1	901	442	1893
12	1	899	438	1910
12	1	897	442	1926
12	1	898	440	1943
12	1	900	443	1959
12	1	896	437	1976
12	1	897	440	1993
12	1	900	444	2009
12	1	895	441	2026
12	1	902	445	2043
12	1	896	442	2059
12	1	899	442	2076
12	1	898	441	2093
12	1	898	449	2109
12	1	896	447	2126
12	1	895	445	2143
12	1	895	440	2159
12	1	896	443	2176
12	1	899	445	2193
12	1	898	443	2209
12	1	899	444	2226
12	1	894	444	2243
12	1	898	450	2259
12	1	897	447	2276
12	1	899	446	2293
12	1	896	448	2309
12	1	893	445	2326
12	1	896	452	2343
12	1	897	444	2359
12	1	895	445	2376
12	1	895	446	2393
12	1	887	437	2409
12	1	854	458	2426
12	1	860	454	2443
12	1	861	456	2459
12	1	857	454	2476
12	1	858	454	2493
12	1	857	460	2509
12	1	854	457	2526
12	1	851	450	2543
12	1	850	455	2559
12	1	850	455	2576
12	1	847	453	2593
12	1	841	455	2609
12	1	840	457	2626
12	1	842	452	2643
12	1	836	448	2659
12	1	834	455	2676
12	1	834	449	2693
12	1	833	456	2709
12	1	833	457	2726
12	1	823	457	2743
12	1	819	443	2759
12	1	814	446	2776
12	1	816	447	2793
12	1	814	446	2809
12	1	807	448	2826
12	1	807	451	2843
12	1	803	451	2859
12	1	801	445	2876
12	1	801	453	2893
12	1	797	455	2909
12	1	797	455	2926
12	1	790	454	2943
12	1	785	448	2959
12	1	785	459	2976
12	1	786	461	2993
12	1	777	451	3009
12	1	775	452	3026
12	1	772	455	3043
12	1	772	455	3059
12	1	771	451	3076
12	1	769	459	3093
12	1	766	455	3109
12	1	764	451	3126
12	1	759	456	3143
12	1	759	454	3159
12	1	758	452	3176
12	1	757	452	3192
12	1	757	457	3209
12	1	758	449	3226
12	1	758	450	3243
12	1	757	450	3259
12	1	757	448	3276
12	1	757	456	3293
12	1	754	453	3309
12	1	755	450	3326
12	1	756	450	3343
12	1	759	455	3359
12	1	752	452	3376
12	1	722	458	3393
12	1	702	445	3409
12	1	704	452	3426
12	1	707	445	3442
12	1	703	444	3459
12	1	705	449	3476
12	1	699	446	3493
12	1	701	444	3509
12	1	703	447	3526
12	1	702	449	3542
12	1	701	446	3559
12	1	702	446	3576
12	1	667	445	3592
12	1	680	446	3609
12	1	678	444	3626
12	1	675	444	3643
12	1	680	447	3659
12	1	676	447	3676
12	1	674	448	3692
12	1	676	445	3709
12	1	675	449	3726
12	1	679	449	3742
12	1	677	446	3759
12	1	679	451	3776
12	1	677	445	3792
12	1	676	449	3809
12	1	676	446	3826
12	1	676	449	3842
12	1	677	452	3859
12	1	676	451	3876
12	1	677	445	3892
12	1	676	446	3909
12	1	678	450	3926
12	1	676	448	3942
12	1	678	451	3959
12	1	677	450	3976
12	1	672	450	3992
12	1	673	449	4009
12	1	676	447	4026
12	1	676	449	4042
12	1	677	454	4059
12	1	675	450	4076
12	1	678	450	4092
12	1	678	448	4109
12	1	675	448	4126
12	1	678	454	4142
12	1	674	446	4159
12	1	675	450	4176
12	1	677	451	4192
12	1	675	450	4209
12	1	675	452	4226
12	1	677	451	4242
12	1	678	455	4259
12	1	679	449	4276
12	1	680	453	4292
12	1	677	456	4309
12	1	677	452	4326
12	1	679	454	4342
12	1	681	452	4359
12	1	681	457	4376
12	1	682	452	4392
12	1	678	453	4409
12	1	681	453	4426
12	1	682	451	4442
12	1	682	454	4459
12	1	683	454	4476
12	1	684	447	4492
12	1	682	452	4509
12	1	682	452	4526
12	1	684	448	4542
12	1	680	454	4559
12	1	685	463	4576
12	1	686	466	4592
12	1	687	466	4609
12	1	688	466	4626
12	1	691	469	4642
12	1	687	466	4659
12	1	689	472	4676
12	1	692	469	4692
12	1	691	476	4709
12	1	694	475	4726
12	1	692	463	4742
12	1	695	474	4759
12	1	694	475	4776
12	1	695	474	4792
12	1	705	484	4809
12	1	699	480	4826
12	1	702	482	4842
12	1	702	480	4859
12	1	708	485	4876
12	1	708	487	4892
12	1	703	485	4909
12	1	709	486	4926
12	1	713	486	4942
12	1	711	488	4959
12	1	712	488	4976
12	1	716	489	4992
12	1	718	489	5009
12	1	717	490	5026
12	1	715	487	5042
12	1	721	499	5059
12	1	719	489	5076
12	1	717	487	5092
12	1	717	489	5109
12	1	724	492	5125
12	1	723	493	5142
12	1	721	492	5159
12	1	719	496	5176
12	1	724	495	5192
12	1	725	499	5209
12	1	728	499	5226
12	1	763	513	5242
12	1	757	518	5259
12	1	762	514	5275
12	1	761	512	5292
12	1	760	515	5309
12	1	762	520	5326
12	1	763	515	5342
12	1	766	522	5359
12	1	767	519	5375
12	1	768	523	5392
12	1	769	520	5409
12	1	769	521	5425
12	1	769	522	5442
12	1	806	559	5459
12	1	804	552	5475
12	1	801	553	5492
12	1	803	556	5509
12	1	805	554	5525
12	1	806	554	5542
12	1	805	555	5559
12	1	807	559	5576
12	1	807	554	5592
12	1	810	560	5609
12	1	814	561	5625
12	1	860	574	5642
12	1	846	575	5659
12	1	849	579	5675
12	1	846	575	5692
12	1	852	574	5709
12	1	850	581	5725
12	1	850	582	5742
12	1	851	581	5759
12	1	853	577	5775
12	1	851	579	5792
12	1	849	574	5809
12	1	850	575	5825
12	1	848	584	5842
12	1	848	582	5859
12	1	852	581	5875
12	1	851	579	5892
12	1	850	578	5909
12	1	848	580	5925
12	1	850	575	5942
12	1	852	580	5959
12	1	848	579	5975
12	1	850	577	5992
12	1	851	578	6009
12	1	854	576	6025
12	1	856	579	6042
12	1	856	584	6059
12	1	855	586	6075
12	1	852	581	6092
12	1	853	580	6109
12	1	855	584	6125
12	1	854	578	6142
12	1	854	582	6159
12	1	853	581	6175
12	1	852	584	6192
12	1	854	582	6209
12	1	857	579	6225
12	1	856	585	6242
12	1	855	582	6259
12	1	856	586	6275
12	1	863	602	6292
12	1	863	611	6309
12	1	860	625	6325
12	1	859	619	6342
12	1	866	619	6359
12	1	862	613	6375
12	1	863	612	6392
12	1	860	616	6409
12	1	861	614	6425
12	1	863	620	6442
12	1	857	612	6459
12	1	860	615	6475
12	1	862	619	6492
12	1	861	611	6509
12	1	861	618	6525
12	1	860	622	6542
12	1	858	618	6559
12	1	856	618	6575
12	1	859	617	6592
12	1	858	617	6609
12	1	857	616	6625
12	1	858	618	6642
12	1	856	617	6659
12	1	855	621	6675
12	1	854	621	6692
12	1	856	622	6709
12	1	856	622	6725
12	1	853	625	6742
12	1	853	623	6759
12	1	851	625	6775
12	1	850	626	6792
12	1	852	627	6809
12	1	852	630	6825
12	1	851	630	6842
12	1	850	627	6858
12	1	852	633	6875
12	1	851	633	6892
12	1	855	633	6909
12	1	852	629	6925
12	1	854	634	6942
12	1	852	628	6959
12	1	850	630	6975
12	1	849	635	6991
12	1	849	632	7009
12	1	846	657	7025
12	1	851	662	7042
12	1	848	660	7059
12	1	848	657	7075
12	1	847	658	7091
12	1	847	661	7107
12	1	849	671	7125
12	1	845	663	7142
12	1	846	658	7159
12	1	844	661	7175
12	1	845	664	7192
12	1	839	665	7208
12	1	841	662	7225
12	1	842	667	7242
12	1	841	664	7258
12	1	842	661	7275
12	1	845	666	7292
12	1	842	663	7309
12	1	842	671	7325
12	1	840	668	7342
12	1	840	672	7358
12	1	842	675	7375
12	1	845	677	7392
12	1	840	686	7408
12	1	823	718	7425
12	1	829	712	7442
12	1	824	714	7458
12	1	827	714	7475
12	1	828	719	7492
12	1	826	721	7508
12	1	825	720	7525
12	1	822	721	7542
12	1	825	720	7558
12	1	827	718	7575
12	1	826	718	7592
12	1	824	722	7608
12	1	824	727	7625
12	1	825	724	7642
12	1	821	724	7658
12	1	822	720	7675
12	1	820	721	7692
12	1	822	722	7708
12	1	817	733	7725
12	1	805	761	7742
12	1	807	749	7758
12	1	808	757	7775
12	1	811	753	7792
12	1	809	751	7808
12	1	806	750	7825
12	1	809	759	7842
12	1	806	756	7858
12	1	807	762	7875
12	1	810	755	7892
12	1	807	757	7908
12	1	811	757	7925
12	1	808	756	7942
12	1	809	755	7958
12	1	810	757	7975
12	1	809	754	7992
12	1	808	758	8008
12	1	809	759	8025
12	1	809	759	8042
12	1	807	763	8058
12	1	806	761	8075
12	1	804	763	8092
12	1	805	768	8108
12	1	809	762	8125
12	1	809	763	8142
12	1	807	761	8158
12	1	808	764	8175
12	1	806	762	8192
12	1	809	761	8208
12	1	808	766	8225
12	1	803	768	8242
12	1	803	764	8258
12	1	807	767	8275
12	1	804	767	8292
12	1	804	764	8308
12	1	805	764	8325
12	1	797	767	8342
12	1	794	760	8358
12	1	796	763	8375
12	1	793	770	8392
12	1	793	766	8408
12	1	795	763	8425
12	1	794	760	8442
12	1	797	763	8458
12	1	794	760	8475
12	1	791	756	8492
12	1	793	762	8508
12	1	793	761	8525
12	1	794	766	8542
12	1	793	762	8558
12	1	790	760	8575
12	1	791	761	8592
12	1	793	758	8608
12	1	796	763	8625
12	1	797	760	8642
12	1	795	760	8658
12	1	792	758	8675
12	1	794	760	8692
12	1	796	764	8708
12	1	794	763	8725
12	1	793	761	8742
12	1	793	764	8758
12	1	794	761	8775
12	1	794	765	8792
12	1	799	761	8808
12	1	792	762	8825
12	1	792	762	8841
12	1	797	759	8858
12	1	796	754	8875
12	1	794	755	8892
12	1	792	755	8908
12	1	795	765	8925
12	1	796	766	8941
12	1	793	764	8958
12	1	794	764	8975
12	1	792	764	8992
12	1	793	761	9008
12	1	792	760	9025
12	1	790	762	9042
12	1	795	765	9058
12	1	794	764	9075
12	1	822	751	9091
12	1	823	744	9108
12	1	824	744	9125
12	1	821	747	9142
12	1	823	749	9158
12	1	822	746	9175
12	1	826	748	9191
12	1	824	751	9208
12	1	823	746	9225
12	1	826	749	9241
12	1	825	745	9258
12	1	829	740	9275
12	1	828	744	9291
12	1	827	746	9308
12	1	825	748	9325
12	1	829	745	9341
12	1	829	745	9358
12	1	831	742	9375
12	1	831	739	9391
12	1	832	743	9408
12	1	832	742	9425
12	1	898	719	9441
12	1	919	701	9458
12	1	914	704	9475
12	1	912	705	9491
12	1	913	704	9508
12	1	915	707	9525
12	1	915	705	9541
12	1	915	705	9558
12	1	918	701	9575
12	1	917	705	9591
12	1	916	706	9608
12	1	915	705	9625
12	1	917	703	9641
12	1	914	703	9658
12	1	918	701	9675
12	1	919	703	9691
12	1	917	703	9708
12	1	918	704	9725
12	1	917	702	9741
12	1	917	702	9758
12	1	915	701	9775
12	1	962	665	9791
12	1	960	667	9808
12	1	961	669	9825
12	1	961	669	9841
12	1	958	668	9858
12	1	960	667	9875
12	1	958	668	9891
12	1	961	662	9908
12	1	963	667	9925
12	1	958	664	9941
12	1	961	666	9958
12	1	965	665	9975
12	1	962	664	9991
12	1	964	663	10008
12	1	960	667	10025
12	1	962	666	10041
12	1	964	665	10058
12	1	962	664	10075
12	1	960	662	10091
12	1	959	668	10108
12	1	960	669	10125
12	1	962	665	10141
12	1	962	664	10158
12	1	962	663	10175
12	1	963	666	10191
12	1	962	665	10208
12	1	963	667	10225
12	1	963	663	10241
12	1	964	667	10258
12	1	964	669	10275
12	1	965	668	10291
12	1	964	665	10308
12	1	964	667	10325
12	1	963	666	10341
12	1	962	665	10358
12	1	964	669	10375
12	1	964	666	10391
12	1	964	665	10408
12	1	965	669	10425
12	1	966	667	10441
12	1	966	663	10458
12	1	969	660	10475
12	1	968	663	10491
12	1	967	669	10508
12	1	967	667	10525
12	1	965	666	10541
12	1	967	665	10558
12	1	969	662	10575
12	1	969	668	10591
12	1	969	662	10608
12	1	968	663	10624
12	1	967	663	10641
12	1	969	663	10658
12	1	970	664	10675
12	1	967	664	10691
12	1	966	665	10708
12	1	975	665	10725
12	1	987	673	10741
12	1	988	673	10758
12	1	986	674	10774
12	1	989	680	10791
12	1	988	678	10808
12	1	984	677	10825
12	1	985	676	10841
12	1	984	677	10858
12	1	985	673	10874
12	1	987	676	10891
12	1	987	677	10908
12	1	985	674	10925
12	1	986	680	10941
12	1	986	675	10958
12	1	989	678	10975
12	1	985	679	10991
12	1	991	679	11008
12	1	991	680	11024
12	1	989	678	11041
12	1	987	674	11058
12	1	997	679	11075
12	1	1023	701	11091
12	1	1021	698	11108
12	1	1016	701	11124
12	1	1019	704	11141
12	1	1024	699	11158
12	1	1024	701	11174
12	1	1019	702	11191
12	1	1024	705	11208
12	1	1025	705	11224
12	1	1024	707	11241
12	1	1026	707	11258
12	1	1029	708	11274
12	1	1027	705	11291
12	1	1030	703	11308
12	1	1030	707	11324
12	1	1028	710	11341
12	1	1034	705	11358
12	1	1032	707	11374
12	1	1084	724	11391
12	1	1096	739	11408
12	1	1093	737	11424
12	1	1092	734	11441
12	1	1096	733	11458
12	1	1095	735	11474
12	1	1097	737	11491
12	1	1099	732	11508
12	1	1100	732	11524
12	1	1099	732	11541
12	1	1100	734	11558
12	1	1099	728	11574
12	1	1099	737	11591
12	1	1097	737	11608
12	1	1099	731	11624
12	1	1100	729	11641
12	1	1100	729	11658
12	1	1136	757	11674
12	1	1132	762	11691
12	1	1131	760	11708
12	1	1131	764	11724
12	1	1129	760	11741
12	1	1131	752	11758
12	1	1130	758	11774
12	1	1136	751	11791
12	1	1131	751	11808
12	1	1130	756	11824
12	1	1130	755	11841
12	1	1133	758	11858
12	1	1133	755	11874
12	1	1133	752	11891
12	1	1131	761	11908
12	1	1130	752	11924
12	1	1132	751	11941
12	1	1132	759	11958
12	1	1131	753	11974
12	1	1131	748	11991
12	1	1132	752	12008
12	1	1133	752	12024
12	1	1126	754	12041
12	1	1159	816	12058
12	1	1143	745	12191
12	1	1137	767	12208
12	1	1132	756	12224
12	1	1135	746	12241
12	1	1134	738	12258
12	1	1139	733	12274
12	1	1137	736	12291
12	1	1135	739	12308
12	1	1136	735	12324
12	1	1135	736	12341
12	1	1133	733	12358
12	1	1135	729	12374
12	1	1136	733	12391
12	1	1136	734	12408
12	1	1133	737	12424
12	1	1130	731	12441
12	1	1132	735	12458
12	1	1131	733	12474
12	1	1136	732	12491
12	1	1136	732	12508
12	1	1134	730	12524
12	1	1131	729	12541
12	1	1136	729	12557
12	1	1136	730	12574
12	1	1133	729	12591
12	1	1133	727	12608
12	1	1133	734	12624
12	1	1135	733	12641
12	1	1137	728	12657
12	1	1136	726	12674
12	1	1138	725	12691
12	1	1137	725	12707
12	1	1133	725	12724
12	1	1134	725	12741
12	1	1134	722	12758
12	1	1132	725	12774
12	1	1136	721	12791
12	1	1135	722	12807
12	1	1136	724	12824
12	1	1135	725	12841
12	1	1132	726	12858
12	1	1131	728	12874
12	1	1132	726	12891
12	1	1130	710	12907
12	1	1101	617	12924
12	1	1102	619	12941
12	1	1099	620	12957
12	1	1095	622	12974
12	1	1098	620	12991
12	1	1096	615	13007
12	1	1100	617	13024
12	1	1096	612	13041
12	1	1096	611	13057
12	1	1098	612	13074
12	1	1098	616	13091
12	1	1098	612	13107
12	1	1096	617	13124
12	1	1100	611	13141
12	1	1098	613	13157
12	1	1098	615	13174
12	1	1094	614	13191
12	1	1098	611	13207
12	1	1095	612	13224
12	1	1097	612	13241
12	1	1097	611	13257
12	1	1084	588	13274
12	1	1083	589	13291
12	1	1085	592	13307
12	1	1085	591	13324
12	1	1085	592	13341
12	1	1085	589	13357
12	1	1085	591	13374
12	1	1085	588	13391
12	1	1084	584	13407
12	1	1083	590	13424
12	1	1082	588	13441
12	1	1085	588	13457
12	1	1084	587	13474
12	1	1084	586	13491
12	1	1083	590	13507
12	1	1085	585	13524
12	1	1084	586	13541
12	1	1083	584	13557
12	1	1082	587	13574
12	1	1085	586	13591
12	1	1085	587	13607
12	1	1085	584	13624
12	1	1086	584	13641
12	1	1084	582	13657
12	1	1081	583	13674
12	1	1083	582	13691
12	1	1083	585	13707
12	1	1087	586	13724
12	1	1083	585	13741
12	1	1085	584	13757
12	1	1084	585	13774
12	1	1083	584	13791
12	1	1081	583	13807
12	1	1081	587	13824
12	1	1078	582	13841
12	1	1079	582	13857
12	1	1077	584	13874
12	1	1083	579	13891
12	1	1080	580	13907
12	1	1081	584	13924
12	1	1080	581	13941
12	1	1080	581	13957
12	1	1078	586	13974
12	1	1081	587	13991
12	1	1080	583	14007
12	1	1082	582	14024
12	1	1081	587	14041
12	1	1080	581	14057
12	1	1082	583	14074
12	1	1082	588	14091
12	1	1083	580	14107
12	1	1131	545	14124
12	1	1132	538	14141
12	1	1133	539	14157
12	1	1132	541	14174
12	1	1133	541	14191
12	1	1136	539	14207
12	1	1135	539	14224
12	1	1136	535	14241
12	1	1136	534	14257
12	1	1136	536	14274
12	1	1134	540	14291
12	1	1136	538	14307
12	1	1136	541	14324
12	1	1136	542	14341
12	1	1134	535	14357
12	1	1136	540	14374
12	1	1136	541	14391
12	1	1136	538	14407
12	1	1136	540	14424
12	1	1136	541	14441
12	1	1138	540	14457
12	1	1141	540	14474
12	1	1140	537	14491
12	1	1141	535	14507
12	1	1143	533	14524
12	1	1143	532	14540
12	1	1144	533	14557
12	1	1146	530	14574
12	1	1145	530	14591
12	1	1148	533	14607
12	1	1186	505	14624
12	1	1223	488	14640
12	1	1215	490	14657
12	1	1213	485	14674
12	1	1217	481	14690
12	1	1221	480	14707
12	1	1218	483	14724
12	1	1219	481	14740
12	1	1220	476	14757
12	1	1220	480	14774
12	1	1222	483	14791
12	1	1219	481	14807
12	1	1216	477	14824
12	1	1214	483	14840
12	1	1220	477	14857
12	1	1221	481	14874
12	1	1222	481	14890
12	1	1220	479	14907
12	1	1231	471	14924
12	1	1266	441	14940
12	1	1257	446	14957
12	1	1257	444	14973
12	1	1259	443	14990
12	1	1258	445	15007
12	1	1260	441	15024
12	1	1259	445	15040
12	1	1257	444	15057
12	1	1259	440	15074
12	1	1260	442	15089
12	1	1258	441	15107
12	1	1260	442	15124
12	1	1256	443	15140
12	1	1262	438	15156
12	1	1261	443	15174
12	1	1258	446	15190
12	1	1262	443	15207
12	1	1261	444	15223
12	1	1261	440	15240
12	1	1259	444	15257
12	1	1259	444	15274
12	1	1257	444	15290
12	1	1260	445	15307
12	1	1258	442	15324
12	1	1262	443	15340
12	1	1253	440	15357
12	1	1258	440	15374
12	1	1256	439	15390
12	1	1257	437	15407
12	1	1259	439	15424
12	1	1259	441	15440
12	1	1257	441	15457
12	1	1260	442	15474
12	1	1258	441	15490
12	1	1253	443	15507
12	1	1259	441	15524
12	1	1256	438	15540
12	1	1256	442	15557
12	1	1256	444	15574
12	1	1257	444	15590
12	1	1255	440	15607
12	1	1257	441	15624
12	1	1259	441	15640
12	1	1257	440	15657
12	1	1252	438	15674
12	1	1255	440	15690
12	1	1256	442	15707
12	1	1259	438	15724
12	1	1254	438	15740
12	1	1258	443	15757
12	1	1254	441	15774
12	1	1253	441	15790
12	1	1255	438	15807
12	1	1254	440	15824
12	1	1256	440	15840
12	1	1255	437	15857
12	1	1256	439	15874
12	1	1254	443	15890
12	1	1251	443	15907
12	1	1252	437	15924
12	1	1254	439	15940
12	1	1251	440	15957
12	1	1251	444	15974
12	1	1250	440	15990
12	1	1247	442	16007
12	1	1250	436	16024
12	1	1246	438	16040
12	1	1246	439	16057
12	1	1185	449	16074
12	1	1149	448	16090
12	1	1156	447	16107
12	1	1151	446	16124
12	1	1147	451	16140
12	1	1146	451	16157
12	1	1146	448	16174
12	1	1144	450	16190
12	1	1143	454	16207
12	1	1142	452	16224
12	1	1140	454	16240
12	1	1138	449	16257
12	1	1133	453	16274
12	1	1135	453	16290
12	1	1133	451	16307
12	1	1126	451	16323
12	1	1125	451	16340
12	1	1125	453	16357
12	1	1123	453	16374
12	1	1123	454	16390
12	1	1116	454	16407
12	1	1115	449	16424
12	1	1111	452	16440
12	1	1110	450	16457
12	1	1108	452	16473
12	1	1104	452	16490
12	1	1102	453	16507
12	1	1099	451	16524
12	1	1096	450	16540
12	1	1092	451	16557
12	1	1091	452	16573
12	1	1086	452	16590
12	1	1087	449	16607
12	1	1085	454	16623
12	1	1086	450	16640
12	1	1083	455	16657
12	1	1079	457	16673
12	1	1034	452	16690
12	1	1039	451	16707
12	1	1038	452	16723
12	1	1041	448	16740
12	1	1040	446	16757
12	1	1037	448	16773
12	1	1036	449	16790
12	1	1036	447	16807
12	1	1033	450	16823
12	1	1035	452	16840
12	1	1034	449	16857
12	1	1038	455	16873
12	1	1036	446	16890
12	1	1038	451	16907
12	1	1036	450	16923
12	1	1034	447	16940
12	1	1033	449	16957
12	1	1035	448	16973
12	1	1034	442	16990
12	1	1032	448	17007
12	1	1032	449	17023
12	1	1033	450	17040
12	1	1032	450	17057
12	1	1034	451	17073
12	1	1032	452	17090
12	1	1034	449	17107
12	1	1032	450	17123
12	1	1034	450	17140
12	1	1031	447	17157
12	1	1031	449	17173
12	1	1031	447	17190
12	1	1035	451	17207
12	1	1034	448	17223
12	1	1017	396	17240
12	1	1007	350	17257
12	1	1009	356	17273
12	1	1005	358	17290
12	1	1004	356	17307
12	1	1002	356	17323
12	1	1005	355	17340
12	1	1004	353	17357
12	1	1003	355	17373
12	1	1005	356	17390
12	1	1007	353	17407
12	1	1004	352	17423
12	1	1003	356	17440
12	1	1003	357	17457
12	1	1006	353	17473
12	1	1005	355	17490
12	1	1004	355	17507
12	1	1004	353	17523
12	1	1006	355	17540
12	1	1002	354	17557
12	1	1001	353	17573
12	1	1005	351	17590
12	1	1004	350	17607
12	1	1005	347	17623
12	1	1001	346	17640
12	1	1000	347	17657
12	1	1002	349	17673
12	1	1001	347	17690
12	1	1002	352	17707
12	1	1002	345	17723
12	1	1000	343	17740
12	1	997	340	17757
12	1	968	245	17773
12	1	965	216	17790
12	1	965	219	17807
12	1	962	220	17823
12	1	962	218	17840
12	1	965	217	17857
12	1	962	219	17873
12	1	964	216	17890
12	1	963	217	17907
12	1	960	216	17923
12	1	962	213	17940
12	1	960	215	17957
12	1	962	216	17973
12	1	962	217	17990
12	1	963	217	18007
12	1	961	214	18023
12	1	962	214	18040
12	1	962	213	18057
12	1	961	212	18073
12	1	959	212	18090
12	1	959	215	18107
12	1	961	214	18123
12	1	958	219	18140
12	1	960	215	18157
12	1	959	213	18173
12	1	960	214	18190
12	1	961	218	18207
12	1	957	216	18223
12	1	960	217	18240
12	1	962	215	18257
12	1	962	215	18273
12	1	960	217	18290
12	1	962	201	18306
12	1	960	216	18323
12	1	962	220	18340
12	2	960	276	0
12	2	962	271	17
12	2	961	265	33
12	2	959	268	50
12	2	962	278	67
12	2	958	276	83
12	2	959	269	100
12	2	960	280	117
12	2	958	277	133
12	2	959	279	150
12	2	965	273	167
12	2	964	271	183
12	2	965	279	200
12	2	962	266	217
12	2	964	269	233
12	2	965	273	250
12	2	965	270	267
12	2	967	270	283
12	2	1011	298	300
12	2	991	300	317
12	2	985	303	333
12	2	989	302	350
12	2	989	295	366
12	2	992	300	383
12	2	988	307	400
12	2	991	305	417
12	2	999	300	433
12	2	992	300	450
12	2	990	298	466
12	2	995	299	483
12	2	994	297	500
12	2	994	299	517
12	2	998	300	533
12	2	963	288	550
12	2	984	296	567
12	2	988	291	583
12	2	980	293	600
12	2	979	293	616
12	2	978	286	633
12	2	983	295	650
12	2	980	293	667
12	2	980	291	683
12	2	984	288	700
12	2	978	286	716
12	2	980	290	733
12	2	985	293	750
12	2	981	292	766
12	2	988	290	783
12	2	981	289	800
12	2	986	296	816
12	2	986	291	833
12	2	981	289	850
12	2	987	284	866
12	2	986	288	883
12	2	980	290	900
12	2	982	296	916
12	2	977	296	933
12	2	976	297	950
12	2	976	292	966
12	2	977	300	983
12	2	981	293	1000
12	2	981	296	1016
12	2	983	297	1033
12	2	984	301	1050
12	2	982	299	1066
12	2	999	313	1083
12	2	1003	323	1100
12	2	1004	334	1116
12	2	999	329	1133
12	2	1004	327	1150
12	2	1003	341	1166
12	2	1004	333	1183
12	2	1002	328	1200
12	2	1002	333	1216
12	2	1005	338	1233
12	2	1009	337	1250
12	2	1008	330	1266
12	2	1002	328	1283
12	2	1006	335	1300
12	2	1008	334	1316
12	2	1003	343	1333
12	2	1004	348	1350
12	2	1006	345	1366
12	2	1011	360	1383
12	2	1020	392	1400
12	2	1022	387	1416
12	2	1022	395	1433
12	2	1019	394	1450
12	2	1022	392	1466
12	2	1022	385	1483
12	2	1028	387	1500
12	2	1027	394	1516
12	2	1017	386	1533
12	2	1024	387	1550
12	2	1023	388	1566
12	2	1021	386	1583
12	2	1022	391	1600
12	2	1029	397	1616
12	2	1026	388	1633
12	2	1018	397	1650
12	2	1026	396	1666
12	2	1026	395	1683
12	2	1026	398	1700
12	2	1027	389	1716
12	2	1018	402	1733
12	2	1024	397	1750
12	2	1024	393	1766
12	2	1025	399	1783
12	2	1017	401	1800
12	2	1023	396	1816
12	2	1020	395	1833
12	2	1026	404	1850
12	2	1025	398	1866
12	2	1021	391	1883
12	2	1055	408	1900
12	2	1027	398	1916
12	2	1041	402	1933
12	2	1041	403	1950
12	2	1030	414	1966
12	2	1033	410	1983
12	2	1032	400	2000
12	2	1036	404	2016
12	2	1036	416	2033
12	2	1038	409	2050
12	2	1043	404	2066
12	2	1038	412	2083
12	2	1041	404	2100
12	2	1039	405	2116
12	2	1055	413	2133
12	2	1065	424	2149
12	2	1066	421	2166
12	2	1079	421	2183
12	2	1070	429	2200
12	2	1072	429	2216
12	2	1072	405	2233
12	2	1102	525	2366
12	2	1139	429	2383
12	2	1097	387	2399
12	2	1100	408	2416
12	2	1090	417	2433
12	2	1094	404	2450
12	2	1094	417	2466
12	2	1096	417	2483
12	2	1097	418	2499
12	2	1106	423	2516
12	2	1098	422	2533
12	2	1100	408	2549
12	2	1114	415	2566
12	2	1109	408	2583
12	2	1099	402	2600
12	2	1116	412	2616
12	2	1109	415	2633
12	2	1111	411	2649
12	2	1102	414	2666
12	2	1106	431	2683
12	2	1110	418	2699
12	2	1118	408	2716
12	2	1112	418	2733
12	2	1123	421	2749
12	2	1114	424	2766
12	2	1125	411	2783
12	2	1118	427	2799
12	2	1118	406	2816
12	2	1118	419	2833
12	2	1114	426	2849
12	2	1127	417	2866
12	2	1124	428	2883
12	2	1123	415	2899
12	2	1124	422	2916
12	2	1128	428	2933
12	2	1122	427	2949
12	2	1125	425	2966
12	2	1114	426	2983
12	2	1133	417	2999
12	2	1132	418	3016
12	2	1136	423	3033
12	2	1201	431	3049
12	2	1235	419	3066
12	2	1239	419	3083
12	2	1233	425	3099
12	2	1234	430	3116
12	2	1237	429	3133
12	2	1242	431	3149
12	2	1243	418	3166
12	2	1241	431	3183
12	2	1242	429	3199
12	2	1247	417	3216
12	2	1233	432	3233
12	2	1239	433	3249
12	2	1239	422	3266
12	2	1236	420	3283
12	2	1240	419	3299
12	2	1233	428	3316
12	2	1242	433	3333
12	2	1235	440	3349
12	2	1237	439	3366
12	2	1234	429	3383
12	2	1239	425	3399
12	2	1239	434	3416
12	2	1243	439	3433
12	2	1238	431	3449
12	2	1239	430	3466
12	2	1236	437	3483
12	2	1237	434	3499
12	2	1238	428	3516
12	2	1238	435	3533
12	2	1238	434	3549
12	2	1237	436	3566
12	2	1239	430	3583
12	2	1244	430	3599
12	2	1231	434	3616
12	2	1242	428	3633
12	2	1242	424	3649
12	2	1234	428	3666
12	2	1237	408	3683
12	2	1248	405	3699
12	2	1076	543	3716
12	2	1156	506	3733
12	2	1163	500	3749
12	2	1156	537	3766
12	2	1148	535	3783
12	2	1151	551	3799
12	2	1157	540	3816
12	2	1154	554	3833
12	2	1162	522	3849
12	2	1145	559	3866
12	2	1214	454	3883
12	2	1207	437	3899
12	2	1205	461	3916
12	2	1205	457	3933
12	2	1210	451	3949
12	2	1210	448	3966
12	2	1208	459	3983
12	2	1206	441	3999
12	2	1211	455	4016
12	2	1209	432	4033
12	2	1202	444	4049
12	2	1205	443	4066
12	2	1206	452	4083
12	2	1210	451	4099
12	2	1210	454	4116
12	2	1208	456	4132
12	2	1211	467	4149
12	2	1204	456	4166
12	2	1207	464	4183
12	2	1214	482	4199
12	2	1208	474	4216
12	2	1209	466	4232
12	2	1206	468	4249
12	2	1211	467	4266
12	2	1210	473	4282
12	2	1213	472	4299
12	2	1214	460	4316
12	2	1217	469	4333
12	2	1210	477	4349
12	2	1216	462	4366
12	2	1212	497	4382
12	2	1211	481	4399
12	2	1212	461	4416
12	2	1205	470	4432
12	2	1157	503	4449
12	2	1124	562	4466
12	2	1125	560	4482
12	2	1131	528	4499
12	2	1128	554	4516
12	2	1127	521	4532
12	2	1133	527	4549
12	2	1129	534	4566
12	2	1129	529	4582
12	2	1128	516	4599
12	2	1118	522	4616
12	2	1131	535	4632
12	2	1127	528	4649
12	2	1125	527	4666
12	2	1127	517	4682
12	2	1122	531	4699
12	2	1119	520	4716
12	2	1124	522	4732
12	2	1122	521	4749
12	2	1093	580	4766
12	2	1130	551	4782
12	2	1118	567	4799
12	2	1106	550	4816
12	2	1118	545	4832
12	2	1116	561	4849
12	2	1114	541	4866
12	2	1108	557	4882
12	2	1108	545	4899
12	2	1104	548	4916
12	2	1108	533	4932
12	2	1100	534	4949
12	2	1104	553	4966
12	2	1104	534	4982
12	2	1104	526	4999
12	2	1113	522	5016
12	2	1117	495	5032
12	2	1112	515	5049
12	2	1081	520	5066
12	2	1124	492	5082
12	2	1108	524	5099
12	2	1103	533	5116
12	2	1097	556	5132
12	2	1098	520	5149
12	2	1109	522	5166
12	2	1098	535	5182
12	2	1108	533	5199
12	2	1109	525	5216
12	2	1104	528	5232
12	2	1106	555	5249
12	2	1101	544	5266
12	2	1102	551	5282
12	2	1100	523	5299
12	2	1102	515	5316
12	2	1105	537	5332
12	2	1107	550	5349
12	2	1237	727	5366
12	2	1180	756	5382
12	2	1205	754	5399
12	2	1196	753	5416
12	2	1203	728	5432
12	2	1200	778	5449
12	2	1209	775	5466
12	2	1207	750	5482
12	2	1161	729	5499
12	2	1123	697	5516
12	2	1126	692	5532
12	2	1128	740	5549
12	2	1126	724	5566
12	2	1125	721	5582
12	2	1124	726	5599
12	2	1127	711	5616
12	2	1122	726	5632
12	2	1131	712	5649
12	2	1122	596	5666
12	2	1132	583	5682
12	2	1121	597	5699
12	2	1127	610	5716
12	2	1122	610	5732
12	2	1123	615	5749
12	2	1129	596	5766
12	2	1127	603	5782
12	2	1126	605	5799
12	2	1131	615	5816
12	2	1134	612	5832
12	2	1130	590	5849
12	2	1128	610	5866
12	2	1124	595	5882
12	2	1121	620	5899
12	2	1127	594	5916
12	2	1116	627	5932
12	2	1124	586	5949
12	2	1128	609	5965
12	2	1121	611	5982
12	2	1123	613	5999
12	2	1112	592	6016
12	2	1117	626	6032
12	2	1137	654	6049
12	2	1131	682	6065
12	2	1140	640	6082
12	2	1130	665	6099
12	2	1141	646	6115
12	2	1136	694	6132
12	2	1135	702	6149
12	2	1139	686	6166
12	2	1144	680	6182
12	2	1147	639	6199
12	2	1145	714	6215
12	2	1151	639	6232
12	2	1146	656	6249
12	2	1145	819	6266
12	2	1146	753	6282
12	2	1143	755	6299
12	2	1154	774	6315
12	2	1142	739	6332
12	2	1148	783	6349
12	2	1138	794	6365
12	2	1146	793	6382
12	2	1146	762	6399
12	2	1137	806	6415
12	2	1143	816	6432
12	2	1142	816	6449
12	2	1141	802	6465
12	2	1135	803	6482
12	2	1135	799	6499
12	2	1139	796	6515
12	2	1145	768	6532
12	2	1143	798	6549
12	2	1148	787	6565
12	2	1133	783	6582
12	2	1144	758	6599
12	2	1135	785	6615
12	2	1140	755	6632
12	2	1143	794	6649
12	2	1151	790	6665
12	2	1146	758	6682
12	2	1156	759	6699
12	2	1151	763	6715
12	2	1146	780	6732
12	2	1154	785	6749
12	2	1143	832	6765
12	2	982	623	6782
12	2	1008	598	6799
12	2	1021	586	6815
12	2	1017	644	6832
12	2	1032	644	6849
12	2	1018	623	6865
12	2	1022	598	6882
12	2	1016	639	6899
12	2	1020	596	6915
12	2	1019	616	6932
12	2	1025	659	6949
12	2	1027	639	6965
12	2	1026	658	6982
12	2	1020	634	6999
12	2	1029	666	7015
12	2	1023	622	7032
12	2	1033	601	7049
12	2	1019	661	7065
12	2	1029	660	7082
12	2	1025	634	7099
12	2	1030	682	7115
12	2	1027	646	7132
12	2	1033	630	7149
12	2	1038	656	7165
12	2	1030	657	7182
12	2	1024	636	7199
12	2	1034	663	7215
12	2	1031	688	7232
12	2	1030	698	7249
12	2	1032	665	7265
12	2	1025	668	7281
12	2	1028	675	7299
12	2	1026	637	7315
12	2	1026	639	7332
12	2	1025	656	7349
12	2	1023	621	7365
12	2	1032	664	7381
12	2	1023	654	7399
12	2	1029	627	7415
12	2	1027	662	7432
12	2	1031	643	7449
12	2	1023	681	7465
12	2	1016	674	7482
12	2	1015	669	7499
12	2	1025	648	7515
12	2	1022	623	7532
12	2	1019	685	7549
12	2	1022	630	7565
12	2	1019	614	7582
12	2	1012	611	7599
12	2	1020	625	7615
12	2	1019	657	7632
12	2	1018	631	7649
12	2	1020	664	7665
12	2	1019	638	7682
12	2	1012	628	7699
12	2	1014	602	7715
12	2	1019	643	7732
12	2	1012	633	7749
12	2	1016	654	7765
12	2	1002	623	7782
12	2	1017	581	7798
12	2	1009	621	7815
12	2	1011	578	7832
12	2	1011	638	7849
12	2	1006	613	7865
12	2	1009	625	7882
12	2	971	632	7899
12	2	967	580	7915
12	2	983	610	7932
12	2	966	630	7949
12	2	961	601	7965
12	2	965	563	7982
12	2	970	585	7998
12	2	977	588	8015
12	2	975	601	8032
12	2	978	652	8049
12	2	980	558	8065
12	2	976	605	8082
12	2	974	596	8098
12	2	967	582	8115
12	2	967	602	8132
12	2	966	628	8148
12	2	973	649	8165
12	2	976	586	8182
12	2	986	592	8198
12	2	985	618	8215
12	2	971	600	8232
12	2	985	598	8248
12	2	988	650	8265
12	2	988	598	8282
12	2	995	616	8298
12	2	925	616	8315
12	2	942	623	8332
12	2	941	602	8348
12	2	936	599	8365
12	2	940	566	8382
12	2	939	593	8398
12	2	944	579	8415
12	2	944	577	8432
12	2	945	624	8448
12	2	956	608	8465
12	2	1030	706	8482
12	2	1001	685	8498
12	2	987	629	8515
12	2	981	662	8532
12	2	979	635	8548
12	2	982	676	8565
12	2	991	652	8582
12	2	987	642	8598
12	2	997	633	8615
12	2	992	641	8632
12	2	992	629	8648
12	2	978	650	8665
12	2	982	672	8682
12	2	989	618	8698
12	2	991	728	8715
12	2	930	870	8865
12	2	913	807	8882
12	2	961	639	8898
12	2	906	702	8915
12	2	897	704	8932
12	2	886	681	8948
12	2	869	661	8965
12	2	872	725	8982
12	2	870	712	8998
12	2	908	740	9015
12	2	860	654	9032
12	2	878	689	9048
12	2	859	669	9065
12	2	864	683	9082
12	2	864	653	9098
12	2	858	706	9115
12	2	856	678	9132
12	2	854	691	9148
12	2	870	722	9165
12	2	867	662	9182
12	2	857	692	9198
12	2	853	716	9215
12	2	854	687	9232
12	2	858	680	9248
12	2	852	714	9265
12	2	859	656	9282
12	2	851	711	9298
12	2	869	719	9315
12	2	851	725	9332
12	2	769	802	9348
12	2	800	778	9365
12	2	801	819	9382
12	2	798	753	9398
12	2	793	779	9415
12	2	794	772	9432
12	2	781	753	9448
12	2	787	756	9465
12	2	795	776	9482
12	2	788	750	9498
12	2	798	782	9515
12	2	792	732	9532
12	2	800	693	9548
12	2	788	769	9565
12	2	792	752	9581
12	2	802	787	9598
12	2	788	711	9615
12	2	769	712	9632
12	2	770	767	9648
12	2	779	792	9665
12	2	780	800	9682
12	2	784	761	9698
12	2	776	741	9715
12	2	788	800	9731
12	2	785	740	9748
12	2	796	792	9765
12	2	781	777	9782
12	2	797	801	9798
12	2	794	823	9815
12	2	807	826	9831
12	2	794	786	9848
12	2	801	790	9865
12	2	802	793	9882
12	2	793	735	9898
12	2	784	807	9915
12	2	839	683	9931
12	2	825	602	9948
12	2	827	597	9965
12	2	836	602	9981
12	2	833	652	9998
12	2	835	621	10015
12	2	848	628	10032
12	2	838	587	10048
12	2	843	599	10065
12	2	843	638	10081
12	2	836	602	10098
12	2	824	591	10115
12	2	827	584	10131
12	2	827	596	10148
12	2	839	595	10165
12	2	828	581	10181
12	2	810	551	10198
12	2	827	545	10215
12	2	829	525	10231
12	2	827	531	10248
12	2	827	543	10265
12	2	830	535	10281
12	2	832	529	10298
12	2	832	532	10315
12	2	836	521	10331
12	2	838	538	10348
12	2	831	533	10365
12	2	835	529	10381
12	2	832	532	10398
12	2	837	537	10415
12	2	866	520	10431
12	2	856	512	10448
12	2	853	521	10465
12	2	851	519	10481
12	2	852	519	10498
12	2	855	515	10515
12	2	854	530	10531
12	2	854	532	10548
12	2	859	526	10565
12	2	849	529	10581
12	2	851	520	10598
12	2	855	514	10615
12	2	860	510	10631
12	2	858	532	10648
12	2	853	517	10665
12	2	832	528	10681
12	2	849	524	10698
12	2	854	529	10715
12	2	857	519	10731
12	2	847	509	10748
12	2	848	507	10765
12	2	843	520	10781
12	2	843	527	10798
12	2	841	520	10815
12	2	848	528	10831
12	2	836	486	10848
12	2	850	513	10865
12	2	853	522	10881
12	2	849	525	10898
12	2	841	503	10915
12	2	849	525	10931
12	2	842	528	10948
12	2	847	521	10965
12	2	844	517	10981
12	2	848	506	10998
12	2	848	514	11015
12	2	844	514	11031
12	2	844	533	11048
12	2	844	507	11065
12	2	841	513	11081
12	2	845	517	11098
12	2	839	506	11115
12	2	839	503	11131
12	2	850	513	11148
12	2	848	514	11165
12	2	843	500	11181
12	2	841	494	11198
12	2	842	497	11215
12	2	845	510	11231
12	2	845	504	11248
12	2	842	512	11265
12	2	849	521	11281
12	2	848	520	11298
12	2	855	500	11315
12	2	846	507	11331
12	2	852	513	11348
12	2	846	529	11365
12	2	855	546	11381
12	2	852	526	11398
12	2	848	510	11415
12	2	848	531	11431
12	2	843	515	11448
12	2	847	499	11465
12	2	843	507	11481
12	2	709	486	11498
12	2	759	475	11515
12	2	749	482	11531
12	2	754	470	11548
12	2	746	483	11564
12	2	754	481	11581
12	2	755	481	11598
12	2	755	483	11615
12	2	756	496	11631
12	2	750	489	11648
12	2	754	471	11664
12	2	751	481	11681
12	2	750	487	11698
12	2	745	468	11714
12	2	753	471	11731
12	2	749	478	11748
12	2	796	488	11765
12	2	783	484	11781
12	2	786	491	11798
12	2	783	494	11814
12	2	778	487	11831
12	2	786	494	11848
12	2	773	484	11864
12	2	783	484	11881
12	2	771	503	11898
12	2	781	488	11914
12	2	779	504	11931
12	2	780	488	11948
12	2	774	493	11964
12	2	774	486	11981
12	2	729	476	11998
12	2	709	426	12014
12	2	712	428	12031
12	2	712	434	12048
12	2	710	438	12064
12	2	718	430	12081
12	2	713	433	12098
12	2	715	434	12114
12	2	718	433	12131
12	2	707	443	12148
12	2	711	438	12164
12	2	713	444	12181
12	2	717	436	12198
12	2	704	442	12214
12	2	716	450	12231
12	2	712	441	12248
12	2	707	427	12264
12	2	711	443	12281
12	2	712	433	12298
12	2	716	434	12314
12	2	716	443	12331
12	2	671	426	12348
12	2	694	420	12364
12	2	705	424	12381
12	2	707	424	12398
12	2	699	424	12414
12	2	700	417	12431
12	2	696	433	12448
12	2	698	434	12464
12	2	698	423	12481
12	2	700	437	12498
12	2	694	424	12514
12	2	697	424	12531
12	2	691	419	12548
12	2	699	423	12564
12	2	691	410	12581
12	2	695	419	12598
12	2	692	419	12614
12	2	699	423	12631
12	2	696	418	12648
12	2	700	430	12664
12	2	695	422	12681
12	2	692	416	12698
12	2	692	414	12714
12	2	704	428	12731
12	2	699	427	12748
12	2	696	420	12764
12	2	697	425	12781
12	2	703	420	12798
12	2	696	421	12814
12	2	703	429	12831
12	2	699	427	12848
12	2	703	426	12864
12	2	705	426	12881
12	2	698	414	12898
12	2	707	427	12914
12	2	707	423	12931
12	2	703	416	12948
12	2	703	412	12964
12	2	708	426	12981
12	2	711	429	12998
12	2	711	426	13014
12	2	716	428	13031
12	2	717	421	13048
12	2	716	426	13064
12	2	722	428	13081
12	2	730	425	13098
12	2	729	418	13114
12	2	768	429	13131
12	2	767	432	13148
12	2	771	431	13164
12	2	765	428	13181
12	2	773	422	13198
12	2	775	428	13214
12	2	773	436	13231
12	2	778	434	13248
12	2	785	429	13264
12	2	785	429	13281
12	2	790	430	13298
12	2	785	423	13314
12	2	788	434	13331
12	2	794	428	13347
12	2	792	433	13364
12	2	801	424	13381
12	2	798	425	13398
12	2	808	432	13414
12	2	798	431	13431
12	2	805	428	13448
12	2	813	423	13464
12	2	810	429	13481
12	2	808	418	13497
12	2	924	424	13514
12	2	887	414	13531
12	2	883	417	13548
12	2	893	418	13564
12	2	888	414	13581
12	2	886	415	13597
12	2	887	416	13614
12	2	889	419	13631
12	2	895	427	13647
12	2	894	425	13664
12	2	892	420	13681
12	2	894	420	13697
12	2	897	415	13714
12	2	895	421	13731
12	2	891	415	13747
12	2	889	419	13764
12	2	894	419	13781
12	2	891	424	13797
12	2	894	416	13814
12	2	897	421	13831
12	2	895	424	13847
12	2	897	412	13864
12	2	895	416	13881
12	2	891	422	13897
12	2	904	422	13914
12	2	905	417	13931
12	2	907	408	13947
12	2	932	298	13964
12	2	938	295	13981
12	2	938	296	13997
12	2	940	301	14014
12	2	944	301	14031
12	2	936	308	14047
12	2	942	302	14064
12	2	942	300	14081
12	2	1003	326	14231
12	2	966	241	14247
12	2	962	239	14264
12	2	960	261	14281
12	2	960	265	14297
12	2	969	277	14314
12	2	968	263	14331
12	2	967	265	14347
12	2	975	265	14364
12	2	974	262	14381
12	2	975	264	14397
12	2	972	261	14414
12	2	974	262	14431
12	2	973	259	14447
12	2	981	259	14464
12	2	974	262	14481
12	2	973	265	14497
12	2	973	265	14514
12	2	964	262	14531
12	2	973	268	14547
12	2	970	269	14564
12	2	965	269	14581
12	2	970	267	14597
12	2	969	273	14614
12	2	964	267	14631
12	2	970	266	14647
12	2	967	270	14664
12	2	964	274	14681
12	2	968	265	14697
12	2	968	274	14714
12	2	964	264	14731
12	2	967	270	14747
12	2	971	263	14764
12	2	967	269	14781
12	2	967	268	14797
12	2	970	271	14814
12	2	972	271	14831
12	2	965	275	14847
12	2	971	272	14864
12	2	976	275	14881
12	2	972	268	14897
12	2	970	268	14914
12	2	970	275	14931
12	2	967	279	14947
12	2	973	274	14964
12	2	963	275	14981
12	2	969	282	14997
12	2	973	278	15014
12	2	969	277	15031
12	2	970	271	15047
12	2	973	270	15064
12	2	975	272	15081
12	2	969	270	15097
12	2	968	275	15114
12	2	966	269	15130
12	2	969	277	15147
12	2	970	268	15164
12	2	975	266	15181
12	2	965	277	15197
12	2	970	275	15214
12	2	973	274	15231
12	2	970	272	15247
12	2	969	273	15264
12	2	972	271	15279
12	2	976	273	15296
12	2	972	270	15314
12	2	965	274	15331
12	2	974	276	15346
12	2	969	264	15363
12	2	965	283	15380
12	2	967	272	15397
12	2	964	267	15414
12	3	965	214	14
12	3	971	212	31
[truncated: 32,803 more rows]
