# Supplementary material for: Quantifying gaze and mouse interactions on spatial visual interfaces with a new movement analytics methodology
Source: PLoS One. 2017 Aug 4;12(8):e0181818. doi: 10.1371/journal.pone.0181818 (PMC5544210; doi:10.1371/journal.pone.0181818)
Supplement: S2 Data — (ZIP) [file pone.0181818.s003.zip]

Archive with 7 entries (7 files):
- Case1_FullInteraction_Eye.csv
- Case1_FullInteraction_Mouse.csv
- Case2_SomeInteraction_Eye.csv
- Case2_SomeInteraction_Mouse.csv
- Case3_NoInteraction_Eye.csv
- Case3_NoInteraction_Mouse.csv
- DataDescription_ReadMe.txt
