# Supplementary material for: Quantifying gaze and mouse interactions on spatial visual interfaces with a new movement analytics methodology
Source: PLoS One. 2017 Aug 4;12(8):e0181818. doi: 10.1371/journal.pone.0181818 (PMC5544210; doi:10.1371/journal.pone.0181818)
Supplement: S2 Data — (ZIP) [file pone.0181818.s003.zip › Case1_FullInteraction_Mouse.csv]

TaskNo	PartNo	MousePointX	MousePointY	Time
1	1	55	0	0
1	1	55	1	1
1	1	55	2	2
1	1	55	3	3
1	1	55	4	4
1	1	55	5	5
1	1	55	6	6
1	1	55	7	7
1	1	55	8	8
1	1	55	9	9
1	1	55	10	10
1	1	55	11	11
1	1	55	12	12
1	1	55	13	13
1	1	55	14	14
1	1	55	15	15
1	1	55	16	16
1	1	55	17	17
1	1	55	18	18
1	1	55	19	19
1	1	55	20	20
1	1	55	21	21
1	1	55	22	22
1	1	55	23	23
1	1	55	24	24
1	1	55	25	25
1	1	55	26	26
1	1	55	27	27
1	1	55	28	28
1	1	55	29	29
1	1	55	30	30
1	1	55	31	31
1	1	55	32	32
1	1	55	33	33
1	1	55	34	34
1	1	55	35	35
1	1	55	36	36
1	1	55	37	37
1	1	55	38	38
1	1	55	39	39
1	1	55	40	40
1	1	55	41	41
1	1	55	42	42
1	1	55	43	43
1	1	55	44	44
1	1	55	45	45
1	1	55	46	46
1	1	55	47	47
1	1	55	48	48
1	1	55	49	49
1	1	55	50	50
1	1	55	51	51
1	1	55	52	52
1	1	55	53	53
1	1	55	54	54
1	1	55	55	55
1	1	55	56	56
1	1	55	57	57
1	1	55	58	58
1	1	55	59	59
1	1	55	60	60
1	1	55	61	61
1	1	55	62	62
1	1	55	63	63
1	1	55	64	64
1	1	55	65	65
1	1	55	66	66
1	1	55	67	67
1	1	55	68	68
1	1	55	69	69
1	1	55	70	70
1	1	55	71	71
1	1	55	72	72
1	1	55	73	73
1	1	55	74	74
1	1	55	75	75
1	1	55	76	76
1	1	55	77	77
1	1	55	78	78
1	1	55	79	79
1	1	55	80	80
1	1	55	81	81
1	1	55	82	82
1	1	55	83	83
1	1	55	84	84
1	1	55	85	85
1	1	55	86	86
1	1	55	87	87
1	1	55	88	88
1	1	55	89	89
1	1	55	90	90
1	1	55	91	91
1	1	55	92	92
1	1	55	93	93
1	1	55	94	94
1	1	55	95	95
1	1	55	96	96
1	1	55	97	97
1	1	55	98	98
1	1	55	99	99
1	1	55	100	100
