# Supplementary material for: Quantifying gaze and mouse interactions on spatial visual interfaces with a new movement analytics methodology
Source: PLoS One. 2017 Aug 4;12(8):e0181818. doi: 10.1371/journal.pone.0181818 (PMC5544210; doi:10.1371/journal.pone.0181818)
Supplement: S2 Data — (ZIP) [file pone.0181818.s003.zip › Case2_SomeInteraction_Eye.csv]

TaskNo	PartNo	GazePointX	GazePointY	Time
1	1	0	0	0
1	1	1.46666666666667	1	1
1	1	2.93333333333333	2	2
1	1	4.4	3	3
1	1	5.86666666666667	4	4
1	1	7.33333333333333	5	5
1	1	8.8	6	6
1	1	10.2666666666667	7	7
1	1	11.7333333333333	8	8
1	1	13.2	9	9
1	1	14.6666666666667	10	10
1	1	16.1333333333333	11	11
1	1	17.6	12	12
1	1	19.0666666666667	13	13
1	1	20.5333333333333	14	14
1	1	22	15	15
1	1	23.4666666666667	16	16
1	1	24.9333333333333	17	17
1	1	26.4	18	18
1	1	27.8666666666667	19	19
1	1	29.3333333333333	20	20
1	1	30.8	21	21
1	1	32.2666666666667	22	22
1	1	33.7333333333333	23	23
1	1	35.2	24	24
1	1	36.6666666666667	25	25
1	1	38.1333333333333	26	26
1	1	39.6	27	27
1	1	41.0666666666667	28	28
1	1	42.5333333333333	29	29
1	1	44	30	30
1	1	45	31	31
1	1	45	32	32
1	1	45	33	33
1	1	45	34	34
1	1	45	35	35
1	1	45	36	36
1	1	45	37	37
1	1	45	38	38
1	1	45	39	39
1	1	45	40	40
1	1	45	41	41
1	1	45	42	42
1	1	45	43	43
1	1	45	44	44
1	1	45	45	45
1	1	45	46	46
1	1	45	47	47
1	1	45	48	48
1	1	45	49	49
1	1	45	50	50
1	1	45	51	51
1	1	45	52	52
1	1	45	53	53
1	1	45	54	54
1	1	45	55	55
1	1	45	56	56
1	1	45	57	57
1	1	45	58	58
1	1	45	59	59
1	1	45	60	60
1	1	45	61	61
1	1	45	62	62
1	1	45	63	63
1	1	45	64	64
1	1	45	65	65
1	1	45	66	66
1	1	45	67	67
1	1	45	68	68
1	1	45	69	69
1	1	44	70	70
1	1	42.5333333333333	71	71
1	1	41.0666666666667	72	72
1	1	39.6	73	73
1	1	38.1333333333333	74	74
1	1	36.6666666666667	75	75
1	1	35.2	76	76
1	1	33.7333333333333	77	77
1	1	32.2666666666667	78	78
1	1	30.8	79	79
1	1	29.3333333333333	80	80
1	1	27.8666666666667	81	81
1	1	26.4	82	82
1	1	24.9333333333333	83	83
1	1	23.4666666666667	84	84
1	1	22	85	85
1	1	20.5333333333333	86	86
1	1	19.0666666666667	87	87
1	1	17.6	88	88
1	1	16.1333333333333	89	89
1	1	14.6666666666667	90	90
1	1	13.2	91	91
1	1	11.7333333333333	92	92
1	1	10.2666666666667	93	93
1	1	8.8	94	94
1	1	7.33333333333334	95	95
1	1	5.86666666666667	96	96
1	1	4.40000000000001	97	97
1	1	2.93333333333334	98	98
1	1	1.46666666666667	99	99
1	1	0	100	100
