# Supplementary material for: Quantifying gaze and mouse interactions on spatial visual interfaces with a new movement analytics methodology
Source: PLoS One. 2017 Aug 4;12(8):e0181818. doi: 10.1371/journal.pone.0181818 (PMC5544210; doi:10.1371/journal.pone.0181818)
Supplement: S2 Data — (ZIP) [file pone.0181818.s003.zip › Case2_SomeInteraction_Mouse.csv]

TaskNo	PartNo	MousePointX	MousePointY	Time
1	1	100	0	0
1	1	98.5333333333333	1	1
1	1	97.0666666666667	2	2
1	1	95.6	3	3
1	1	94.1333333333333	4	4
1	1	92.6666666666667	5	5
1	1	91.2	6	6
1	1	89.7333333333333	7	7
1	1	88.2666666666667	8	8
1	1	86.8	9	9
1	1	85.3333333333333	10	10
1	1	83.8666666666667	11	11
1	1	82.4	12	12
1	1	80.9333333333333	13	13
1	1	79.4666666666667	14	14
1	1	78	15	15
1	1	76.5333333333333	16	16
1	1	75.0666666666667	17	17
1	1	73.6	18	18
1	1	72.1333333333333	19	19
1	1	70.6666666666667	20	20
1	1	69.2	21	21
1	1	67.7333333333333	22	22
1	1	66.2666666666667	23	23
1	1	64.8	24	24
1	1	63.3333333333333	25	25
1	1	61.8666666666667	26	26
1	1	60.4	27	27
1	1	58.9333333333333	28	28
1	1	57.4666666666667	29	29
1	1	56	30	30
1	1	55	31	31
1	1	55	32	32
1	1	55	33	33
1	1	55	34	34
1	1	55	35	35
1	1	55	36	36
1	1	55	37	37
1	1	55	38	38
1	1	55	39	39
1	1	55	40	40
1	1	55	41	41
1	1	55	42	42
1	1	55	43	43
1	1	55	44	44
1	1	55	45	45
1	1	55	46	46
1	1	55	47	47
1	1	55	48	48
1	1	55	49	49
1	1	55	50	50
1	1	55	51	51
1	1	55	52	52
1	1	55	53	53
1	1	55	54	54
1	1	55	55	55
1	1	55	56	56
1	1	55	57	57
1	1	55	58	58
1	1	55	59	59
1	1	55	60	60
1	1	55	61	61
1	1	55	62	62
1	1	55	63	63
1	1	55	64	64
1	1	55	65	65
1	1	55	66	66
1	1	55	67	67
1	1	55	68	68
1	1	55	69	69
1	1	56	70	70
1	1	57.4666666666667	71	71
1	1	58.9333333333333	72	72
1	1	60.4	73	73
1	1	61.8666666666667	74	74
1	1	63.3333333333333	75	75
1	1	64.8	76	76
1	1	66.2666666666667	77	77
1	1	67.7333333333333	78	78
1	1	69.2	79	79
1	1	70.6666666666667	80	80
1	1	72.1333333333333	81	81
1	1	73.6	82	82
1	1	75.0666666666667	83	83
1	1	76.5333333333333	84	84
1	1	78	85	85
1	1	79.4666666666667	86	86
1	1	80.9333333333333	87	87
1	1	82.4	88	88
1	1	83.8666666666667	89	89
1	1	85.3333333333333	90	90
1	1	86.8	91	91
1	1	88.2666666666667	92	92
1	1	89.7333333333333	93	93
1	1	91.2	94	94
1	1	92.6666666666667	95	95
1	1	94.1333333333333	96	96
1	1	95.6	97	97
1	1	97.0666666666667	98	98
1	1	98.5333333333333	99	99
1	1	100	100	100
