# Supplementary material for: Quantifying gaze and mouse interactions on spatial visual interfaces with a new movement analytics methodology
Source: PLoS One. 2017 Aug 4;12(8):e0181818. doi: 10.1371/journal.pone.0181818 (PMC5544210; doi:10.1371/journal.pone.0181818)
Supplement: S2 Data — (ZIP) [file pone.0181818.s003.zip › Case3_NoInteraction_Mouse.csv]

TaskNo	PartNo	MousePointX	MousePointY	Time
1	1	55	100	0
1	1	55	99	1
1	1	55	98	2
1	1	55	97	3
1	1	55	96	4
1	1	55	95	5
1	1	55	94	6
1	1	55	93	7
1	1	55	92	8
1	1	55	91	9
1	1	55	90	10
1	1	55	89	11
1	1	55	88	12
1	1	55	87	13
1	1	55	86	14
1	1	55	85	15
1	1	55	84	16
1	1	55	83	17
1	1	55	82	18
1	1	55	81	19
1	1	55	80	20
1	1	55	79	21
1	1	55	78	22
1	1	55	77	23
1	1	55	76	24
1	1	55	75	25
1	1	55	74	26
1	1	55	73	27
1	1	55	72	28
1	1	55	71	29
1	1	55	70	30
1	1	55	69	31
1	1	55	68	32
1	1	55	67	33
1	1	55	66	34
1	1	55	65	35
1	1	55	64	36
1	1	55	63	37
1	1	55	62	38
1	1	55	61	39
1	1	55	60	40
1	1	55	59	41
1	1	55	58	42
1	1	55	57	43
1	1	55	56	44
1	1	55	55	45
1	1	55	54	46
1	1	55	53	47
1	1	55	52	48
1	1	55	51	49
1	1	55	50	50
1	1	55	49	51
1	1	55	48	52
1	1	55	47	53
1	1	55	46	54
1	1	55	45	55
1	1	55	44	56
1	1	55	43	57
1	1	55	42	58
1	1	55	41	59
1	1	55	40	60
1	1	55	39	61
1	1	55	38	62
1	1	55	37	63
1	1	55	36	64
1	1	55	35	65
1	1	55	34	66
1	1	55	33	67
1	1	55	32	68
1	1	55	31	69
1	1	55	30	70
1	1	55	29	71
1	1	55	28	72
1	1	55	27	73
1	1	55	26	74
1	1	55	25	75
1	1	55	24	76
1	1	55	23	77
1	1	55	22	78
1	1	55	21	79
1	1	55	20	80
1	1	55	19	81
1	1	55	18	82
1	1	55	17	83
1	1	55	16	84
1	1	55	15	85
1	1	55	14	86
1	1	55	13	87
1	1	55	12	88
1	1	55	11	89
1	1	55	10	90
1	1	55	9	91
1	1	55	8	92
1	1	55	7	93
1	1	55	6	94
1	1	55	5	95
1	1	55	4	96
1	1	55	3	97
1	1	55	2	98
1	1	55	1	99
1	1	55	0	100
