# Supplementary material for: Quantifying gaze and mouse interactions on spatial visual interfaces with a new movement analytics methodology
Source: PLoS One. 2017 Aug 4;12(8):e0181818. doi: 10.1371/journal.pone.0181818 (PMC5544210; doi:10.1371/journal.pone.0181818)
Supplement: S2 Data — (ZIP) [file pone.0181818.s003.zip › DataDescription_ReadMe.txt]

----------------------------------------------
Simulated trajectories with various levels of dynamic interaction

Authors: Urska Demsar (1) and Arzu Coltekin (2)

(1) University of St Andrews, UK, urska.demsar@st-andrews.ac.uk
(2) University of Zurich, Switzerland, arzu@geo.uzh.ch

16 Feb 2017

----------------------------------------------
These data are made open as supplementary information to the following article:
"Quantifying Gaze and Mouse Interactions on Spatial Visual Interfaces with a New Movement Analytics Methodology".

The data can be used freely, but we would appreciate if you would please, cite the paper 
if you use them as well as send us a message - we will be delighted if anyone is interested 
in analysing these data further.
----------------------------------------------

These files include a simulated eye and mouse trajectory for three simulated cases from the paper. The files are:
Case1_FullInteraction_Eye.csv
Case1_FullInteraction_Mouse.csv
Case2_SomeInteraction_Eye.csv
Case2_SomeInteraction_Mouse.csv
Case3_NoInteraction_Eye.csv
Case3_NoInteraction_Mouse.csv

Each file has five columns:
TaskNo - mimics task number in real experiment, to make the data useable in R code 
PartNo - mimics participant number in real experiment, to make the data useable in R code 
GazePointX or MousePointX - simulated x coordinate of the position of the gaze or mouse on the screen
GazePointY or MousePointY - simulated y coordinate of the position of the gaze or mouse on the screen	
Time - simulated time, measured from the start of experiment
